# Supplementary material for: NGC1818 unveils the origin of the extended main-sequence turn-off in young Magellanic Clouds clusters
Source: Nat Commun. 2022 Jul 26;13:4325. doi: 10.1038/s41467-022-31977-y (PMC9325706; doi:10.1038/s41467-022-31977-y)
Supplement: Supplementary file 3 — Supplementary Data 1 [file 41467_2022_31977_MOESM3_ESM.txt]

# x y f3 self3 f6 self6 f8 self8 cl fl radius 
# [pix] [pix] [F336W mag] [0=Bad star, 1=Good star] [F606W mag] [0=Bad star, 1=Good]  [F814W mag] [0=Bad star, 1=Good] [0=not in cluster field, 1=cluster field] [0=not in reference field, 1=in reference field] [distance of the star from cluster center]    
#  Calibrated magnitudes
4179.0661 2116.8228 40.7431 0 42.9830 0 25.8878 1 0 0 2439.0674
4175.8287 2118.0765 40.7431 0 42.9830 0 25.9175 1 0 0 2438.3573
4190.5496 2120.9525 40.7431 0 42.9830 0 26.0426 1 0 0 2433.1546
4158.8296 2124.2721 40.7431 0 42.9830 0 26.4445 1 0 0 2435.0882
4150.4556 2127.9195 40.7431 0 42.9830 0 26.1875 1 0 0 2432.9394
4178.5578 2127.8035 40.7431 0 42.9830 0 25.6896 1 0 0 2428.3153
4232.9563 2127.6085 40.7431 0 42.9830 0 26.3926 1 0 0 2420.2372
4173.6272 2129.2968 40.7431 0 42.9830 0 26.5522 1 0 0 2427.6510
4181.7886 2128.7780 40.7431 0 42.9830 0 25.4607 1 0 0 2426.8292
4194.9576 2131.0369 40.7431 0 42.9830 0 24.9039 1 0 0 2422.5028
4168.1257 2131.7053 40.7431 0 42.9830 0 25.0623 1 0 0 2426.1906
4207.8675 2132.2552 40.7431 0 42.9830 0 26.3042 1 0 0 2419.3103
4178.5497 2135.5760 40.7431 0 42.9830 0 19.3269 1 0 0 2420.6484
4257.6993 2136.1740 40.7431 0 42.9830 0 26.5040 1 0 0 2408.3798
4196.2330 2137.8487 40.7431 0 42.9830 0 24.8692 1 0 0 2415.5753
4198.6954 2139.6752 40.7431 0 42.9830 0 26.3109 1 0 0 2413.3868
4182.8881 2142.0453 40.7431 0 42.9830 0 25.2138 1 0 0 2413.5590
4179.2215 2143.1648 40.7431 0 42.9830 0 25.7016 1 0 0 2413.0520
4202.8772 2148.5106 40.7431 0 42.9830 0 26.4055 1 0 0 2404.0098
4153.8332 2151.1321 40.7431 0 42.9830 0 26.3676 1 0 0 2409.4935
4202.4736 2154.6818 24.2684 1 42.9830 0 23.1116 1 0 0 2397.9754
4284.2838 2155.6236 40.7431 0 42.9830 0 26.5167 1 0 0 2385.7225
4289.4425 2156.9391 40.7431 0 42.9830 0 26.5093 1 0 0 2383.7947
4151.1093 2160.6350 40.7431 0 42.9830 0 26.5118 1 0 0 2400.6158
4161.5453 2161.4248 40.7431 0 42.9830 0 23.3951 1 0 0 2398.0198
4251.1277 2162.1930 40.7431 0 42.9830 0 24.8602 1 0 0 2383.4714
4219.5694 2162.8951 40.7431 0 42.9830 0 24.6403 1 0 0 2387.2614
4154.9704 2164.8800 40.7431 0 42.9830 0 25.8247 1 0 0 2395.7585
4315.7874 2167.8852 40.7431 0 42.9830 0 23.8132 1 0 0 2369.9086
4311.0635 2169.3832 40.7431 0 42.9830 0 25.0133 1 0 0 2368.9400
4326.5871 2168.7423 40.7431 0 42.9830 0 26.4358 1 0 0 2367.9023
5960.5130 2168.5365 40.7431 0 42.9830 0 25.3071 1 0 0 2732.7648
4235.9445 2171.2042 40.7431 0 42.9830 0 25.3448 1 0 0 2376.6581
4153.5118 2173.5240 22.4919 1 42.9830 0 21.7401 1 0 0 2387.5051
5942.7048 2174.5203 40.7431 0 42.9830 0 25.4352 1 0 0 2718.6027
4314.2694 2178.2581 24.8893 1 42.9830 0 25.6164 1 0 0 2359.7648
4334.3350 2182.7441 40.7431 0 42.9830 0 25.0643 1 0 0 2353.1750
4316.3015 2183.8351 25.4519 1 42.9830 0 24.9753 1 0 0 2353.9982
4134.8171 2186.2695 40.7431 0 42.9830 0 26.5033 1 0 0 2378.3440
5918.7920 2185.9289 40.7431 0 42.9830 0 25.9703 1 0 0 2696.7499
4317.9943 2188.3789 40.7431 0 42.9830 0 25.4219 1 0 0 2349.2965
4150.7875 2191.3810 40.7431 0 42.9830 0 26.0787 1 0 0 2370.4150
4206.0078 2191.7556 40.7431 0 42.9830 0 26.3011 1 0 0 2360.8031
4238.3597 2193.2328 40.7431 0 42.9830 0 26.3184 1 0 0 2354.5101
4244.1541 2192.8324 40.7431 0 42.9830 0 25.7734 1 0 0 2354.0867
4264.2763 2193.2261 24.7547 1 42.9830 0 23.2021 1 0 0 2350.9584
5894.3261 2192.5825 22.4783 1 42.9830 0 21.6048 1 0 0 2678.8445
4339.6730 2194.8602 40.7431 0 42.9830 0 25.7352 1 0 0 2340.5812
5633.1467 2195.3017 19.9525 1 42.9830 0 16.8031 1 0 0 2557.7822
4231.5438 2195.6840 40.7431 0 42.9830 0 26.0182 1 0 0 2353.0674
4156.4486 2197.9366 40.7431 0 42.9830 0 24.4816 1 0 0 2362.9575
5988.3615 2197.5721 40.7431 0 42.9830 0 25.3660 1 0 0 2722.1431
4215.9065 2199.1305 40.7431 0 42.9830 0 26.5364 1 0 0 2351.9900
4191.3015 2201.1223 40.7431 0 42.9830 0 23.8070 1 0 0 2353.9000
5884.1978 2202.3595 40.7431 0 42.9830 0 26.0493 1 0 0 2665.3492
4232.2025 2205.0049 40.7431 0 42.9830 0 25.8628 1 0 0 2343.7500
5878.3021 2204.5858 40.7431 0 42.9830 0 24.6520 1 0 0 2660.5160
4382.9838 2205.9839 40.7431 0 42.9830 0 24.1576 1 0 0 2325.5499
4249.3650 2207.0240 40.7431 0 42.9830 0 25.9158 1 0 0 2339.3067
4196.9037 2210.7540 40.7431 0 42.9830 0 26.4742 1 0 0 2343.4883
5896.2294 2210.9084 40.7431 0 42.9830 0 25.9506 1 0 0 2663.8571
4226.0530 2211.4813 40.7431 0 27.4409 1 25.9086 1 0 0 2338.2513
4250.8216 2212.9535 40.7431 0 26.5102 1 25.1449 1 0 0 2333.2324
4352.7845 2212.7676 40.7431 0 42.9830 0 25.4532 1 0 0 2321.4766
5868.3377 2213.9091 23.6843 1 42.9830 0 22.5727 1 0 0 2647.5088
5933.3676 2213.7078 40.7431 0 42.9830 0 24.8685 1 0 0 2680.0667
4404.8627 2215.7575 40.7431 0 42.9830 0 26.3179 1 0 0 2314.1044
5897.2559 2215.7543 40.7431 0 42.9830 0 24.9117 1 0 0 2660.1613
4346.5235 2217.2974 19.7083 1 42.9830 0 19.7027 1 0 0 2317.5747
4360.4214 2217.3984 40.7431 0 42.9830 0 26.5748 1 0 0 2316.1492
4183.0561 2217.7922 40.7431 0 42.9830 0 26.1179 1 0 0 2338.8192
4382.6691 2218.3448 40.7431 0 42.9830 0 25.7478 1 0 0 2313.2572
4227.0409 2220.2629 40.7431 0 42.9830 0 25.9656 1 0 0 2329.4205
4340.2657 2221.5797 40.7431 0 42.9830 0 26.0749 1 0 0 2313.9378
4350.7240 2223.1965 40.7431 0 42.9830 0 25.5322 1 0 0 2311.2940
4419.3201 2222.5803 40.7431 0 42.9830 0 26.2388 1 0 0 2306.2831
5897.1302 2222.9391 40.7431 0 42.9830 0 24.9125 1 0 0 2653.8677
4126.1345 2224.1958 40.7431 0 42.9830 0 26.3730 1 0 0 2342.7271
5771.4962 2225.4704 40.7431 0 42.9830 0 25.8914 1 0 0 2591.2899
4414.6968 2225.8079 40.7431 0 42.9830 0 24.5962 1 0 0 2303.3786
5979.0952 2225.5804 40.7431 0 42.9830 0 25.6006 1 0 0 2693.4048
5877.9400 2227.4823 40.7431 0 42.9830 0 24.6693 1 0 0 2640.4031
4362.3289 2230.3276 40.7431 0 42.9830 0 26.5686 1 0 0 2303.0992
5888.8929 2231.1023 40.7431 0 42.9830 0 26.2282 1 0 0 2642.6868
4236.3727 2231.7249 40.7431 0 42.9830 0 26.4827 1 0 0 2316.7075
5846.5813 2232.2111 40.7431 0 42.9830 0 25.8086 1 0 0 2620.9273
5811.7495 2233.4513 20.8337 1 42.9830 0 19.1350 1 0 0 2603.1064
4185.1668 2233.6049 40.7431 0 42.9830 0 26.4513 1 0 0 2322.8763
4440.8430 2234.2872 40.7431 0 42.9830 0 25.4062 1 0 0 2293.2492
5883.2845 2234.5285 40.7431 0 42.9830 0 25.9437 1 0 0 2636.9267
4265.3558 2235.7493 40.7431 0 26.3757 1 25.2486 1 0 0 2308.6688
5965.2846 2237.0476 24.1119 1 42.9830 0 23.1594 1 0 0 2676.4241
4378.1652 2238.2157 40.7431 0 42.9830 0 26.5500 1 0 0 2293.8361
4223.7220 2239.5579 40.7431 0 25.8718 1 24.9366 1 0 0 2310.8442
4455.3040 2239.6609 40.7431 0 42.9830 0 26.4181 1 0 0 2287.0864
5764.8244 2242.3903 40.7431 0 42.9830 0 25.1724 1 0 0 2573.2023
5719.8893 2244.5011 23.0265 1 42.9830 0 22.0638 1 0 0 2550.8380
5824.4323 2245.0302 40.7431 0 42.9830 0 24.6272 1 0 0 2599.0016
4226.1293 2246.8603 40.7431 0 42.9830 0 26.4452 1 0 0 2303.2615
4280.8766 2246.6652 40.7431 0 42.9830 0 26.3140 1 0 0 2295.8160
4277.8100 2248.2182 40.7431 0 42.9830 0 26.5585 1 0 0 2294.6700
4190.2126 2250.6660 40.7431 0 42.9830 0 26.1155 1 0 0 2305.2119
4504.5510 2252.0424 40.7431 0 42.9830 0 26.5670 1 0 0 2272.6767
4189.6472 2255.4097 40.7431 0 42.9830 0 26.4187 1 0 0 2300.6292
5831.8402 2255.0582 22.7496 1 42.9830 0 21.7244 1 0 0 2593.7976
4171.8924 2255.9590 40.7431 0 42.9830 0 24.3721 1 0 0 2303.1237
4325.7053 2256.4344 40.7431 0 42.9830 0 26.5311 1 0 0 2280.8060
4350.7282 2256.1705 40.7431 0 42.9830 0 26.5231 1 0 0 2278.4765
4307.9821 2256.5725 40.7431 0 42.9830 0 26.0619 1 0 0 2282.6689
4389.6793 2257.4527 40.7431 0 42.9830 0 25.7478 1 0 0 2273.7060
4489.6137 2258.0845 40.7431 0 42.9830 0 26.3866 1 0 0 2267.1466
5869.6337 2257.6954 40.7431 0 42.9830 0 25.4900 1 0 0 2610.0394
4436.2429 2258.7227 40.7431 0 42.9830 0 25.4103 1 0 0 2269.1309
4131.8534 2260.0801 25.6748 1 42.9830 0 23.7980 1 0 0 2306.4119
4235.4409 2259.9287 40.7431 0 25.2990 1 24.4784 1 0 0 2288.9469
4222.9013 2262.3607 40.7431 0 42.9830 0 26.4204 1 0 0 2288.4340
4238.7793 2262.0406 40.7431 0 42.9830 0 26.4274 1 0 0 2286.3660
4520.7501 2261.7775 40.7431 0 42.9830 0 26.5694 1 0 0 2262.5045
4179.7539 2263.1223 40.7431 0 42.9830 0 26.1249 1 0 0 2294.7060
4434.5450 2262.8980 40.7431 0 42.9830 0 25.6006 1 0 0 2265.0675
4186.7812 2264.0016 40.7431 0 42.9830 0 26.1663 1 0 0 2292.6414
4191.0990 2264.7273 40.7431 0 42.9830 0 26.4400 1 0 0 2291.2000
4310.2758 2265.2918 40.7431 0 42.9830 0 25.7868 1 0 0 2273.7419
4244.0276 2265.8854 40.7431 0 42.9830 0 26.4439 1 0 0 2281.7972
5641.5696 2267.1482 22.8116 1 42.9830 0 21.7737 1 0 0 2496.1475
4194.9680 2268.9245 25.1271 1 42.9830 0 26.4784 1 0 0 2286.4169
4307.0793 2269.4816 40.7431 0 42.9830 0 26.4174 1 0 0 2269.9546
5901.6088 2270.0392 24.8347 1 42.9830 0 23.2186 1 0 0 2615.4108
4243.5223 2272.0853 40.7431 0 24.8734 1 24.1430 1 0 0 2275.7362
4271.4377 2271.6572 40.7431 0 26.4456 1 25.3057 1 0 0 2272.2703
5605.3078 2271.8624 40.7431 0 42.9830 0 26.2053 1 0 0 2476.5733
5806.6868 2272.0089 40.7431 0 42.9830 0 23.7458 1 0 0 2566.8146
4373.7329 2273.8616 40.7431 0 25.7942 1 24.7029 1 0 0 2258.7122
4530.6316 2273.5018 40.7431 0 42.9830 0 26.3727 1 0 0 2250.5699
5689.5238 2274.2814 40.7431 0 42.9830 0 26.2396 1 0 0 2510.6306
5701.0272 2274.5954 40.7431 0 42.9830 0 25.5190 1 0 0 2515.4806
4394.7264 2276.2994 22.7579 1 42.9830 0 21.9002 1 0 0 2254.5144
5852.5454 2276.1037 22.8954 1 42.9830 0 22.0441 1 0 0 2585.5838
5864.0023 2276.1039 40.7431 0 42.9830 0 24.3980 1 0 0 2591.2665
4213.4647 2277.2970 25.3081 1 24.7585 1 24.0341 1 0 0 2275.1537
4357.2946 2277.0528 40.7431 0 42.9830 0 26.4625 1 0 0 2257.0551
4498.9626 2276.7080 40.7431 0 42.9830 0 26.5233 1 0 0 2248.2033
4528.2605 2277.4624 40.7431 0 42.9830 0 23.6758 1 0 0 2246.6574
5641.1104 2276.9558 24.3595 1 42.9830 0 23.2465 1 0 0 2487.0880
4373.6097 2276.8124 40.7431 0 42.9830 0 26.3643 1 0 0 2255.7840
5984.1526 2277.7381 40.7431 0 42.9830 0 23.7957 1 0 0 2651.7278
4146.4445 2280.3530 23.1086 1 42.9830 0 22.2018 1 0 0 2283.7401
4287.8257 2280.2287 40.7431 0 42.9830 0 26.2260 1 0 0 2261.6411
4354.7391 2278.7560 40.7431 0 42.9830 0 26.3561 1 0 0 2255.6071
4531.0967 2279.7682 40.7431 0 42.9830 0 25.9855 1 0 0 2244.2957
5904.8246 2280.2500 24.8723 1 42.9830 0 23.4056 1 0 0 2608.2566
4113.3608 2280.5666 40.7431 0 42.9830 0 26.2335 1 0 0 2289.9603
5827.1078 2280.5411 40.7431 0 42.9830 0 24.3474 1 0 0 2569.2285
4250.0889 2283.0403 40.7431 0 42.9830 0 25.7977 1 0 0 2263.9483
4427.6814 2283.0513 40.7431 0 42.9830 0 26.4640 1 0 0 2245.3909
4542.8626 2283.3680 40.7431 0 42.9830 0 26.3979 1 0 0 2240.5003
4254.8412 2284.8785 24.7001 1 23.5844 1 22.9198 1 0 0 2261.4528
4351.1886 2284.8777 40.7431 0 42.9830 0 26.3450 1 0 0 2249.8640
5938.4601 2285.0762 40.7431 0 42.9830 0 24.7296 1 0 0 2621.4510
4170.7931 2285.6928 40.7431 0 42.9830 0 26.4198 1 0 0 2274.0481
4226.6419 2285.6783 21.8492 1 21.4012 1 20.9809 1 0 0 2264.8185
4248.9268 2286.3453 24.8139 1 23.9049 1 23.3116 1 0 0 2260.8444
4412.9454 2286.1235 21.1222 1 42.9830 0 20.2442 1 0 0 2243.3373
4360.3781 2286.4665 40.7431 0 42.9830 0 25.0572 1 0 0 2247.3895
5686.2445 2286.6099 40.7431 0 42.9830 0 25.3026 1 0 0 2498.1298
5604.3764 2287.8029 40.7431 0 42.9830 0 26.2497 1 0 0 2461.6987
5714.8412 2289.4118 40.7431 0 42.9830 0 24.8079 1 0 0 2508.4926
4187.1115 2290.9613 40.7431 0 42.9830 0 25.7281 1 0 0 2266.0179
4347.7451 2291.4825 40.7431 0 42.9830 0 26.1568 1 0 0 2243.6370
4379.2701 2290.6305 40.7431 0 42.9830 0 26.2035 1 0 0 2241.5214
4109.0080 2292.1253 40.7431 0 42.9830 0 25.5837 1 0 0 2279.5240
4418.0865 2291.9494 40.7431 0 42.9830 0 26.4083 1 0 0 2237.1616
6026.9017 2291.8826 21.6017 1 42.9830 0 20.6221 1 0 0 2662.8348
4280.5181 2292.8214 40.7431 0 42.9830 0 25.8127 1 0 0 2250.0930
4452.6318 2292.9730 40.7431 0 42.9830 0 26.3197 1 0 0 2233.9923
4574.4600 2292.7036 40.7431 0 42.9830 0 25.8930 1 0 0 2230.9435
4137.6887 2295.0951 40.7431 0 42.9830 0 26.1688 1 0 0 2270.9280
4376.7414 2294.4889 40.7431 0 42.9830 0 24.7100 1 0 0 2237.8995
5784.3803 2294.6191 40.7431 0 42.9830 0 25.8624 1 0 0 2536.2861
5957.2012 2295.3314 23.4186 1 42.9830 0 22.4613 1 0 0 2622.5327
4333.8225 2296.5595 40.7431 0 42.9830 0 26.0162 1 0 0 2240.0382
4439.0790 2296.5706 23.2519 1 42.9830 0 22.3543 1 0 0 2231.1806
5518.8023 2296.6213 40.7431 0 42.9830 0 26.1328 1 0 0 2419.0164
4141.7152 2298.3333 40.7431 0 42.9830 0 25.8383 1 0 0 2266.9785
4536.4791 2297.8109 40.7431 0 42.9830 0 24.0704 1 0 0 2226.1583
4305.9904 2299.1619 40.7431 0 42.9830 0 26.5092 1 0 0 2240.6136
4126.1728 2299.8498 40.7431 0 42.9830 0 24.0497 1 0 0 2268.5092
4551.9290 2300.1313 40.7431 0 42.9830 0 25.4067 1 0 0 2223.6288
5963.9719 2299.9445 21.8842 1 42.9830 0 21.1204 1 0 0 2622.1960
4175.3890 2300.7567 40.7431 0 26.8200 1 25.5153 1 0 0 2258.4085
4185.9444 2300.6348 23.6357 1 23.0424 1 22.5484 1 0 0 2256.6878
4347.6004 2303.0037 40.7431 0 42.9830 0 26.4005 1 0 0 2232.1897
4352.1242 2303.6872 40.7431 0 42.9830 0 24.7978 1 0 0 2231.0546
5901.6747 2304.3675 40.7431 0 42.9830 0 25.0592 1 0 0 2585.9238
5928.3749 2304.1934 40.7431 0 42.9830 0 25.8496 1 0 0 2599.8783
4213.1376 2305.4099 24.5384 1 23.7241 1 23.1464 1 0 0 2247.4537
4268.4099 2304.6343 40.7431 0 42.9830 0 25.9258 1 0 0 2240.0034
5598.3378 2304.8265 40.7431 0 42.9830 0 24.6255 1 0 0 2443.7109
5620.9626 2304.8026 23.0728 1 42.9830 0 22.3187 1 0 0 2453.2990
5658.2856 2305.4851 40.7431 0 42.9830 0 25.8679 1 0 0 2468.8391
4094.9921 2305.7038 24.4469 1 42.9830 0 25.8956 1 0 0 2269.1525
4381.6264 2308.4224 40.7431 0 42.9830 0 26.5097 1 0 0 2223.5920
4232.8502 2309.4686 40.7431 0 42.9830 0 26.0812 1 0 0 2240.3585
4360.2559 2309.1136 22.6062 1 22.1413 1 21.6672 1 0 0 2224.8581
4320.6208 2310.0162 40.7431 0 42.9830 0 24.9955 1 0 0 2228.1244
4551.3445 2310.1835 40.7431 0 42.9830 0 26.1076 1 0 0 2213.5831
4490.0523 2311.7828 40.7431 0 42.9830 0 25.5384 1 0 0 2213.4699
4435.7132 2312.7128 40.7431 0 25.0231 1 24.3044 1 0 0 2215.2764
4632.7182 2312.5816 40.7431 0 42.9830 0 25.0187 1 0 0 2211.8359
4358.5513 2315.2889 40.7431 0 42.9830 0 26.5491 1 0 0 2218.8766
4441.3402 2315.3011 40.7431 0 42.9830 0 26.3860 1 0 0 2212.3478
4285.7992 2315.7834 40.7431 0 27.8337 1 26.4647 1 0 0 2226.6391
4366.1613 2315.8419 40.7431 0 42.9830 0 26.3455 1 0 0 2217.5989
4591.4428 2316.1215 40.7431 0 42.9830 0 26.0626 1 0 0 2207.5918
4240.5409 2316.7169 40.7431 0 42.9830 0 26.3493 1 0 0 2232.0321
4626.2843 2316.7997 40.7431 0 42.9830 0 25.0903 1 0 0 2207.4585
5917.5828 2318.2172 25.1216 1 42.9830 0 23.5891 1 0 0 2582.2867
4443.6123 2319.2128 40.7431 0 42.9830 0 26.0917 1 0 0 2208.3075
4478.5708 2319.2459 23.2640 1 42.9830 0 22.2759 1 0 0 2206.4808
5600.9353 2319.1817 21.6626 1 42.9830 0 21.1047 1 0 0 2431.7796
4165.1844 2320.4922 40.7431 0 42.9830 0 25.1479 1 0 0 2240.8269
4263.1300 2320.3212 40.7431 0 42.9830 0 25.9882 1 0 0 2225.1968
4204.7617 2320.8115 40.7431 0 42.9830 0 26.4270 1 0 0 2233.6243
4425.7907 2320.6333 40.7431 0 42.9830 0 25.7334 1 0 0 2208.0169
4455.7622 2322.5451 40.7431 0 42.9830 0 26.4593 1 0 0 2204.2941
5497.0413 2324.3784 24.2697 1 42.9830 0 23.1372 1 0 0 2384.9839
4367.6528 2324.5543 40.7431 0 42.9830 0 26.1473 1 0 0 2208.7851
5564.1273 2325.3934 40.7431 0 42.9830 0 24.2916 1 0 0 2410.8059
4241.6345 2326.0035 22.8018 1 22.4275 1 22.0404 1 0 0 2222.6864
4263.0983 2326.1128 40.7431 0 26.6024 1 25.6327 1 0 0 2219.4667
5800.2856 2326.0679 25.5576 1 42.9830 0 23.7367 1 0 0 2516.4023
4230.8073 2326.4954 40.7431 0 42.9830 0 26.4075 1 0 0 2223.8469
5729.5105 2328.4572 40.7431 0 42.9830 0 25.5167 1 0 0 2480.5770
4474.2336 2328.5782 40.7431 0 26.6275 1 25.5760 1 0 0 2197.3507
4608.2529 2328.6206 40.7431 0 42.9830 0 24.5173 1 0 0 2195.2884
5456.7973 2328.6766 40.7431 0 42.9830 0 25.6657 1 0 0 2365.7165
5912.5845 2328.5496 40.7431 0 42.9830 0 23.8105 1 0 0 2570.8624
4191.6956 2329.5508 40.7431 0 42.9830 0 26.5724 1 0 0 2227.2136
4275.4467 2329.7493 40.7431 0 42.9830 0 25.0073 1 0 0 2214.1655
4398.6838 2330.1951 40.7431 0 42.9830 0 26.3915 1 0 0 2200.4747
4272.8299 2331.4293 40.7431 0 42.9830 0 26.4028 1 0 0 2212.8559
5397.2015 2330.6511 40.7431 0 42.9830 0 26.3557 1 0 0 2342.2898
4294.4357 2332.6255 40.7431 0 25.6355 1 24.8055 1 0 0 2208.8290
4531.8933 2332.9145 40.7431 0 42.9830 0 26.4472 1 0 0 2191.1439
5618.3658 2332.8524 22.9332 1 42.9830 0 22.1170 1 0 0 2426.8411
4220.4940 2333.6387 40.7431 0 42.9830 0 26.5333 1 0 0 2218.4112
5838.5278 2334.1907 24.1029 1 42.9830 0 22.9083 1 0 0 2528.2155
4114.0195 2334.6698 25.3842 1 42.9830 0 24.0796 1 0 0 2236.8555
4422.7294 2336.2600 40.7431 0 42.9830 0 26.0237 1 0 0 2192.6354
4552.0359 2335.5440 40.7431 0 42.9830 0 25.8050 1 0 0 2188.2168
4262.1636 2336.9996 40.7431 0 42.9830 0 26.2672 1 0 0 2208.8199
4296.7001 2336.6284 40.7431 0 42.9830 0 25.2378 1 0 0 2204.5722
4372.4569 2337.0414 40.7431 0 42.9830 0 26.5686 1 0 0 2195.9062
4588.8423 2336.5669 40.7431 0 42.9830 0 26.5262 1 0 0 2187.1282
5899.2038 2336.6144 40.7431 0 42.9830 0 25.9271 1 0 0 2557.0214
4564.5227 2339.5125 40.7431 0 42.9830 0 26.4289 1 0 0 2184.1567
4651.2085 2340.0235 40.7431 0 42.9830 0 26.5243 1 0 0 2184.9759
4123.0523 2340.9266 40.7431 0 42.9830 0 26.1728 1 0 0 2228.8866
4672.0256 2341.2395 40.7431 0 42.9830 0 26.4912 1 0 0 2184.5924
4071.3806 2341.5422 40.7431 0 42.9830 0 26.2071 1 0 0 2239.3206
4507.8397 2341.7946 40.7431 0 42.9830 0 26.1988 1 0 0 2182.8659
5833.5942 2342.8191 40.7431 0 42.9830 0 24.7566 1 0 0 2518.2763
4174.6776 2344.3884 40.7431 0 42.9830 0 26.3205 1 0 0 2215.6046
4189.8385 2343.7521 40.7431 0 42.9830 0 26.5339 1 0 0 2213.5466
4454.7646 2344.2476 40.7431 0 26.9627 1 25.6618 1 0 0 2182.6777
5437.5517 2344.2743 40.7431 0 42.9830 0 23.7283 1 0 0 2344.0966
4702.4273 2345.3491 22.3342 1 42.9830 0 21.6086 1 0 0 2182.0602
5433.7751 2345.4203 40.7431 0 42.9830 0 22.7299 1 0 0 2341.6424
5472.2348 2345.3367 23.3571 1 42.9830 0 22.4705 1 0 0 2356.1068
4262.3201 2346.2938 40.7431 0 42.9830 0 26.1942 1 0 0 2199.5972
4317.1355 2346.0663 40.7431 0 42.9830 0 26.2445 1 0 0 2192.7188
4314.0717 2347.4948 40.7431 0 42.9830 0 26.2261 1 0 0 2191.6619
5528.5972 2347.0773 40.7431 0 42.9830 0 24.1171 1 0 0 2376.5627
5832.7240 2346.8842 40.7431 0 42.9830 0 24.5297 1 0 0 2514.3211
4275.7777 2347.6571 40.7431 0 42.9830 0 25.7026 1 0 0 2196.3779
4553.3825 2348.4123 25.2477 1 42.9830 0 23.6128 1 0 0 2175.3358
4191.5668 2348.9237 40.7431 0 42.9830 0 26.2425 1 0 0 2208.1536
4694.7783 2348.8292 40.7431 0 42.9830 0 25.5867 1 0 0 2178.1498
5526.2772 2349.0892 40.7431 0 42.9830 0 23.3735 1 0 0 2373.7889
4226.3413 2350.3799 40.7431 0 42.9830 0 26.3591 1 0 0 2200.9539
4416.4667 2349.7319 40.7431 0 42.9830 0 26.4649 1 0 0 2179.6406
4107.9240 2351.0069 24.7509 1 42.9830 0 23.5986 1 0 0 2222.1421
4156.4684 2351.1596 24.8859 1 23.9257 1 23.3286 1 0 0 2212.3119
5737.5492 2351.0911 21.8836 1 42.9830 0 21.1179 1 0 0 2464.3538
4683.2406 2351.8402 40.7431 0 42.9830 0 26.2790 1 0 0 2174.5351
5506.8153 2351.7428 40.7431 0 42.9830 0 24.6798 1 0 0 2363.6129
5769.8393 2352.3862 21.7334 1 42.9830 0 20.9192 1 0 0 2478.6240
4239.6322 2352.5881 40.7431 0 42.9830 0 26.5009 1 0 0 2196.7091
5902.8115 2353.3531 40.7431 0 42.9830 0 25.3917 1 0 0 2544.6012
4269.1732 2353.6731 40.7431 0 26.5597 1 25.2618 1 0 0 2191.3279
4225.7521 2355.0571 40.7431 0 42.9830 0 26.3008 1 0 0 2196.4291
4699.0835 2354.8749 40.7431 0 42.9830 0 25.9646 1 0 0 2172.3564
4097.6368 2356.2688 40.7431 0 42.9830 0 24.0674 1 0 0 2219.1847
4168.7445 2355.7080 40.7431 0 24.8821 1 24.2837 1 0 0 2205.5550
4202.2655 2356.4049 40.7431 0 42.9830 0 26.1727 1 0 0 2198.9505
4379.3679 2356.1560 40.7431 0 42.9830 0 26.5638 1 0 0 2176.2432
4519.2348 2356.4699 23.6859 1 23.0036 1 22.3908 1 0 0 2167.8778
4164.4966 2357.0278 40.7431 0 42.9830 0 26.4604 1 0 0 2205.0434
4426.0716 2357.0178 40.7431 0 42.9830 0 26.4264 1 0 0 2171.6970
5536.3352 2356.8869 23.9378 1 42.9830 0 22.7211 1 0 0 2370.7112
4314.7291 2358.2478 40.7431 0 27.0452 1 25.8725 1 0 0 2180.9070
4387.0709 2357.9316 40.7431 0 42.9830 0 26.2292 1 0 0 2173.7976
4703.2103 2357.9237 40.7431 0 42.9830 0 26.4837 1 0 0 2169.5538
5386.3212 2358.3726 23.8149 1 42.9830 0 22.8260 1 0 0 2312.5130
5437.4150 2358.1077 40.7431 0 42.9830 0 24.8873 1 0 0 2331.1902
5845.7886 2358.2905 40.7431 0 42.9830 0 26.1619 1 0 0 2511.0424
5858.7311 2357.6577 20.4993 1 42.9830 0 18.2070 1 0 0 2518.1647
5866.3861 2359.2025 40.7431 0 42.9830 0 24.3911 1 0 0 2520.7512
4102.7434 2359.5869 24.6655 1 42.9830 0 23.2656 1 0 0 2214.8513
4273.8514 2360.1667 40.7431 0 42.9830 0 26.5864 1 0 0 2184.2493
4069.3996 2360.8425 40.7431 0 42.9830 0 26.2470 1 0 0 2220.9672
4143.2068 2361.3672 40.7431 0 24.8251 1 24.1948 1 0 0 2204.8437
4372.6183 2360.7814 40.7431 0 42.9830 0 25.9914 1 0 0 2172.2528
5675.6529 2361.0794 40.7431 0 42.9830 0 26.1654 1 0 0 2426.8446
5821.5418 2361.2943 23.0496 1 42.9830 0 22.0904 1 0 0 2496.2503
4099.5522 2362.2209 40.7431 0 42.9830 0 26.1874 1 0 0 2212.9602
4616.1650 2361.6533 40.7431 0 42.9830 0 26.0086 1 0 0 2162.3982
4076.1187 2362.9913 20.7483 1 42.9830 0 20.5950 1 0 0 2217.3553
4269.0953 2362.9791 40.7431 0 42.9830 0 26.4882 1 0 0 2182.1239
4227.6058 2364.2690 40.7431 0 42.9830 0 26.3603 1 0 0 2187.0398
4627.4435 2363.6450 40.7431 0 42.9830 0 26.5563 1 0 0 2160.6546
6010.3951 2363.6324 40.7431 0 42.9830 0 25.1304 1 0 0 2593.8193
4311.4759 2365.1965 40.7431 0 42.9830 0 26.3048 1 0 0 2174.3988
4588.7130 2364.9953 40.7431 0 42.9830 0 25.3107 1 0 0 2158.6996
4643.1317 2364.7035 40.7431 0 42.9830 0 26.4447 1 0 0 2160.0391
4736.1314 2365.0770 40.7431 0 42.9830 0 26.4754 1 0 0 2164.6245
5433.2191 2365.1537 40.7431 0 42.9830 0 26.1844 1 0 0 2323.0918
5704.1781 2364.8682 40.7431 0 42.9830 0 24.6616 1 0 0 2436.5643
4157.6019 2365.7737 40.7431 0 27.0097 1 25.7460 1 0 0 2197.7474
4298.7932 2365.4171 40.7431 0 42.9830 0 26.0239 1 0 0 2175.7496
4484.9480 2365.7291 40.7431 0 25.1204 1 24.2966 1 0 0 2159.7690
5437.2279 2366.4720 40.7431 0 42.9830 0 25.8041 1 0 0 2323.3529
5637.4558 2366.3614 24.8653 1 42.9830 0 23.2483 1 0 0 2405.0120
4592.3364 2366.9809 23.6652 1 42.9830 0 22.6415 1 0 0 2156.7412
5370.2649 2367.3752 40.7431 0 42.9830 0 24.9233 1 0 0 2298.4765
4231.4117 2368.4456 40.7431 0 42.9830 0 26.3584 1 0 0 2182.3148
4278.4000 2367.3014 40.7431 0 42.9830 0 26.2918 1 0 0 2176.5595
4361.1870 2367.9407 40.7431 0 42.9830 0 26.5108 1 0 0 2166.2195
5324.1643 2367.6227 40.7431 0 42.9830 0 24.9507 1 0 0 2282.6887
5674.8907 2368.1682 40.7431 0 42.9830 0 25.5928 1 0 0 2420.1832
5870.5254 2367.5473 40.7431 0 42.9830 0 24.6241 1 0 0 2515.7197
6035.5206 2367.5645 40.7431 0 42.9830 0 25.1625 1 0 0 2604.5579
4343.0843 2369.0000 40.7431 0 27.5955 1 26.4231 1 0 0 2167.0225
4559.3412 2368.7822 40.7431 0 42.9830 0 26.0324 1 0 0 2154.9171
4268.9350 2370.5323 40.7431 0 25.8665 1 24.8201 1 0 0 2174.6677
4158.9289 2372.3535 40.7431 0 42.9830 0 26.0980 1 0 0 2191.0354
4217.3635 2372.3941 40.7431 0 42.9830 0 26.1035 1 0 0 2180.6711
4708.9109 2371.6221 40.7431 0 42.9830 0 25.4761 1 0 0 2156.2280
4318.3680 2373.2877 40.7431 0 42.9830 0 26.3411 1 0 0 2165.5416
4417.5678 2373.4494 40.7431 0 42.9830 0 25.9041 1 0 0 2155.9058
4704.7662 2373.4234 40.7431 0 42.9830 0 25.3742 1 0 0 2154.1753
5295.8318 2372.7197 40.7431 0 42.9830 0 25.7006 1 0 0 2268.7066
5456.3229 2372.9849 40.7431 0 42.9830 0 24.2422 1 0 0 2324.4849
5784.6310 2372.8162 40.7431 0 42.9830 0 25.3745 1 0 0 2467.9672
4081.2508 2374.0313 40.7431 0 42.9830 0 26.2538 1 0 0 2205.4459
4324.4797 2373.9797 40.7431 0 42.9830 0 26.1617 1 0 0 2164.1403
4421.2267 2374.2905 40.7431 0 42.9830 0 25.4492 1 0 0 2154.8038
4622.2908 2374.2147 40.7431 0 42.9830 0 26.4364 1 0 0 2149.9670
4712.4650 2373.5697 40.7431 0 42.9830 0 25.6517 1 0 0 2154.5091
5979.4900 2374.3973 23.8964 1 42.9830 0 22.6937 1 0 0 2567.8206
4449.0017 2375.3252 40.7431 0 42.9830 0 26.5522 1 0 0 2151.9754
4457.0066 2375.0183 22.7861 1 42.9830 0 22.0034 1 0 0 2151.8305
4515.0395 2375.3902 40.7431 0 42.9830 0 26.4105 1 0 0 2149.0754
4551.8211 2374.5235 40.7431 0 42.9830 0 26.0755 1 0 0 2149.2416
4636.7189 2374.7029 40.7431 0 42.9830 0 26.0790 1 0 0 2149.8492
4720.5966 2375.4396 21.3730 1 42.9830 0 20.7942 1 0 0 2153.1801
4493.2127 2376.4052 40.7431 0 42.9830 0 26.5107 1 0 0 2148.7742
4498.5860 2375.5545 40.7431 0 24.2625 1 23.5247 1 0 0 2149.4282
4547.7999 2376.2689 40.7431 0 42.9830 0 26.1311 1 0 0 2147.5423
4555.7868 2375.5578 40.7431 0 42.9830 0 26.4669 1 0 0 2148.1695
4292.6680 2376.7204 40.7431 0 27.0328 1 25.6209 1 0 0 2165.3261
5580.5130 2376.6602 23.9504 1 42.9830 0 22.7657 1 0 0 2371.0596
4216.2252 2378.2758 40.7431 0 42.9830 0 26.4555 1 0 0 2175.0561
4141.8068 2379.3328 40.7431 0 42.9830 0 25.6985 1 0 0 2187.5042
4074.0095 2380.0254 40.7431 0 42.9830 0 24.8877 1 0 0 2201.2386
4324.1088 2380.1116 40.7431 0 42.9830 0 26.1403 1 0 0 2158.0925
4387.2787 2379.5778 40.7431 0 27.5831 1 25.9656 1 0 0 2152.2146
4570.9688 2380.2957 22.3092 1 21.9307 1 21.5911 1 0 0 2143.3541
4709.3365 2379.6186 20.0897 1 42.9830 0 19.4107 1 0 0 2148.2738
4131.5183 2380.9519 40.7431 0 42.9830 0 26.2096 1 0 0 2187.9761
4149.8402 2380.5319 40.7431 0 42.9830 0 26.0703 1 0 0 2184.7536
4316.1805 2381.4679 40.7431 0 42.9830 0 26.0080 1 0 0 2157.6796
4449.9115 2380.5430 40.7431 0 42.9830 0 26.0451 1 0 0 2146.7136
4632.8528 2381.4780 40.7431 0 42.9830 0 26.3676 1 0 0 2142.9679
4693.0822 2380.9960 24.8491 1 42.9830 0 23.4240 1 0 0 2145.9385
4197.8543 2382.2668 40.7431 0 42.9830 0 25.9527 1 0 0 2174.2254
4552.2441 2382.2589 19.9958 1 19.9226 1 19.9244 1 0 0 2141.5023
4743.6044 2382.4090 40.7431 0 42.9830 0 26.3809 1 0 0 2147.9173
5283.3731 2382.4569 40.7431 0 42.9830 0 26.3348 1 0 0 2255.5297
4060.0497 2383.2753 40.7431 0 42.9830 0 26.0233 1 0 0 2201.2934
4194.1139 2383.2117 40.7431 0 25.5952 1 24.7365 1 0 0 2173.9459
4418.5281 2382.5645 40.7431 0 42.9830 0 26.5458 1 0 0 2146.7450
4463.6942 2382.9859 40.7431 0 42.9830 0 26.5109 1 0 0 2143.5191
4470.6784 2383.3366 40.7431 0 42.9830 0 26.5511 1 0 0 2142.8197
4478.5765 2382.8559 40.7431 0 42.9830 0 26.3740 1 0 0 2142.9323
4579.2228 2382.8279 40.7431 0 42.9830 0 26.0727 1 0 0 2140.8248
4615.4084 2382.9450 40.7431 0 42.9830 0 25.9701 1 0 0 2141.0959
5379.7520 2382.8858 40.7431 0 42.9830 0 26.3108 1 0 0 2287.2553
4152.2458 2383.4714 40.7431 0 25.6202 1 24.4642 1 0 0 2181.4035
4671.1193 2384.0494 40.7431 0 42.9830 0 26.4587 1 0 0 2141.7851
5665.9236 2384.4720 24.7189 1 42.9830 0 23.3293 1 0 0 2401.5850
4367.8355 2384.5173 23.5998 1 23.1232 1 22.6148 1 0 0 2149.0749
4559.4984 2385.0793 40.7431 0 42.9830 0 25.5399 1 0 0 2138.6193
4673.4009 2384.6659 40.7431 0 42.9830 0 26.5568 1 0 0 2141.2735
4703.7751 2384.5974 40.7431 0 42.9830 0 25.4410 1 0 0 2142.9618
5399.4372 2385.0862 40.7431 0 42.9830 0 24.4124 1 0 0 2292.2079
4101.6788 2385.9621 40.7431 0 42.9830 0 26.1504 1 0 0 2189.3177
4238.4700 2385.5919 40.7431 0 27.1238 1 25.7252 1 0 0 2164.2766
4426.0922 2386.2463 21.4480 1 21.1270 1 20.9870 1 0 0 2142.5362
5396.0461 2385.9171 25.2314 1 42.9830 0 23.4394 1 0 0 2290.2139
5542.8203 2386.4163 23.2309 1 42.9830 0 22.2206 1 0 0 2346.4221
4545.6526 2386.8121 40.7431 0 42.9830 0 26.5339 1 0 0 2137.0276
4168.5863 2388.4002 40.7431 0 42.9830 0 26.5394 1 0 0 2173.4582
4457.3311 2388.2670 40.7431 0 42.9830 0 25.5059 1 0 0 2138.5838
4470.9607 2387.6157 40.7431 0 42.9830 0 26.1569 1 0 0 2138.5319
4260.0404 2388.6503 40.7431 0 26.5529 1 25.4874 1 0 0 2158.0083
4738.5496 2388.8951 40.7431 0 42.9830 0 25.1891 1 0 0 2141.0579
5399.9846 2388.6977 40.7431 0 42.9830 0 26.1828 1 0 0 2289.0363
4275.6121 2391.3658 40.7431 0 42.9830 0 26.4977 1 0 0 2153.1061
4457.7774 2390.9046 40.7431 0 42.9830 0 26.0560 1 0 0 2135.9258
5477.6356 2391.2223 40.7431 0 42.9830 0 25.1939 1 0 0 2315.8511
5655.6776 2390.9958 25.0920 1 42.9830 0 23.6172 1 0 0 2391.1249
4079.1859 2391.8914 40.7431 0 42.9830 0 26.2125 1 0 0 2188.5078
4489.0090 2392.3707 40.7431 0 42.9830 0 26.1536 1 0 0 2132.9842
4610.7493 2392.4532 40.7431 0 42.9830 0 26.4713 1 0 0 2131.5048
4776.6067 2392.3872 40.7431 0 42.9830 0 26.4060 1 0 0 2140.8358
4316.9615 2392.6943 40.7431 0 42.9830 0 25.9056 1 0 0 2146.4405
4603.5326 2392.6622 40.7431 0 42.9830 0 24.6050 1 0 0 2131.1848
5923.0214 2392.7101 40.7431 0 42.9830 0 23.9173 1 0 0 2521.8676
4173.9986 2394.8133 40.7431 0 42.9830 0 26.2131 1 0 0 2166.1514
4556.0781 2394.7821 40.7431 0 42.9830 0 26.2818 1 0 0 2128.9434
4370.1703 2396.1066 40.7431 0 42.9830 0 25.7254 1 0 0 2137.3153
4521.5271 2396.0319 40.7431 0 42.9830 0 26.3366 1 0 0 2128.2707
4770.6836 2396.2627 21.6039 1 42.9830 0 20.9490 1 0 0 2136.4252
5861.3920 2396.3210 40.7431 0 42.9830 0 25.4937 1 0 0 2486.3632
4109.0888 2397.3097 40.7431 0 42.9830 0 26.4614 1 0 0 2176.6432
4163.5316 2397.2846 40.7431 0 26.8400 1 25.5757 1 0 0 2165.6838
4477.0484 2396.6465 40.7431 0 26.5332 1 25.4893 1 0 0 2129.2249
4178.0241 2398.3010 40.7431 0 42.9830 0 25.8847 1 0 0 2161.9823
4239.5414 2397.9126 40.7431 0 42.9830 0 26.2043 1 0 0 2151.9391
4294.1305 2398.4868 40.7431 0 42.9830 0 26.1299 1 0 0 2143.5548
4516.6048 2398.4598 40.7431 0 42.9830 0 26.1003 1 0 0 2125.9716
4219.1067 2399.4828 40.7431 0 42.9830 0 26.0793 1 0 0 2153.6642
4247.0053 2400.1955 23.1673 1 22.7034 1 22.2175 1 0 0 2148.5342
5858.7807 2399.6077 40.7431 0 42.9830 0 25.0746 1 0 0 2482.1995
5870.8461 2399.6994 40.7431 0 42.9830 0 25.1379 1 0 0 2488.3860
5906.5808 2400.2168 23.3477 1 42.9830 0 22.2437 1 0 0 2506.7517
4132.4574 2401.0591 40.7431 0 42.9830 0 26.2841 1 0 0 2168.0973
4396.1528 2401.3789 40.7431 0 42.9830 0 25.9061 1 0 0 2129.7360
5772.9838 2401.2314 24.3211 1 42.9830 0 23.1860 1 0 0 2437.4945
4259.8155 2402.0227 22.7120 1 22.3051 1 21.9404 1 0 0 2144.8123
4307.5669 2401.7564 25.1170 1 24.3352 1 23.6363 1 0 0 2138.5957
4377.0346 2402.2487 40.7431 0 25.9050 1 24.9495 1 0 0 2130.5547
4383.8912 2402.1020 40.7431 0 42.9830 0 26.1709 1 0 0 2130.0767
4658.6053 2401.6353 25.1007 1 42.9830 0 23.5654 1 0 0 2123.6840
4794.7755 2402.3543 40.7431 0 42.9830 0 26.2873 1 0 0 2132.7147
5624.5757 2402.1002 40.7431 0 42.9830 0 24.0770 1 0 0 2367.2648
4111.8615 2403.2273 40.7431 0 42.9830 0 24.8846 1 0 0 2170.2702
4612.0207 2403.0168 40.7431 0 42.9830 0 26.5465 1 0 0 2120.9649
5532.7640 2402.7158 40.7431 0 42.9830 0 23.8936 1 0 0 2327.4264
4270.1824 2403.8295 40.7431 0 42.9830 0 26.4113 1 0 0 2141.5281
4304.9332 2404.1961 40.7431 0 42.9830 0 25.6197 1 0 0 2136.5056
4627.7306 2404.0239 25.0460 1 24.1345 1 23.3922 1 0 0 2120.2953
4131.4658 2405.2413 40.7431 0 42.9830 0 25.7873 1 0 0 2164.2058
5872.6545 2405.0800 40.7431 0 42.9830 0 23.6553 1 0 0 2484.7394
4548.3751 2406.2120 40.7431 0 26.5676 1 25.5724 1 0 0 2117.5944
4381.3518 2407.0961 40.7431 0 42.9830 0 26.2316 1 0 0 2125.3318
4402.9712 2407.2435 40.7431 0 42.9830 0 26.3412 1 0 0 2123.3308
4489.8558 2407.0458 40.7431 0 42.9830 0 26.4000 1 0 0 2118.2870
4828.3787 2406.5245 40.7431 0 42.9830 0 26.2615 1 0 0 2132.3087
5407.1071 2407.2269 25.3704 1 42.9830 0 24.2577 1 0 0 2274.3624
4824.0623 2407.6787 24.7146 1 42.9830 0 23.2286 1 0 0 2130.6525
5733.6159 2408.1608 23.2233 1 42.9830 0 22.2589 1 0 0 2412.2992
4271.3817 2408.7883 40.7431 0 42.9830 0 25.9777 1 0 0 2136.4493
5485.9748 2409.3510 40.7431 0 42.9830 0 25.3678 1 0 0 2302.4582
4470.5388 2409.9305 22.7278 1 22.3200 1 21.9441 1 0 0 2116.2641
4840.0979 2409.8697 40.7431 0 42.9830 0 25.8844 1 0 0 2130.4175
5168.5127 2409.6349 22.6307 1 42.9830 0 21.7826 1 0 0 2195.9237
5864.5877 2410.4763 16.9953 1 42.9830 0 17.8094 1 0 0 2475.9267
5880.1675 2409.6843 24.8597 1 42.9830 0 23.0322 1 0 0 2484.7549
4337.7175 2411.0332 40.7431 0 42.9830 0 25.9523 1 0 0 2125.8247
4767.4001 2411.3961 40.7431 0 42.9830 0 25.8962 1 0 0 2121.0549
5852.1709 2411.3378 40.7431 0 42.9830 0 25.9055 1 0 0 2468.7417
4352.6981 2412.0061 40.7431 0 42.9830 0 26.3398 1 0 0 2123.2418
4411.0063 2411.9117 40.7431 0 42.9830 0 26.4494 1 0 0 2118.0431
4526.2157 2411.5140 40.7431 0 42.9830 0 26.3150 1 0 0 2112.6814
4779.5875 2411.6071 40.7431 0 42.9830 0 25.6231 1 0 0 2121.9889
4726.5735 2412.7880 40.7431 0 42.9830 0 25.6693 1 0 0 2116.3410
4818.6583 2412.7755 40.7431 0 42.9830 0 26.2196 1 0 0 2124.9629
5958.3518 2412.9739 40.7431 0 42.9830 0 25.9762 1 0 0 2523.9675
4193.8516 2413.6643 24.5209 1 23.5859 1 22.9969 1 0 0 2144.0158
5848.1274 2413.6758 40.7431 0 42.9830 0 25.5842 1 0 0 2464.6493
6048.2536 2413.7381 40.7431 0 42.9830 0 23.7426 1 0 0 2573.7362
4184.7478 2414.8185 40.7431 0 42.9830 0 26.4844 1 0 0 2144.5152
4197.7812 2414.8620 40.7431 0 42.9830 0 25.8192 1 0 0 2142.1429
4341.3452 2414.9130 40.7431 0 42.9830 0 25.1962 1 0 0 2121.5676
4583.2124 2414.7100 23.7720 1 23.1817 1 22.7008 1 0 0 2108.9557
4605.9622 2415.4090 40.7431 0 42.9830 0 26.2478 1 0 0 2108.4751
5539.9346 2414.5007 24.0832 1 42.9830 0 22.9165 1 0 0 2319.6678
5760.0871 2415.1283 40.7431 0 42.9830 0 26.0379 1 0 0 2419.0560
4276.6296 2416.4739 40.7431 0 42.9830 0 26.2426 1 0 0 2128.1011
4519.3452 2415.9273 40.7431 0 42.9830 0 25.3869 1 0 0 2108.4373
4537.7288 2415.7586 40.7431 0 42.9830 0 26.5433 1 0 0 2108.2065
4627.9071 2415.5817 40.7431 0 42.9830 0 26.5498 1 0 0 2108.7457
5443.3296 2416.4599 40.7431 0 42.9830 0 25.7125 1 0 0 2279.3353
5792.7311 2415.5830 40.7431 0 42.9830 0 26.3308 1 0 0 2434.8296
4035.9368 2416.9112 23.5008 1 42.9830 0 22.5602 1 0 0 2174.4473
4229.4030 2417.3116 40.7431 0 42.9830 0 25.9993 1 0 0 2134.3934
4255.5267 2417.0995 40.7431 0 42.9830 0 26.4188 1 0 0 2130.5372
4488.8060 2417.2765 40.7431 0 42.9830 0 26.3739 1 0 0 2108.1068
4565.9463 2417.1949 40.7431 0 42.9830 0 26.5427 1 0 0 2106.4689
5691.4241 2417.0127 40.7431 0 42.9830 0 23.9236 1 0 0 2384.4854
4705.9929 2418.3415 40.7431 0 42.9830 0 25.4085 1 0 0 2109.4176
4741.6482 2417.8169 40.7431 0 42.9830 0 26.4423 1 0 0 2112.4655
5311.5112 2417.6954 40.7431 0 42.9830 0 25.4990 1 0 0 2231.2428
5877.4031 2417.8421 40.7431 0 42.9830 0 25.5878 1 0 0 2476.3624
4215.7298 2418.9074 40.7431 0 26.9640 1 25.4970 1 0 0 2135.0726
4353.3998 2418.9388 40.7431 0 42.9830 0 25.8866 1 0 0 2116.2737
4383.1671 2419.2739 40.7431 0 42.9830 0 26.5212 1 0 0 2113.0396
4583.1467 2418.7480 40.7431 0 42.9830 0 24.0384 1 0 0 2104.9175
4819.7510 2418.8835 40.7431 0 42.9830 0 26.0663 1 0 0 2119.0217
5595.9952 2419.0390 40.7431 0 42.9830 0 24.0119 1 0 0 2339.4745
4241.0746 2420.0149 40.7431 0 42.9830 0 26.2813 1 0 0 2129.8682
4319.9844 2419.6666 40.7431 0 42.9830 0 26.5248 1 0 0 2119.3004
4335.1747 2419.7540 40.7431 0 42.9830 0 24.5448 1 0 0 2117.4441
4544.4573 2420.3692 40.7431 0 42.9830 0 26.1518 1 0 0 2103.4903
4656.4013 2419.5421 40.7431 0 42.9830 0 26.5044 1 0 0 2105.7044
4676.2560 2419.9029 40.7431 0 42.9830 0 26.5142 1 0 0 2106.2111
5169.6918 2420.3167 40.7431 0 42.9830 0 25.7127 1 0 0 2185.9631
5493.6790 2419.6349 40.7431 0 42.9830 0 18.2663 1 0 0 2296.0922
4735.4758 2421.4692 25.4103 1 42.9830 0 26.3670 1 0 0 2108.3440
5688.4289 2420.6844 40.7431 0 42.9830 0 26.2688 1 0 0 2379.8385
4213.0667 2422.3963 40.7431 0 42.9830 0 26.5333 1 0 0 2132.0830
4491.8319 2421.8623 40.7431 0 42.9830 0 25.9697 1 0 0 2103.4039
4670.6066 2421.6828 40.7431 0 42.9830 0 26.0132 1 0 0 2104.1673
5181.8748 2422.0016 40.7431 0 42.9830 0 25.1918 1 0 0 2187.6938
5811.3988 2421.8209 21.8151 1 42.9830 0 21.1068 1 0 0 2438.8464
4342.1370 2422.9459 18.2818 1 18.8495 1 18.8729 1 0 0 2113.4964
4551.2676 2422.7713 21.5710 1 21.0306 1 20.6210 1 0 0 2101.0026
4854.9093 2423.4576 40.7431 0 42.9830 0 25.8934 1 0 0 2118.8467
5195.9180 2422.5651 40.7431 0 42.9830 0 25.6319 1 0 0 2191.0948
6070.6311 2422.7418 21.9783 1 42.9830 0 21.0781 1 0 0 2579.2771
4668.6680 2424.8448 40.7431 0 42.9830 0 25.7069 1 0 0 2100.9207
4694.9834 2425.4224 40.7431 0 42.9830 0 26.0308 1 0 0 2101.6898
4049.3077 2425.9373 40.7431 0 42.9830 0 25.2353 1 0 0 2162.4181
4170.0986 2426.4649 40.7431 0 42.9830 0 25.8890 1 0 0 2135.7878
4468.4705 2426.0148 40.7431 0 42.9830 0 26.1890 1 0 0 2100.3026
4682.6892 2426.0339 40.7431 0 42.9830 0 25.7097 1 0 0 2100.4093
5579.5733 2426.1889 40.7431 0 42.9830 0 24.4264 1 0 0 2325.9002
4331.8627 2426.6869 40.7431 0 42.9830 0 25.3420 1 0 0 2110.9336
4335.7299 2427.1837 40.7431 0 42.9830 0 25.0276 1 0 0 2109.9992
4473.1825 2427.3743 40.7431 0 42.9830 0 26.5078 1 0 0 2098.7124
4871.7361 2426.8310 40.7431 0 42.9830 0 26.4962 1 0 0 2117.8003
6052.2258 2426.8528 21.8983 1 42.9830 0 21.2562 1 0 0 2565.2823
4167.4731 2428.3489 40.7431 0 42.9830 0 26.3491 1 0 0 2134.4368
4219.4206 2428.2311 40.7431 0 42.9830 0 26.5827 1 0 0 2125.2625
4238.0187 2428.2833 40.7431 0 42.9830 0 26.4001 1 0 0 2122.1842
4544.0062 2427.8212 40.7431 0 42.9830 0 26.4701 1 0 0 2096.0455
4675.8035 2427.9339 19.7316 1 19.8288 1 19.8985 1 0 0 2098.1676
4073.2716 2428.8324 40.7431 0 42.9830 0 25.9341 1 0 0 2153.9092
4108.1233 2429.3292 24.3237 1 23.6778 1 23.1317 1 0 0 2145.5842
4327.9983 2428.5850 40.7431 0 42.9830 0 26.2367 1 0 0 2109.4958
4467.2816 2428.9262 40.7431 0 42.9830 0 26.4259 1 0 0 2097.4553
4620.0411 2428.5942 24.0701 1 23.4384 1 22.9715 1 0 0 2095.5512
4667.1129 2428.6873 40.7431 0 42.9830 0 26.3958 1 0 0 2097.0127
5184.2283 2429.4648 18.6213 1 42.9830 0 18.9638 1 0 0 2181.1821
5836.6314 2429.3427 17.4870 1 42.9830 0 18.1777 1 0 0 2445.2963
6028.8209 2429.1812 40.7431 0 42.9830 0 24.2770 1 0 0 2549.9574
4282.9078 2429.9136 40.7431 0 42.9830 0 25.7531 1 0 0 2113.9197
4556.1700 2429.7169 40.7431 0 42.9830 0 26.1004 1 0 0 2094.0091
4720.0106 2429.9539 16.1925 1 42.9830 0 17.3979 1 0 0 2098.7542
5210.7294 2429.7461 23.2004 1 42.9830 0 22.3516 1 0 0 2188.4708
4270.7940 2431.4344 40.7431 0 42.9830 0 26.5449 1 0 0 2114.1188
4309.1755 2431.0945 40.7431 0 42.9830 0 26.5484 1 0 0 2109.2871
4342.8591 2430.6201 40.7431 0 42.9830 0 25.3133 1 0 0 2105.7893
4659.1136 2430.8073 40.7431 0 42.9830 0 26.4238 1 0 0 2094.5558
4881.5070 2430.7103 22.7569 1 42.9830 0 21.9051 1 0 0 2115.3562
4143.2488 2431.4957 24.7093 1 27.0218 1 25.9053 1 0 0 2136.1046
4175.7611 2432.0296 22.8383 1 22.4165 1 21.9710 1 0 0 2129.2567
4568.3956 2432.1438 40.7431 0 42.9830 0 26.3153 1 0 0 2091.5118
4664.7646 2432.0528 25.2814 1 42.9830 0 23.5666 1 0 0 2093.5477
4046.2930 2433.1868 25.0066 1 42.9830 0 23.5555 1 0 0 2156.1226
4332.7153 2433.4399 40.7431 0 42.9830 0 26.4112 1 0 0 2104.1273
4481.6720 2432.5977 40.7431 0 42.9830 0 26.5041 1 0 0 2093.1020
4613.7269 2432.9865 40.7431 0 42.9830 0 26.3417 1 0 0 2091.0315
5602.6079 2433.4832 40.7431 0 42.9830 0 26.2454 1 0 0 2329.4004
4168.5917 2433.9005 40.7431 0 42.9830 0 26.2376 1 0 0 2128.7738
4280.2374 2434.4628 40.7431 0 26.0271 1 25.1081 1 0 0 2109.7846
4680.1549 2434.1485 40.7431 0 42.9830 0 25.5676 1 0 0 2092.1759
4703.2707 2433.4990 40.7431 0 42.9830 0 26.1192 1 0 0 2094.1205
4164.6900 2434.6561 40.7431 0 42.9830 0 26.3565 1 0 0 2128.7794
4348.7125 2434.8612 40.7431 0 42.9830 0 25.9857 1 0 0 2100.9372
4588.3024 2435.4579 40.7431 0 42.9830 0 26.0714 1 0 0 2088.2358
4708.5905 2434.4858 40.7431 0 42.9830 0 24.5756 1 0 0 2093.4699
4833.3592 2434.9719 40.7431 0 42.9830 0 26.2837 1 0 0 2104.6738
4384.8997 2436.0886 21.5751 1 21.1368 1 20.8614 1 0 0 2096.1371
4458.9260 2436.2085 40.7431 0 42.9830 0 26.0012 1 0 0 2090.6271
4638.3079 2436.4141 40.7431 0 42.9830 0 26.1380 1 0 0 2088.2128
5848.1833 2436.3440 40.7431 0 42.9830 0 25.8738 1 0 0 2445.3004
4086.1415 2436.9238 40.7431 0 42.9830 0 24.2119 1 0 0 2143.0722
4450.7047 2437.4262 40.7431 0 42.9830 0 26.2312 1 0 0 2089.8816
4494.0781 2436.7061 40.7431 0 42.9830 0 26.4540 1 0 0 2088.4841
4735.5319 2437.4718 40.7431 0 42.9830 0 26.1140 1 0 0 2092.3929
5041.0492 2437.0149 40.7431 0 42.9830 0 24.8874 1 0 0 2138.1874
5117.3455 2437.1653 24.1452 1 42.9830 0 23.0110 1 0 0 2155.9810
5186.3337 2436.5079 40.7431 0 42.9830 0 24.4900 1 0 0 2175.0122
5260.9623 2437.0284 40.7431 0 42.9830 0 24.1650 1 0 0 2196.6836
4704.9512 2438.3961 40.7431 0 42.9830 0 26.3569 1 0 0 2089.3370
6022.8841 2438.8035 40.7431 0 42.9830 0 26.3142 1 0 0 2538.6677
4505.2946 2440.1778 40.7431 0 42.9830 0 26.3186 1 0 0 2084.6133
4711.3494 2439.8982 40.7431 0 42.9830 0 25.2858 1 0 0 2088.2479
4859.1464 2439.8569 40.7431 0 42.9830 0 26.3506 1 0 0 2103.1625
4107.4759 2440.9756 40.7431 0 42.9830 0 25.8027 1 0 0 2134.3591
4139.6761 2440.5288 40.7431 0 42.9830 0 25.7534 1 0 0 2127.9850
4159.2725 2440.5092 40.7431 0 42.9830 0 26.2926 1 0 0 2124.0880
4716.2284 2441.3432 40.7431 0 42.9830 0 24.8356 1 0 0 2087.1320
5983.5742 2441.0902 24.1323 1 42.9830 0 22.8998 1 0 0 2514.5508
4278.1474 2442.3373 40.7431 0 42.9830 0 25.0019 1 0 0 2102.2808
4529.9019 2442.2739 40.7431 0 42.9830 0 26.5406 1 0 0 2081.8477
4544.2987 2441.6460 40.7431 0 42.9830 0 25.6979 1 0 0 2082.2179
4661.3011 2441.7360 40.7431 0 42.9830 0 26.0665 1 0 0 2083.7262
4703.7107 2442.3206 40.7431 0 42.9830 0 25.8678 1 0 0 2085.3429
4724.3844 2441.9053 40.7431 0 42.9830 0 25.6916 1 0 0 2087.1416
4729.6314 2441.6131 40.7431 0 42.9830 0 25.7281 1 0 0 2087.8168
4388.1817 2442.5233 40.7431 0 42.9830 0 26.5335 1 0 0 2089.4338
4699.1925 2442.5121 40.7431 0 23.3773 1 22.3792 1 0 0 2084.8763
5216.3456 2443.1280 23.9441 1 42.9830 0 22.6594 1 0 0 2177.3200
5539.5062 2443.2790 40.7431 0 42.9830 0 24.4662 1 0 0 2293.3522
4397.3581 2444.2425 40.7431 0 42.9830 0 25.5828 1 0 0 2086.9232
4546.7562 2443.5610 40.7431 0 42.9830 0 26.1337 1 0 0 2080.2691
4678.8434 2444.2931 40.7431 0 42.9830 0 26.2021 1 0 0 2081.9781
4750.1234 2444.4186 40.7431 0 42.9830 0 26.1258 1 0 0 2086.6453
5322.0292 2443.7666 40.7431 0 42.9830 0 26.0288 1 0 0 2210.1883
5389.8077 2443.5593 40.7431 0 42.9830 0 25.2398 1 0 0 2234.2207
5788.0986 2443.7515 40.7431 0 42.9830 0 25.8680 1 0 0 2408.1444
6019.4407 2444.2801 23.1853 1 42.9830 0 22.0838 1 0 0 2532.2054
4417.5339 2445.1082 40.7431 0 42.9830 0 26.2023 1 0 0 2084.4458
4635.5810 2444.7039 40.7431 0 26.3628 1 25.5266 1 0 0 2079.8448
4298.6557 2446.1147 40.7431 0 42.9830 0 26.1632 1 0 0 2095.7448
4367.7791 2446.5464 40.7431 0 42.9830 0 26.5529 1 0 0 2087.3470
4641.8121 2446.5130 40.7431 0 42.9830 0 25.6092 1 0 0 2078.2295
4834.2228 2446.5244 40.7431 0 42.9830 0 26.1714 1 0 0 2093.3166
5916.3103 2447.2748 40.7431 0 42.9830 0 26.3465 1 0 0 2472.2841
5308.2894 2447.9641 40.7431 0 42.9830 0 17.7100 1 0 0 2201.6203
4032.2862 2448.5387 25.3496 1 42.9830 0 23.8666 1 0 0 2144.7388
4284.6119 2449.2560 40.7431 0 42.9830 0 26.0947 1 0 0 2094.5273
5366.6093 2449.0586 40.7431 0 42.9830 0 24.4956 1 0 0 2220.7201
4272.1107 2449.9042 40.7431 0 42.9830 0 26.5893 1 0 0 2095.6517
4452.6010 2449.6653 40.7431 0 42.9830 0 26.4190 1 0 0 2077.5520
5005.2032 2450.4984 40.7431 0 42.9830 0 26.3520 1 0 0 2117.4473
4127.4312 2450.7300 40.7431 0 42.9830 0 26.4395 1 0 0 2120.5468
4528.6061 2450.9407 40.7431 0 27.7011 1 26.4902 1 0 0 2073.2110
4719.4162 2451.3803 40.7431 0 42.9830 0 26.5228 1 0 0 2077.3384
5300.5116 2450.8271 40.7431 0 42.9830 0 25.3209 1 0 0 2196.3375
4698.8674 2452.0442 40.7431 0 42.9830 0 26.0704 1 0 0 2075.3419
4850.9935 2452.1460 40.7431 0 42.9830 0 25.5676 1 0 0 2089.8924
5169.6462 2452.4465 40.7431 0 42.9830 0 25.9018 1 0 0 2155.0530
4474.5393 2452.5418 40.7431 0 25.9929 1 24.9280 1 0 0 2073.5088
4728.3151 2453.2074 40.7431 0 42.9830 0 25.8435 1 0 0 2076.1567
5055.9565 2452.8556 40.7431 0 42.9830 0 26.1264 1 0 0 2126.0587
5293.2443 2453.0462 40.7431 0 42.9830 0 26.0073 1 0 0 2191.8490
4508.6417 2454.3395 22.8537 1 22.3165 1 21.8528 1 0 0 2070.3505
5328.8310 2453.8050 23.5541 1 42.9830 0 22.4744 1 0 0 2203.0645
4262.4101 2455.1450 40.7431 0 42.9830 0 26.2265 1 0 0 2091.8904
4584.9083 2454.7631 40.7431 0 42.9830 0 26.3944 1 0 0 2068.9110
4824.9623 2455.0389 24.1614 1 42.9830 0 23.0189 1 0 0 2083.7342
4884.0112 2454.8103 40.7431 0 42.9830 0 26.2821 1 0 0 2091.8838
4200.7193 2456.8691 40.7431 0 42.9830 0 26.5428 1 0 0 2100.2782
4462.1160 2457.0606 40.7431 0 42.9830 0 26.0330 1 0 0 2069.6317
4767.4218 2457.2753 40.7431 0 42.9830 0 26.2512 1 0 0 2075.3724
5484.0047 2456.7116 23.0867 1 42.9830 0 22.2024 1 0 0 2258.2516
5852.6360 2456.8242 40.7431 0 42.9830 0 24.2702 1 0 0 2430.1812
4089.2733 2457.8434 40.7431 0 42.9830 0 26.5189 1 0 0 2121.9899
4562.3973 2457.6359 40.7431 0 42.9830 0 26.2165 1 0 0 2066.0458
4739.1195 2457.9503 40.7431 0 42.9830 0 26.4832 1 0 0 2072.2580
5064.1903 2457.5815 40.7431 0 42.9830 0 26.1407 1 0 0 2123.3403
4162.1279 2458.5859 40.7431 0 42.9830 0 26.2011 1 0 0 2105.8020
4605.5315 2458.8610 40.7431 0 42.9830 0 26.3924 1 0 0 2065.0216
5346.0151 2458.6836 22.8928 1 42.9830 0 21.9262 1 0 0 2204.4379
4244.5574 2460.1611 40.7431 0 42.9830 0 26.5251 1 0 0 2089.6735
4331.3735 2459.9904 40.7431 0 42.9830 0 25.6501 1 0 0 2077.9112
4375.2395 2460.0017 40.7431 0 42.9830 0 26.5212 1 0 0 2073.2284
4686.1174 2460.3000 40.7431 0 42.9830 0 26.4118 1 0 0 2066.3722
4829.9113 2459.8405 25.3417 1 42.9830 0 23.4851 1 0 0 2079.5699
4262.4499 2461.3969 40.7431 0 42.9830 0 26.1936 1 0 0 2085.7026
4653.0530 2460.6087 40.7431 0 42.9830 0 26.4523 1 0 0 2064.5392
5972.9206 2461.5460 24.2118 1 42.9830 0 23.1498 1 0 0 2491.6401
4548.6005 2463.4360 40.7431 0 42.9830 0 25.5809 1 0 0 2060.3720
4750.3086 2463.1991 25.0231 1 42.9830 0 23.5208 1 0 0 2067.9479
4834.1945 2463.0525 40.7431 0 42.9830 0 26.5094 1 0 0 2076.9138
5034.2530 2463.0993 40.7431 0 42.9830 0 26.1580 1 0 0 2111.2487
5505.6472 2463.4590 40.7431 0 42.9830 0 24.3332 1 0 0 2260.9060
5550.1304 2463.1926 40.7431 0 42.9830 0 25.5863 1 0 0 2279.8304
4187.6421 2463.4495 40.7431 0 25.2633 1 24.4473 1 0 0 2096.1762
4224.1149 2463.8178 40.7431 0 42.9830 0 25.8454 1 0 0 2089.3920
4422.0338 2464.2304 22.7306 1 21.8576 1 21.2379 1 0 0 2065.0415
4949.1615 2463.7807 40.7431 0 42.9830 0 24.2038 1 0 0 2093.6895
5560.3860 2464.4791 40.7431 0 42.9830 0 24.5018 1 0 0 2283.0783
5620.7703 2464.3809 22.0145 1 42.9830 0 21.1293 1 0 0 2309.8874
5969.8246 2463.5903 40.7431 0 42.9830 0 24.9948 1 0 0 2488.2108
4049.1717 2464.7103 40.7431 0 42.9830 0 26.2433 1 0 0 2124.8599
4238.3949 2465.0064 40.7431 0 42.9830 0 26.1123 1 0 0 2085.8727
4335.8367 2465.1932 40.7431 0 25.2389 1 24.4974 1 0 0 2072.2257
4638.1115 2465.1055 40.7431 0 42.9830 0 26.3138 1 0 0 2059.5289
4772.4085 2464.7509 40.7431 0 42.9830 0 26.1004 1 0 0 2068.4009
5244.2478 2466.0398 40.7431 0 42.9830 0 25.4141 1 0 0 2163.9121
5980.9060 2466.4527 40.7431 0 42.9830 0 24.0221 1 0 0 2492.0791
4123.6117 2467.0364 23.7845 1 23.2976 1 22.7782 1 0 0 2105.4238
4368.8142 2466.5290 40.7431 0 42.9830 0 26.5634 1 0 0 2067.3603
4537.7978 2466.6995 40.7431 0 42.9830 0 26.2870 1 0 0 2057.2723
4666.5770 2467.0022 40.7431 0 42.9830 0 26.4617 1 0 0 2058.7119
5322.7799 2467.0344 23.7544 1 42.9830 0 22.7045 1 0 0 2188.5630
5587.7577 2466.6866 40.7431 0 42.9830 0 24.5855 1 0 0 2293.0522
4062.0411 2468.1145 40.7431 0 42.9830 0 26.4476 1 0 0 2118.4124
4245.2360 2468.0344 21.3206 1 20.9245 1 20.6244 1 0 0 2081.7919
4595.8328 2468.0536 40.7431 0 42.9830 0 26.3779 1 0 0 2055.7058
4267.9247 2468.7278 40.7431 0 42.9830 0 26.3780 1 0 0 2077.6399
4379.4140 2469.2184 40.7431 0 42.9830 0 26.1045 1 0 0 2063.6560
4417.6275 2468.9922 24.0129 1 42.9830 0 22.6632 1 0 0 2060.6231
5495.4934 2469.4694 24.9195 1 42.9830 0 23.0716 1 0 0 2251.2569
5519.1666 2468.5628 40.7431 0 42.9830 0 25.0510 1 0 0 2261.8701
5855.9103 2468.7408 40.7431 0 42.9830 0 25.7550 1 0 0 2421.7856
4206.8649 2470.0542 40.7431 0 42.9830 0 26.1781 1 0 0 2086.2135
4253.4950 2469.5379 40.7431 0 42.9830 0 26.4445 1 0 0 2079.0167
4654.4562 2470.2888 40.7431 0 42.9830 0 26.5456 1 0 0 2054.9204
4791.1786 2470.3033 40.7431 0 42.9830 0 26.4814 1 0 0 2064.7607
4951.1587 2470.4357 22.8703 1 42.9830 0 22.0162 1 0 0 2087.5020
5065.9257 2470.1009 23.4421 1 42.9830 0 22.4112 1 0 0 2111.5639
5549.7085 2470.4076 24.3631 1 42.9830 0 23.2285 1 0 0 2273.1307
4215.0370 2470.5792 40.7431 0 42.9830 0 26.5336 1 0 0 2084.2723
4863.2224 2470.8489 40.7431 0 42.9830 0 26.3627 1 0 0 2073.0243
5010.5057 2471.2868 23.6620 1 42.9830 0 22.4688 1 0 0 2098.1939
5078.1475 2470.9671 40.7431 0 42.9830 0 26.3594 1 0 0 2113.6013
4483.0392 2472.3821 40.7431 0 42.9830 0 26.4328 1 0 0 2053.2962
4626.4942 2471.8290 40.7431 0 42.9830 0 26.3829 1 0 0 2052.4807
4700.4373 2472.4391 40.7431 0 42.9830 0 26.1418 1 0 0 2055.0798
4360.7880 2473.4384 40.7431 0 42.9830 0 26.5491 1 0 0 2061.3013
4603.3070 2472.5358 40.7431 0 42.9830 0 25.8865 1 0 0 2051.3157
4709.9388 2472.5217 40.7431 0 42.9830 0 26.5495 1 0 0 2055.6023
5348.7992 2473.1944 22.1502 1 42.9830 0 21.3360 1 0 0 2191.8333
5464.1767 2472.7728 40.7431 0 42.9830 0 25.2113 1 0 0 2235.5946
5922.1922 2472.6227 24.2860 1 42.9830 0 23.0211 1 0 0 2454.2593
4249.5403 2473.9281 40.7431 0 42.9830 0 26.5383 1 0 0 2075.2945
4526.5076 2474.0093 22.7322 1 22.1258 1 21.6805 1 0 0 2050.1960
4600.0707 2473.5216 40.7431 0 42.9830 0 26.2435 1 0 0 2050.2869
4666.2933 2474.4132 40.7431 0 42.9830 0 26.5254 1 0 0 2051.2956
4716.4534 2473.6903 40.7431 0 42.9830 0 26.5560 1 0 0 2054.8764
5480.0404 2473.8810 22.5557 1 42.9830 0 21.6789 1 0 0 2240.9423
4140.6724 2474.5876 40.7431 0 42.9830 0 26.2868 1 0 0 2094.4494
4206.9674 2475.3931 40.7431 0 42.9830 0 25.9475 1 0 0 2080.9402
4914.1722 2476.1042 40.7431 0 42.9830 0 25.6439 1 0 0 2075.5513
5006.4973 2475.8338 40.7431 0 42.9830 0 23.9200 1 0 0 2092.9151
5846.2490 2476.1723 25.6254 1 42.9830 0 23.4216 1 0 0 2410.3711
4216.7394 2476.8694 40.7431 0 42.9830 0 26.2057 1 0 0 2077.7829
4460.3872 2476.6507 40.7431 0 42.9830 0 25.9205 1 0 0 2050.1661
4503.7165 2476.6491 40.7431 0 42.9830 0 26.1244 1 0 0 2048.2162
4551.0735 2476.5068 40.7431 0 42.9830 0 26.2645 1 0 0 2047.2726
4601.9227 2476.6801 40.7431 0 27.1681 1 26.0402 1 0 0 2047.1527
4605.4673 2477.0210 40.7431 0 42.9830 0 26.4916 1 0 0 2046.8627
4814.7427 2477.3913 23.5465 1 42.9830 0 22.4493 1 0 0 2060.3284
4749.4626 2477.9915 40.7431 0 42.9830 0 26.3739 1 0 0 2053.1372
4178.2254 2478.9780 40.7431 0 42.9830 0 25.7400 1 0 0 2082.6867
4195.2622 2478.9033 40.7431 0 42.9830 0 26.3551 1 0 0 2079.5870
4571.7131 2478.5918 40.7431 0 42.9830 0 26.5654 1 0 0 2045.0570
4360.4624 2479.5856 40.7431 0 42.9830 0 26.1473 1 0 0 2055.2211
4441.2404 2479.6410 40.7431 0 27.0427 1 25.7688 1 0 0 2048.3355
4606.9810 2479.6086 40.7431 0 42.9830 0 26.3411 1 0 0 2044.2990
4708.9519 2480.4494 40.7431 0 42.9830 0 26.4561 1 0 0 2047.6268
4733.7938 2480.2344 40.7431 0 42.9830 0 26.4517 1 0 0 2049.6241
4760.7444 2479.4697 40.7431 0 42.9830 0 26.4255 1 0 0 2052.6581
4795.1125 2479.6110 40.7431 0 25.6476 1 24.8736 1 0 0 2055.9234
5035.8559 2480.3361 40.7431 0 42.9830 0 24.4990 1 0 0 2094.7818
5669.4023 2479.8302 40.7431 0 42.9830 0 25.5532 1 0 0 2318.6924
4352.4035 2481.2737 40.7431 0 42.9830 0 26.0748 1 0 0 2054.3972
4425.7003 2481.2338 40.7431 0 42.9830 0 26.4065 1 0 0 2047.8154
4588.4476 2480.8548 40.7431 0 42.9830 0 25.9698 1 0 0 2042.8410
4603.6406 2479.2747 40.7431 0 42.9830 0 25.7773 1 0 0 2044.5823
4698.1272 2480.6015 40.7431 0 42.9830 0 26.1057 1 0 0 2046.7919
4722.8525 2480.5873 40.7431 0 42.9830 0 26.2571 1 0 0 2048.4500
4234.1835 2482.0768 40.7431 0 42.9830 0 26.3703 1 0 0 2069.7150
4500.3654 2482.3961 40.7431 0 42.9830 0 26.5047 1 0 0 2042.5912
4199.2162 2483.2788 24.4187 1 23.8768 1 23.3638 1 0 0 2074.5664
5353.0740 2483.1269 40.7431 0 42.9830 0 25.2239 1 0 0 2184.0648
4489.9465 2484.0614 40.7431 0 24.5522 1 23.8969 1 0 0 2041.3312
4507.2376 2483.5929 23.9950 1 23.3005 1 22.7896 1 0 0 2041.1577
4651.2087 2484.3198 40.7431 0 42.9830 0 26.2929 1 0 0 2040.7752
5690.3412 2483.9734 40.7431 0 42.9830 0 24.9495 1 0 0 2325.0189
4672.3510 2484.9175 24.4737 1 23.6638 1 23.1107 1 0 0 2041.0838
4889.2223 2485.3391 40.7431 0 42.9830 0 26.1653 1 0 0 2062.4854
4441.6373 2485.8810 40.7431 0 42.9830 0 26.3038 1 0 0 2042.0829
4449.8701 2486.1275 40.7431 0 26.3553 1 25.2983 1 0 0 2041.3183
4825.9004 2486.1539 40.7431 0 42.9830 0 26.0501 1 0 0 2052.9632
5246.6910 2486.1386 19.9632 1 42.9830 0 20.1281 1 0 0 2145.5740
4533.8103 2486.9071 40.7431 0 42.9830 0 26.4875 1 0 0 2037.1433
4849.2954 2487.2249 40.7431 0 42.9830 0 26.0903 1 0 0 2054.8996
4881.5310 2487.4608 40.7431 0 42.9830 0 26.3495 1 0 0 2059.2273
4204.7086 2488.2501 40.7431 0 42.9830 0 26.4226 1 0 0 2068.6888
4373.8751 2487.9760 40.7431 0 42.9830 0 25.8578 1 0 0 2045.5184
4484.7152 2487.8599 40.7431 0 42.9830 0 25.7275 1 0 0 2037.7594
4626.7198 2488.1431 40.7431 0 25.5239 1 24.6477 1 0 0 2036.1777
5254.2698 2488.2784 40.7431 0 42.9830 0 25.7861 1 0 0 2145.9313
4184.2402 2489.1526 40.7431 0 42.9830 0 25.8844 1 0 0 2071.5576
4402.7117 2488.7714 40.7431 0 42.9830 0 26.2100 1 0 0 2042.1013
5324.1119 2488.9901 23.2030 1 42.9830 0 22.2857 1 0 0 2168.4043
4165.3785 2490.4456 40.7431 0 42.9830 0 26.4322 1 0 0 2073.9246
4318.6803 2489.8112 40.7431 0 26.8568 1 25.5372 1 0 0 2049.8424
4470.1450 2490.2793 40.7431 0 42.9830 0 26.3708 1 0 0 2036.0360
4763.6116 2490.1115 40.7431 0 42.9830 0 26.4608 1 0 0 2042.3242
4947.9870 2489.7780 24.0895 1 42.9830 0 22.8920 1 0 0 2067.9049
5304.6318 2490.4495 40.7431 0 42.9830 0 24.3023 1 0 0 2160.3724
5680.9990 2489.9578 40.7431 0 42.9830 0 24.9506 1 0 0 2315.2908
4014.9807 2490.6486 40.7431 0 42.9830 0 26.0729 1 0 0 2108.5476
4493.9971 2490.8514 40.7431 0 42.9830 0 26.3303 1 0 0 2034.3831
4056.4737 2492.4635 25.2268 1 42.9830 0 23.9471 1 0 0 2096.1630
4115.4182 2491.6109 40.7431 0 42.9830 0 26.4962 1 0 0 2083.2154
4217.6476 2492.1148 40.7431 0 42.9830 0 26.3738 1 0 0 2062.6094
4525.1350 2492.1766 40.7431 0 42.9830 0 26.4157 1 0 0 2032.0665
4702.2677 2492.2573 40.7431 0 24.9918 1 24.2899 1 0 0 2035.4136
5688.4171 2491.7630 18.2152 1 42.9830 0 18.9983 1 0 0 2317.2626
5903.3611 2491.5014 24.0379 1 42.9830 0 22.8758 1 0 0 2428.1466
4388.4561 2492.5987 40.7431 0 26.8922 1 26.1976 1 0 0 2039.5374
4697.7475 2493.4887 40.7431 0 42.9830 0 26.0801 1 0 0 2033.9053
5855.8507 2493.0291 40.7431 0 42.9830 0 26.2248 1 0 0 2401.1793
4303.5324 2493.6482 40.7431 0 24.7451 1 24.0622 1 0 0 2047.9834
4317.9541 2493.3075 40.7431 0 42.9830 0 26.4682 1 0 0 2046.4643
4756.7688 2493.6175 24.3154 1 23.6449 1 23.0811 1 0 0 2038.2095
4902.6092 2493.9534 40.7431 0 42.9830 0 25.2588 1 0 0 2056.0673
5150.9138 2494.4606 40.7431 0 42.9830 0 26.1267 1 0 0 2109.5088
4202.6754 2494.5248 40.7431 0 42.9830 0 26.2180 1 0 0 2062.8807
4210.3594 2494.7954 40.7431 0 42.9830 0 26.1876 1 0 0 2061.2438
4383.3025 2494.8698 40.7431 0 42.9830 0 26.4998 1 0 0 2037.7525
5158.3073 2495.1272 24.9809 1 42.9830 0 23.5657 1 0 0 2110.9010
4335.7346 2496.1763 40.7431 0 27.4774 1 26.0167 1 0 0 2041.4636
4406.3763 2496.0691 40.7431 0 42.9830 0 26.0103 1 0 0 2034.5237
4606.2555 2495.8778 40.7431 0 42.9830 0 26.4384 1 0 0 2028.0203
4742.4785 2496.3614 40.7431 0 42.9830 0 26.1922 1 0 0 2034.2457
4801.4690 2496.3282 24.4161 1 23.7332 1 23.1671 1 0 0 2040.0016
4145.1023 2497.1865 40.7431 0 42.9830 0 26.4886 1 0 0 2071.4230
4418.0237 2496.5236 40.7431 0 42.9830 0 26.1707 1 0 0 2033.1420
4825.7382 2497.0628 40.7431 0 42.9830 0 25.8477 1 0 0 2042.1170
5154.2593 2496.7221 40.7431 0 42.9830 0 25.4250 1 0 0 2108.2513
4193.9057 2498.2491 40.7431 0 42.9830 0 26.1597 1 0 0 2060.8184
4552.9881 2498.2745 40.7431 0 42.9830 0 26.1700 1 0 0 2025.4852
4704.9868 2497.8111 40.7431 0 42.9830 0 26.1845 1 0 0 2030.0439
5151.2958 2498.4074 40.7431 0 42.9830 0 25.5785 1 0 0 2105.8172
5252.2488 2498.2275 40.7431 0 42.9830 0 25.7541 1 0 0 2135.8549
4672.7833 2499.2660 40.7431 0 42.9830 0 26.1353 1 0 0 2026.7730
5007.2011 2499.2980 40.7431 0 42.9830 0 26.1198 1 0 0 2070.1092
5907.4960 2499.2355 40.7431 0 42.9830 0 25.5294 1 0 0 2423.9492
4524.5013 2499.9771 40.7431 0 42.9830 0 26.3087 1 0 0 2024.2838
4534.2464 2500.1066 40.7431 0 42.9830 0 26.0120 1 0 0 2023.9378
4795.8925 2500.2441 40.7431 0 42.9830 0 26.4434 1 0 0 2035.4956
4936.0444 2500.1333 40.7431 0 42.9830 0 26.0822 1 0 0 2055.5859
5415.4933 2499.8253 21.3397 1 42.9830 0 20.8757 1 0 0 2191.6620
4303.6032 2501.1188 40.7431 0 25.4094 1 24.5929 1 0 0 2040.5692
4432.4863 2500.9584 40.7431 0 42.9830 0 25.9570 1 0 0 2027.6572
4600.2822 2500.9035 40.7431 0 42.9830 0 26.1090 1 0 0 2022.9099
4991.7930 2500.9169 40.7431 0 42.9830 0 26.3249 1 0 0 2065.3569
4105.9730 2502.3907 40.7431 0 42.9830 0 26.4351 1 0 0 2074.8135
4333.3793 2502.1451 40.7431 0 42.9830 0 26.3031 1 0 0 2035.8132
4422.1226 2502.2208 23.4818 1 22.7176 1 22.1050 1 0 0 2027.1498
4941.5460 2502.4882 24.0099 1 42.9830 0 22.6675 1 0 0 2054.2441
5012.2188 2502.2601 40.7431 0 42.9830 0 26.3978 1 0 0 2068.2692
5163.2736 2501.9594 40.7431 0 42.9830 0 25.6195 1 0 0 2105.7199
5631.8600 2501.9247 40.7431 0 42.9830 0 25.9114 1 0 0 2281.5995
4137.5203 2504.1467 40.7431 0 42.9830 0 26.1977 1 0 0 2066.2040
4306.6986 2503.4374 40.7431 0 42.9830 0 26.4866 1 0 0 2037.8623
4647.9162 2502.6989 40.7431 0 42.9830 0 26.2639 1 0 0 2022.2869
4721.7026 2502.8834 40.7431 0 42.9830 0 26.5048 1 0 0 2026.1292
4109.5271 2504.0511 40.7431 0 42.9830 0 24.4228 1 0 0 2072.3960
4152.4284 2503.9930 40.7431 0 42.9830 0 26.5243 1 0 0 2063.2541
4323.7591 2503.6735 40.7431 0 42.9830 0 25.8353 1 0 0 2035.4576
5156.1825 2504.1126 19.5325 1 42.9830 0 19.2737 1 0 0 2101.6785
4167.5765 2505.2688 40.7431 0 42.9830 0 25.7569 1 0 0 2058.9592
4386.4544 2504.6464 40.7431 0 42.9830 0 26.2703 1 0 0 2027.7247
4912.9419 2504.9653 40.7431 0 42.9830 0 25.0592 1 0 0 2046.8813
4555.7266 2506.1040 40.7431 0 42.9830 0 26.2910 1 0 0 2017.6290
5005.3185 2505.6350 40.7431 0 42.9830 0 26.4887 1 0 0 2063.5187
4137.5203 2504.1467 40.7431 0 42.9830 0 26.1977 1 0 0 2066.2040
4887.0681 2507.4101 40.7431 0 42.9830 0 26.5718 1 0 0 2040.3447
5277.8928 2506.6054 40.7431 0 42.9830 0 26.0605 1 0 0 2136.2197
5814.3893 2507.4680 40.7431 0 42.9830 0 18.1658 1 0 0 2366.9990
4433.7418 2508.1044 40.7431 0 42.9830 0 25.6063 1 0 0 2020.4411
4728.0065 2508.2588 40.7431 0 42.9830 0 26.3231 1 0 0 2021.2376
4791.6869 2507.9346 22.2625 1 42.9830 0 21.5137 1 0 0 2027.3958
4307.9038 2510.0460 40.7431 0 42.9830 0 25.9735 1 0 0 2031.1527
4543.2027 2509.2697 40.7431 0 26.8910 1 25.6688 1 0 0 2014.6181
4609.3032 2508.7108 40.7431 0 25.8675 1 25.0596 1 0 0 2015.2395
4876.4408 2509.4484 40.7431 0 42.9830 0 25.9466 1 0 0 2036.7271
5061.5741 2509.4190 40.7431 0 42.9830 0 26.1752 1 0 0 2072.3189
5748.8812 2509.1444 25.5071 1 42.9830 0 23.5127 1 0 0 2331.8989
4616.3096 2510.4894 40.7431 0 42.9830 0 26.2497 1 0 0 2013.5950
4623.7758 2509.5521 40.7431 0 42.9830 0 25.7257 1 0 0 2014.7014
5019.6992 2510.0787 40.7431 0 42.9830 0 26.4573 1 0 0 2062.2310
5162.2493 2510.1987 40.7431 0 42.9830 0 25.4888 1 0 0 2097.5233
4562.6220 2511.2772 40.7431 0 42.9830 0 25.8649 1 0 0 2012.4041
4681.2462 2511.3331 40.7431 0 26.2247 1 24.9616 1 0 0 2015.1514
4803.7499 2510.9656 40.7431 0 42.9830 0 26.3824 1 0 0 2025.7129
4816.2735 2511.3803 40.7431 0 42.9830 0 26.3805 1 0 0 2026.7576
4014.6529 2512.3666 40.7431 0 42.9830 0 26.2485 1 0 0 2087.7036
4231.0428 2511.8990 40.7431 0 24.5894 1 23.7592 1 0 0 2040.8302
4234.1742 2512.0124 40.7431 0 42.9830 0 25.6170 1 0 0 2040.1940
4431.9355 2511.7680 40.7431 0 42.9830 0 25.4310 1 0 0 2016.9131
4662.8197 2511.9929 40.7431 0 42.9830 0 25.9386 1 0 0 2013.5988
4762.5736 2512.3010 40.7431 0 42.9830 0 26.3170 1 0 0 2020.1343
4307.9038 2510.0460 40.7431 0 42.9830 0 25.9735 1 0 0 2031.1527
4820.8811 2513.2339 40.7431 0 42.9830 0 26.2075 1 0 0 2025.4729
4854.9380 2512.6476 40.7431 0 42.9830 0 26.2766 1 0 0 2030.4804
5050.2206 2513.7294 40.7431 0 42.9830 0 24.5623 1 0 0 2065.4843
5199.7533 2513.3526 40.7431 0 42.9830 0 25.8487 1 0 0 2105.3307
4647.6455 2513.6494 40.7431 0 42.9830 0 26.3914 1 0 0 2011.3338
4659.3849 2514.4584 40.7431 0 42.9830 0 26.2051 1 0 0 2010.9875
4840.9816 2513.9486 40.7431 0 42.9830 0 25.8531 1 0 0 2027.3091
5050.2206 2513.7294 40.7431 0 42.9830 0 24.5623 1 0 0 2065.4843
4311.4302 2514.6228 40.7431 0 42.9830 0 24.7017 1 0 0 2026.1549
4397.2474 2515.4786 40.7431 0 42.9830 0 25.5865 1 0 0 2015.9625
4488.5132 2515.4904 40.7431 0 42.9830 0 26.4768 1 0 0 2009.9902
4573.8704 2515.4328 40.7431 0 42.9830 0 26.3778 1 0 0 2008.2144
4664.0524 2515.3446 40.7431 0 42.9830 0 26.1489 1 0 0 2010.3050
4231.1512 2516.4140 40.7431 0 26.9769 1 26.1122 1 0 0 2036.3614
4244.1600 2515.9529 40.7431 0 42.9830 0 18.4259 1 0 0 2034.6644
4315.0826 2515.8397 40.7431 0 42.9830 0 24.7082 1 0 0 2024.4773
5148.8465 2516.3332 40.7431 0 42.9830 0 26.2295 1 0 0 2087.9079
5288.4990 2515.9777 21.4399 1 42.9830 0 20.9018 1 0 0 2130.9036
5389.0309 2516.2500 40.7431 0 42.9830 0 26.3376 1 0 0 2166.4149
5444.5558 2515.6982 40.7431 0 42.9830 0 25.7667 1 0 0 2188.4065
4680.0034 2516.8762 40.7431 0 42.9830 0 26.1494 1 0 0 2009.5504
4728.7217 2516.7440 22.5655 1 22.0136 1 21.6011 1 0 0 2012.8318
4744.6328 2517.2302 40.7431 0 42.9830 0 25.7843 1 0 0 2013.6301
4318.6835 2518.3758 40.7431 0 42.9830 0 24.8218 1 0 0 2021.5036
4327.3680 2517.5224 40.7431 0 42.9830 0 26.0390 1 0 0 2021.2706
4855.9147 2518.3711 40.7431 0 42.9830 0 25.7908 1 0 0 2024.9475
5009.9142 2517.5217 40.7431 0 42.9830 0 25.0464 1 0 0 2052.8659
5120.1496 2518.0967 22.9515 1 42.9830 0 22.0337 1 0 0 2078.4930
4099.6309 2518.5182 40.7431 0 42.9830 0 26.0054 1 0 0 2060.5574
4323.8609 2518.8818 40.7431 0 42.9830 0 25.9572 1 0 0 2020.3532
4384.9287 2518.9247 40.7431 0 42.9830 0 26.4113 1 0 0 2013.6512
4611.2585 2519.3659 40.7431 0 42.9830 0 26.0759 1 0 0 2004.6211
4066.0056 2520.3317 40.7431 0 42.9830 0 26.5512 1 0 0 2066.8051
4215.8083 2519.9744 40.7431 0 42.9830 0 26.5768 1 0 0 2035.4985
4277.0965 2519.9154 40.7431 0 42.9830 0 26.3513 1 0 0 2025.6600
4305.1946 2519.8311 40.7431 0 42.9830 0 24.3981 1 0 0 2021.8114
4342.2775 2519.6606 40.7431 0 42.9830 0 25.8450 1 0 0 2017.3790
4464.2526 2520.1766 40.7431 0 42.9830 0 26.5197 1 0 0 2006.4931
4498.4012 2519.6475 40.7431 0 42.9830 0 26.2663 1 0 0 2005.4381
4626.3054 2519.6136 40.7431 0 42.9830 0 26.2172 1 0 0 2004.7070
4892.8210 2519.8714 23.4395 1 22.7005 1 22.1598 1 0 0 2028.9266
4237.7424 2521.3328 22.3285 1 21.8079 1 21.3317 1 0 0 2030.4100
4510.1668 2520.7808 40.7431 0 42.9830 0 26.2971 1 0 0 2003.8943
4618.1930 2520.4639 40.7431 0 27.1841 1 26.1082 1 0 0 2003.6630
4998.6326 2521.3102 40.7431 0 42.9830 0 26.0099 1 0 0 2046.7955
4647.5393 2522.2831 40.7431 0 42.9830 0 25.7243 1 0 0 2002.7019
4652.1108 2522.3752 40.7431 0 42.9830 0 26.3462 1 0 0 2002.7822
4965.9778 2522.3015 40.7431 0 42.9830 0 26.5365 1 0 0 2039.3036
5340.9312 2522.2470 40.7431 0 42.9830 0 24.7689 1 0 0 2143.1879
4257.2895 2523.1877 40.7431 0 27.3260 1 25.8591 1 0 0 2025.4291
4312.1385 2522.7736 17.7272 1 18.5955 1 18.6615 1 0 0 2017.9811
4231.9350 2524.2943 40.7431 0 42.9830 0 26.5639 1 0 0 2028.4618
4440.1941 2524.1574 40.7431 0 42.9830 0 26.4064 1 0 0 2003.9850
4472.5954 2523.6396 40.7431 0 27.5025 1 26.1948 1 0 0 2002.5941
4617.8851 2523.5035 40.7431 0 42.9830 0 26.2590 1 0 0 2000.6174
5185.1180 2524.0116 23.0063 1 42.9830 0 21.9078 1 0 0 2090.8333
4601.3627 2525.3150 40.7431 0 42.9830 0 26.4362 1 0 0 1998.5147
4699.5814 2524.2789 40.7431 0 42.9830 0 26.3524 1 0 0 2003.2865
4737.6962 2524.9508 40.7431 0 42.9830 0 26.3014 1 0 0 2005.3603
5103.8632 2525.1488 40.7431 0 42.9830 0 25.3529 1 0 0 2067.4582
5262.7309 2525.4446 40.7431 0 42.9830 0 26.1279 1 0 0 2113.4536
5437.0974 2524.5400 23.4016 1 42.9830 0 22.4890 1 0 0 2177.3305
5994.1956 2524.8626 40.7431 0 42.9830 0 24.7027 1 0 0 2451.7566
4300.3157 2526.0868 40.7431 0 24.5792 1 23.9373 1 0 0 2016.2689
4544.5042 2525.9680 40.7431 0 42.9830 0 26.2752 1 0 0 1997.9020
4973.5108 2525.7778 21.2743 1 42.9830 0 20.6610 1 0 0 2037.3546
5027.6485 2525.5422 40.7431 0 42.9830 0 26.2228 1 0 0 2048.8792
5957.5189 2525.8386 40.7431 0 42.9830 0 26.2770 1 0 0 2429.8980
4043.2761 2527.2880 22.6168 1 42.9830 0 21.7193 1 0 0 2065.7893
4305.8739 2527.1581 40.7431 0 42.9830 0 24.9981 1 0 0 2014.4592
4842.3600 2526.9331 40.7431 0 24.4140 1 23.7249 1 0 0 2014.6211
4908.2531 2526.6586 40.7431 0 42.9830 0 26.1551 1 0 0 2024.7115
4392.1638 2527.7800 40.7431 0 25.0169 1 24.1398 1 0 0 2004.1647
4464.4176 2528.3460 40.7431 0 42.9830 0 25.9859 1 0 0 1998.3270
4949.7009 2528.3882 40.7431 0 42.9830 0 26.2485 1 0 0 2030.2583
5062.1168 2528.2417 40.7431 0 42.9830 0 26.3555 1 0 0 2054.1574
5682.5205 2528.4883 40.7431 0 42.9830 0 24.4699 1 0 0 2282.2594
4061.4879 2529.0870 40.7431 0 42.9830 0 25.5407 1 0 0 2059.4402
4263.8431 2528.8228 40.7431 0 42.9830 0 26.2535 1 0 0 2018.8453
4316.6215 2528.8441 40.7431 0 42.9830 0 24.4186 1 0 0 2011.3829
4400.9777 2529.4263 40.7431 0 42.9830 0 26.5599 1 0 0 2001.7426
4441.5934 2529.2036 40.7431 0 42.9830 0 25.7475 1 0 0 1998.8567
4776.3784 2528.6690 40.7431 0 42.9830 0 26.4580 1 0 0 2005.1819
4309.6042 2529.7342 40.7431 0 42.9830 0 24.9336 1 0 0 2011.4117
4734.6627 2529.7545 40.7431 0 42.9830 0 26.0259 1 0 0 2000.3272
4913.6082 2529.7758 40.7431 0 42.9830 0 25.5308 1 0 0 2022.5284
4938.4555 2529.8854 40.7431 0 42.9830 0 25.8787 1 0 0 2026.7365
5513.2996 2529.8601 23.7588 1 42.9830 0 22.8389 1 0 0 2203.8193
5811.3744 2530.2333 40.7431 0 42.9830 0 23.8413 1 0 0 2346.0470
4312.6137 2530.5968 40.7431 0 42.9830 0 25.0745 1 0 0 2010.1626
4640.1710 2531.4768 40.7431 0 42.9830 0 26.3987 1 0 0 1993.2575
4668.4627 2531.1314 40.7431 0 42.9830 0 26.4933 1 0 0 1994.7372
4813.4516 2531.1382 40.7431 0 42.9830 0 26.1734 1 0 0 2006.8042
5036.2235 2531.1805 40.7431 0 42.9830 0 26.3297 1 0 0 2045.3003
4050.6579 2531.7849 24.5261 1 42.9830 0 23.2766 1 0 0 2059.5545
4222.1575 2532.3676 40.7431 0 42.9830 0 26.4039 1 0 0 2022.1848
4518.2467 2532.2717 40.7431 0 42.9830 0 26.4482 1 0 0 1992.1655
4604.4160 2531.9772 40.7431 0 42.9830 0 26.5335 1 0 0 1991.8969
4960.3338 2532.0610 40.7431 0 42.9830 0 25.7726 1 0 0 2028.6452
5379.4715 2531.6030 40.7431 0 42.9830 0 24.6506 1 0 0 2148.5962
5682.8413 2532.1859 40.7431 0 42.9830 0 26.3620 1 0 0 2279.1837
5908.5503 2532.3512 40.7431 0 42.9830 0 25.6754 1 0 0 2396.9478
5961.9801 2531.9517 40.7431 0 42.9830 0 24.5103 1 0 0 2427.4219
4418.6727 2532.6349 40.7431 0 42.9830 0 25.8002 1 0 0 1997.0889
4939.2829 2532.9276 40.7431 0 42.9830 0 23.7680 1 0 0 2023.8929
4275.0492 2534.2892 40.7431 0 42.9830 0 26.1803 1 0 0 2011.7465
4308.9297 2533.9292 40.7431 0 42.9830 0 26.1242 1 0 0 2007.3424
4308.9297 2533.9292 40.7431 0 42.9830 0 26.1242 1 0 0 2007.3424
4374.3421 2535.0238 23.7891 1 23.2579 1 22.7673 1 0 0 1998.6557
4579.0511 2534.9979 40.7431 0 42.9830 0 26.2341 1 0 0 1988.6548
4624.6638 2534.9419 40.7431 0 27.6371 1 26.5229 1 0 0 1989.3416
4649.2781 2535.6997 40.7431 0 27.4666 1 26.4841 1 0 0 1989.3591
4782.7129 2534.5881 40.7431 0 42.9830 0 24.3954 1 0 0 1999.9431
4790.6129 2535.2906 40.7431 0 42.9830 0 26.3863 1 0 0 2000.0832
4989.6515 2535.1398 40.7431 0 42.9830 0 26.1003 1 0 0 2031.4132
5185.2470 2534.7868 21.9378 1 42.9830 0 21.2364 1 0 0 2080.5683
5756.8287 2534.7631 40.7431 0 42.9830 0 23.7473 1 0 0 2313.8547
5937.9626 2535.4950 24.8099 1 42.9830 0 23.3128 1 0 0 2410.8499
4137.5755 2536.4886 40.7431 0 42.9830 0 26.2605 1 0 0 2034.5928
4369.2181 2536.0739 40.7431 0 42.9830 0 25.1409 1 0 0 1998.1304
4425.6008 2535.9829 40.7431 0 42.9830 0 26.5041 1 0 0 1993.2221
4495.3487 2535.9489 40.7431 0 42.9830 0 25.6397 1 0 0 1989.2674
4613.6728 2536.3118 40.7431 0 42.9830 0 26.4224 1 0 0 1987.7244
4649.2781 2535.6997 40.7431 0 27.4666 1 26.4841 1 0 0 1989.3591
4674.4678 2536.1542 40.7431 0 42.9830 0 25.9412 1 0 0 1990.0131
4877.7655 2536.4233 40.7431 0 42.9830 0 26.1420 1 0 0 2010.2541
4896.7353 2536.4370 40.7431 0 42.9830 0 26.3938 1 0 0 2013.1911
4171.5439 2537.0760 40.7431 0 42.9830 0 26.4211 1 0 0 2026.9965
4213.0204 2536.6280 23.9099 1 23.5940 1 23.0767 1 0 0 2019.6043
4919.2264 2536.5463 40.7431 0 42.9830 0 26.4437 1 0 0 2016.8073
6007.7939 2536.6809 40.7431 0 42.9830 0 24.7621 1 0 0 2450.0624
4399.9794 2538.2105 40.7431 0 25.0372 1 24.3668 1 0 0 1993.0786
4848.4189 2538.1693 23.7871 1 23.1355 1 22.5926 1 0 0 2004.3048
4956.9309 2538.3720 40.7431 0 42.9830 0 26.5614 1 0 0 2021.8031
5150.0745 2537.9589 40.7431 0 42.9830 0 26.1772 1 0 0 2067.4671
5317.8000 2538.0391 25.2854 1 42.9830 0 25.0931 1 0 0 2120.2269
4539.6111 2538.9860 40.7431 0 42.9830 0 26.5472 1 0 0 1984.9650
6030.9300 2539.3900 24.5293 1 42.9830 0 23.0589 1 0 0 2461.4856
4195.5179 2540.0483 40.7431 0 42.9830 0 25.8560 1 0 0 2019.4493
4332.7647 2540.0477 40.7431 0 26.8886 1 25.6582 1 0 0 1998.2563
4535.5612 2540.3946 40.7431 0 42.9830 0 26.5103 1 0 0 1983.6317
4143.8029 2540.9320 40.7431 0 42.9830 0 26.1372 1 0 0 2028.9226
4252.4933 2540.7221 40.7431 0 42.9830 0 26.5821 1 0 0 2008.8756
4485.2774 2540.6400 40.7431 0 42.9830 0 26.2482 1 0 0 1985.0064
4559.3814 2540.4130 40.7431 0 42.9830 0 26.2971 1 0 0 1983.2906
4766.3595 2540.7186 40.7431 0 27.4490 1 25.9851 1 0 0 1992.2034
4859.9158 2541.0835 40.7431 0 42.9830 0 26.1433 1 0 0 2003.0248
6039.8690 2541.3861 22.4135 1 42.9830 0 21.6587 1 0 0 2465.1804
4686.5546 2541.5340 40.7431 0 42.9830 0 26.4949 1 0 0 1985.2866
4972.5886 2542.1243 40.7431 0 42.9830 0 26.0601 1 0 0 2021.1455
4321.0064 2542.5645 40.7431 0 42.9830 0 26.2124 1 0 0 1997.2154
4488.8245 2542.3401 40.7431 0 26.3924 1 25.2005 1 0 0 1983.1519
4887.8717 2543.3147 40.7431 0 42.9830 0 26.1344 1 0 0 2004.9974
4944.7254 2543.1239 40.7431 0 42.9830 0 26.4718 1 0 0 2014.8580
5162.5505 2542.5400 40.7431 0 42.9830 0 25.4279 1 0 0 2066.5839
4333.9271 2543.9051 40.7431 0 42.9830 0 26.1573 1 0 0 1994.2868
4433.6618 2543.8172 40.7431 0 42.9830 0 25.7350 1 0 0 1984.8221
4452.9937 2543.7332 40.7431 0 42.9830 0 26.4072 1 0 0 1983.6294
4704.7080 2543.9510 40.7431 0 42.9830 0 26.2001 1 0 0 1983.9836
4714.7145 2543.9840 40.7431 0 42.9830 0 26.0181 1 0 0 1984.6332
4912.6377 2543.9285 23.1520 1 22.7953 1 22.3585 1 0 0 2008.4140
4745.6806 2544.5464 40.7431 0 42.9830 0 26.3332 1 0 0 1986.5032
4081.7984 2545.6752 40.7431 0 26.4196 1 25.2432 1 0 0 2038.3760
4172.5811 2546.0958 40.7431 0 42.9830 0 26.0903 1 0 0 2017.9506
4550.4827 2546.0266 24.7480 1 23.8978 1 23.3774 1 0 0 1977.7645
4625.1417 2546.0483 25.4975 1 42.9830 0 26.2741 1 0 0 1978.2510
4790.1315 2546.1449 40.7431 0 42.9830 0 26.5135 1 0 0 1989.2406
4870.6722 2546.2172 40.7431 0 42.9830 0 26.2042 1 0 0 1999.5094
4875.0418 2546.1684 40.7431 0 42.9830 0 25.4244 1 0 0 2000.2099
4386.0941 2547.3594 40.7431 0 42.9830 0 25.9934 1 0 0 1985.2335
4515.1748 2547.3028 40.7431 0 25.6261 1 24.9334 1 0 0 1977.2299
4649.4312 2547.2805 40.7431 0 42.9830 0 26.5462 1 0 0 1977.7924
4750.0734 2546.8744 40.7431 0 42.9830 0 26.4947 1 0 0 1984.5680
4217.3980 2547.7115 40.7431 0 42.9830 0 26.5250 1 0 0 2007.9178
4458.1133 2547.6679 40.7431 0 27.4612 1 26.1839 1 0 0 1979.3949
4209.7754 2548.8466 23.3369 1 22.6968 1 22.1534 1 0 0 2008.1706
4342.0165 2549.0465 40.7431 0 42.9830 0 25.5324 1 0 0 1988.2215
4414.7166 2549.2146 40.7431 0 42.9830 0 26.5422 1 0 0 1980.8749
4434.9369 2548.6634 40.7431 0 42.9830 0 26.4051 1 0 0 1979.8979
4488.8718 2549.4200 40.7431 0 42.9830 0 26.1604 1 0 0 1976.0766
4643.1987 2549.1971 21.2629 1 20.9025 1 20.7484 1 0 0 1975.6501
5794.9936 2549.2080 24.6565 1 42.9830 0 22.9620 1 0 0 2321.2903
4310.5975 2550.4102 40.7431 0 25.7538 1 24.7761 1 0 0 1990.7856
4626.0466 2550.0877 40.7431 0 42.9830 0 26.3191 1 0 0 1974.2365
5034.9045 2549.9114 40.7431 0 42.9830 0 26.4945 1 0 0 2026.7576
4217.9088 2551.3586 40.7431 0 42.9830 0 26.4078 1 0 0 2004.2380
4406.3815 2550.5386 25.5562 1 24.5710 1 23.9325 1 0 0 1980.2448
4650.3355 2550.5458 40.7431 0 42.9830 0 25.5473 1 0 0 1974.5640
4755.8030 2551.1303 40.7431 0 42.9830 0 26.4693 1 0 0 1980.8455
4735.2052 2551.7299 40.7431 0 42.9830 0 26.0355 1 0 0 1978.4673
4791.6131 2551.3531 40.7431 0 42.9830 0 26.1579 1 0 0 1984.2249
4814.2642 2551.7964 40.7431 0 42.9830 0 26.5097 1 0 0 1986.3926
5890.2205 2552.4425 40.7431 0 42.9830 0 25.0344 1 0 0 2370.0573
4292.7778 2552.7978 40.7431 0 42.9830 0 26.0686 1 0 0 1990.8611
4486.7597 2552.7170 40.7431 0 42.9830 0 26.2448 1 0 0 1972.8753
4979.0935 2553.3524 22.8681 1 42.9830 0 20.7575 1 0 0 2011.4376
5425.2976 2553.0879 40.7431 0 42.9830 0 25.4442 1 0 0 2146.4438
4072.9420 2554.2256 40.7431 0 42.9830 0 25.5326 1 0 0 2032.2469
4569.7944 2554.2416 40.7431 0 42.9830 0 26.4382 1 0 0 1969.4108
4621.5708 2554.3942 40.7431 0 42.9830 0 26.5058 1 0 0 1969.8191
4914.1626 2553.7136 40.7431 0 42.9830 0 26.3217 1 0 0 1999.0280
4787.3581 2555.3220 40.7431 0 42.9830 0 26.0005 1 0 0 1979.8176
5797.2554 2554.8745 40.7431 0 42.9830 0 25.5853 1 0 0 2317.6651
4046.4904 2555.6128 40.7431 0 42.9830 0 24.2341 1 0 0 2037.5945
4150.6049 2555.7414 40.7431 0 42.9830 0 26.4561 1 0 0 2013.0102
4236.0152 2556.3002 40.7431 0 42.9830 0 26.0149 1 0 0 1996.2269
4274.8965 2555.9702 40.7431 0 42.9830 0 26.1582 1 0 0 1990.3323
5535.0777 2556.4359 40.7431 0 42.9830 0 24.9249 1 0 0 2189.2748
5711.5202 2555.9978 40.7431 0 42.9830 0 24.8367 1 0 0 2272.6213
6004.3170 2556.4014 40.7431 0 42.9830 0 24.4242 1 0 0 2432.0508
6097.7217 2555.8483 22.9628 1 42.9830 0 22.1392 1 0 0 2488.5546
4236.0152 2556.3002 40.7431 0 42.9830 0 26.0149 1 0 0 1996.2269
4308.2862 2556.5989 24.5601 1 23.6018 1 22.9689 1 0 0 1984.9601
4500.1471 2557.2689 40.7431 0 42.9830 0 26.4437 1 0 0 1967.7776
4756.7995 2557.4107 40.7431 0 42.9830 0 26.0742 1 0 0 1974.6834
4763.1555 2557.1737 40.7431 0 42.9830 0 26.4415 1 0 0 1975.5168
4803.7490 2556.6976 40.7431 0 42.9830 0 26.3615 1 0 0 1980.2817
4915.3548 2556.9558 40.7431 0 42.9830 0 26.2800 1 0 0 1996.0364
4956.0261 2556.9136 40.7431 0 42.9830 0 26.2964 1 0 0 2003.4270
5611.3189 2556.5360 24.0545 1 42.9830 0 22.8044 1 0 0 2223.6991
4125.6359 2557.6034 40.7431 0 42.9830 0 26.0322 1 0 0 2016.5984
4198.1767 2558.3358 40.7431 0 42.9830 0 26.3834 1 0 0 2000.9878
4269.2893 2557.9505 40.7431 0 27.5025 1 25.8138 1 0 0 1989.2268
4485.9748 2558.3718 40.7431 0 42.9830 0 25.7676 1 0 0 1967.2612
4972.1911 2557.9210 40.7431 0 42.9830 0 26.4646 1 0 0 2005.5820
4987.0925 2557.9446 40.7431 0 42.9830 0 26.5726 1 0 0 2008.5680
4572.7147 2558.7298 40.7431 0 25.2504 1 24.4431 1 0 0 1964.9180
4584.6591 2558.9971 40.7431 0 42.9830 0 26.5186 1 0 0 1964.6771
4773.0978 2558.5934 40.7431 0 42.9830 0 26.4106 1 0 0 1975.0793
5138.5890 2558.7837 21.8322 1 42.9830 0 21.0616 1 0 0 2044.2744
5684.6493 2559.0842 40.7431 0 42.9830 0 25.6638 1 0 0 2256.6080
6118.6199 2559.1202 23.0237 1 42.9830 0 22.1026 1 0 0 2498.8289
4150.3988 2557.0625 40.7431 0 42.9830 0 26.4774 1 0 0 2011.7621
4150.8770 2559.0715 40.7431 0 42.9830 0 26.3230 1 0 0 2009.6974
4222.6902 2560.0944 40.7431 0 42.9830 0 25.9602 1 0 0 1994.7936
4367.5365 2559.7011 40.7431 0 42.9830 0 25.8066 1 0 0 1974.8049
4445.0333 2560.1530 40.7431 0 42.9830 0 25.7217 1 0 0 1967.7477
4812.3123 2559.6520 40.7431 0 42.9830 0 26.5357 1 0 0 1978.3590
5010.5615 2560.4025 40.7431 0 42.9830 0 26.2782 1 0 0 2011.1223
4207.3279 2561.3990 40.7431 0 42.9830 0 26.4162 1 0 0 1996.2766
4298.7330 2560.9631 40.7431 0 42.9830 0 26.2013 1 0 0 1981.9413
4689.1186 2561.0899 40.7431 0 27.8712 1 26.2150 1 0 0 1965.9103
4719.2006 2561.3177 40.7431 0 42.9830 0 26.2162 1 0 0 1967.6685
4886.0172 2560.7990 40.7431 0 42.9830 0 26.2150 1 0 0 1987.4384
5394.2025 2561.3348 40.7431 0 42.9830 0 24.0969 1 0 0 2126.6954
4481.8343 2562.3187 40.7431 0 42.9830 0 25.9000 1 0 0 1963.5090
4502.3107 2562.8419 40.7431 0 42.9830 0 26.3270 1 0 0 1962.1280
4584.8551 2563.2634 40.7431 0 42.9830 0 25.2541 1 0 0 1960.4119
4685.0891 2562.8682 40.7431 0 42.9830 0 26.2929 1 0 0 1963.9037
4774.0017 2562.5675 40.7431 0 42.9830 0 26.4971 1 0 0 1971.2167
4780.7080 2562.5609 40.7431 0 42.9830 0 26.4341 1 0 0 1971.9138
4856.7180 2563.4311 40.7431 0 42.9830 0 26.5302 1 0 0 1980.4495
5173.4663 2562.5215 22.9334 1 42.9830 0 22.1684 1 0 0 2050.5994
4197.5097 2564.2300 40.7431 0 42.9830 0 26.4499 1 0 0 1995.3249
4260.5237 2563.5463 40.7431 0 42.9830 0 25.7579 1 0 0 1985.0642
4477.2326 2563.7730 40.7431 0 42.9830 0 25.3328 1 0 0 1962.2787
4677.4636 2563.8981 40.7431 0 42.9830 0 26.5557 1 0 0 1962.4600
4692.0392 2565.0205 40.7431 0 42.9830 0 26.3713 1 0 0 1962.1594
4714.9714 2563.8521 40.7431 0 42.9830 0 26.2472 1 0 0 1964.8338
4808.7243 2564.3674 40.7431 0 42.9830 0 26.2955 1 0 0 1973.2486
4670.0504 2564.7480 40.7431 0 42.9830 0 26.1496 1 0 0 1961.2356
5143.3025 2565.2876 40.7431 0 42.9830 0 26.4342 1 0 0 2039.3339
4189.0350 2565.5967 22.2915 1 21.8861 1 21.5087 1 0 0 1995.6018
4551.9747 2566.2282 40.7431 0 42.9830 0 26.2034 1 0 0 1957.5467
4772.4991 2566.3013 40.7431 0 42.9830 0 26.5641 1 0 0 1967.3502
5659.4802 2566.3622 40.7431 0 42.9830 0 24.4498 1 0 0 2237.9632
4084.0719 2567.3277 40.7431 0 42.9830 0 26.4301 1 0 0 2016.8180
4349.1693 2566.6683 40.7431 0 42.9830 0 26.5004 1 0 0 1969.8911
4691.0780 2565.5505 40.7431 0 42.9830 0 26.3062 1 0 0 1961.5730
4702.7789 2566.9518 40.7431 0 42.9830 0 26.5089 1 0 0 1960.9057
4731.2340 2567.4734 40.7431 0 42.9830 0 26.4577 1 0 0 1962.4549
4741.5327 2567.3706 40.7431 0 42.9830 0 26.2674 1 0 0 1963.4075
4796.9061 2566.9427 40.7431 0 26.5100 1 25.4237 1 0 0 1969.3209
4954.8699 2567.1593 40.7431 0 42.9830 0 26.4533 1 0 0 1993.1489
5134.5172 2566.9302 25.6175 1 42.9830 0 23.7213 1 0 0 2035.3211
5655.8398 2567.2614 40.7431 0 42.9830 0 25.4499 1 0 0 2235.4133
4098.2645 2567.9173 40.7431 0 42.9830 0 26.3222 1 0 0 2012.8421
5097.5906 2568.7248 40.7431 0 42.9830 0 26.2821 1 0 0 2023.7355
4247.7282 2570.4449 24.9961 1 24.1586 1 23.4306 1 0 0 1980.3228
4733.3597 2570.0971 40.7431 0 42.9830 0 26.1609 1 0 0 1960.0109
4749.9463 2569.8419 40.7431 0 27.2453 1 26.3449 1 0 0 1961.6804
4768.2478 2569.8867 40.7431 0 42.9830 0 26.5551 1 0 0 1963.3587
4140.3487 2570.6601 40.7431 0 42.9830 0 26.4666 1 0 0 2000.6280
4704.8934 2571.4979 40.7431 0 42.9830 0 25.5939 1 0 0 1956.5094
4755.8461 2570.7280 40.7431 0 42.9830 0 26.2080 1 0 0 1961.3350
4899.2935 2570.6565 40.7431 0 27.6580 1 26.3729 1 0 0 1979.8391
4955.2882 2571.0789 40.7431 0 42.9830 0 25.8506 1 0 0 1989.3816
4968.1363 2570.6845 40.7431 0 42.9830 0 26.4566 1 0 0 1992.2684
5548.1871 2570.8016 40.7431 0 42.9830 0 25.2959 1 0 0 2182.1940
4378.2518 2571.5113 23.5393 1 22.9744 1 22.4180 1 0 0 1961.9601
4384.3003 2572.0697 40.7431 0 42.9830 0 25.9849 1 0 0 1960.8090
4519.2279 2572.2941 40.7431 0 42.9830 0 26.3283 1 0 0 1952.1313
4798.3125 2572.8351 40.7431 0 27.4497 1 26.2516 1 0 0 1963.6263
4851.9040 2572.4950 40.7431 0 42.9830 0 26.4080 1 0 0 1970.7949
4959.5317 2572.3894 40.7431 0 27.2535 1 26.0880 1 0 0 1988.9128
5041.2194 2571.6455 40.7431 0 42.9830 0 26.5261 1 0 0 2007.0577
5449.5027 2572.1253 24.6469 1 42.9830 0 23.3115 1 0 0 2138.7696
5857.9090 2572.0554 40.7431 0 42.9830 0 25.4807 1 0 0 2335.8601
5991.9534 2571.6320 40.7431 0 42.9830 0 25.3227 1 0 0 2412.4618
3978.5256 2573.2313 40.7431 0 42.9830 0 24.0037 1 0 0 2039.3932
4636.0539 2573.2710 40.7431 0 42.9830 0 26.3079 1 0 0 1951.3520
4707.7339 2573.3009 40.7431 0 42.9830 0 26.1001 1 0 0 1954.9022
4798.3125 2572.8351 40.7431 0 27.4497 1 26.2432 1 0 0 1963.6263
4936.8327 2573.3603 40.7431 0 42.9830 0 26.2298 1 0 0 1983.6872
4941.1682 2572.6460 40.7431 0 26.1361 1 25.0256 1 0 0 1985.1860
5611.6322 2573.2289 21.1810 1 42.9830 0 20.8616 1 0 0 2209.0932
5728.5379 2573.3721 40.7431 0 42.9830 0 24.8218 1 0 0 2266.2149
5803.6718 2573.2338 40.7431 0 42.9830 0 25.3205 1 0 0 2305.5048
4089.7196 2574.2293 40.7431 0 42.9830 0 26.5559 1 0 0 2008.7541
4126.1847 2573.7549 40.7431 0 42.9830 0 26.1458 1 0 0 2000.7320
4919.6229 2573.7355 40.7431 0 42.9830 0 26.2801 1 0 0 1980.2452
5120.6811 2574.2010 23.9032 1 42.9830 0 22.8413 1 0 0 2024.5546
5279.4372 2574.0292 23.5128 1 42.9830 0 22.4551 1 0 0 2073.2011
5886.6264 2574.1667 40.7431 0 42.9830 0 24.7549 1 0 0 2350.0111
4108.1384 2575.1815 23.4649 1 22.9616 1 22.4583 1 0 0 2003.4641
4176.9515 2574.5613 40.7431 0 42.9830 0 26.2136 1 0 0 1989.1853
4243.0111 2574.9276 40.7431 0 42.9830 0 26.0218 1 0 0 1976.6869
4650.9376 2574.6399 40.7431 0 42.9830 0 26.1050 1 0 0 1950.5115
4659.4115 2574.9479 40.7431 0 42.9830 0 25.1758 1 0 0 1950.5549
4711.4454 2574.8210 40.7431 0 42.9830 0 26.1010 1 0 0 1953.6426
5011.3943 2575.0508 23.2115 1 22.7824 1 22.3410 1 0 0 1997.0073
4496.9804 2576.1759 40.7431 0 42.9830 0 25.7594 1 0 0 1949.0073
4587.2361 2576.4685 40.7431 0 42.9830 0 26.1951 1 0 0 1947.2213
4767.3620 2575.9215 40.7431 0 27.4023 1 25.8789 1 0 0 1957.2659
4817.9305 2575.6064 40.7431 0 42.9830 0 26.2282 1 0 0 1963.2106
5492.4930 2576.3994 40.7431 0 42.9830 0 25.5124 1 0 0 2152.8508
4354.1455 2576.8144 40.7431 0 26.2752 1 25.3507 1 0 0 1959.2463
4592.7438 2577.0527 40.7431 0 42.9830 0 26.0331 1 0 0 1946.6813
4655.0640 2577.2992 40.7431 0 42.9830 0 24.6797 1 0 0 1948.0209
4663.2487 2576.5953 40.7431 0 42.9830 0 25.6129 1 0 0 1949.0804
4785.7961 2577.3485 25.1401 1 42.9830 0 26.5264 1 0 0 1957.7510
4889.2557 2576.8913 40.7431 0 42.9830 0 26.4446 1 0 0 1972.0613
5062.5215 2576.7100 40.7431 0 42.9830 0 26.3336 1 0 0 2007.2067
5146.3334 2576.6778 40.7431 0 42.9830 0 26.2923 1 0 0 2029.2507
4454.3012 2577.4985 40.7431 0 25.0229 1 24.2546 1 0 0 1949.8475
4754.8559 2578.3480 21.9727 1 21.6147 1 21.2466 1 0 0 1953.6561
4671.6603 2579.0804 40.7431 0 42.9830 0 26.1907 1 0 0 1947.0002
4796.4008 2578.7152 40.7431 0 42.9830 0 26.2347 1 0 0 1957.5669
4832.1297 2579.1919 40.7431 0 42.9830 0 26.3613 1 0 0 1961.4684
4019.5487 2579.8009 40.7431 0 42.9830 0 26.5728 1 0 0 2021.4695
4333.9042 2579.6306 40.7431 0 42.9830 0 26.4702 1 0 0 1958.8294
4372.6424 2579.9264 40.7431 0 42.9830 0 26.2311 1 0 0 1954.1583
4653.0730 2579.6992 40.7431 0 42.9830 0 24.5821 1 0 0 1945.5414
5646.3164 2579.7749 21.7059 1 42.9830 0 21.0366 1 0 0 2219.8555
4050.0968 2581.1005 24.4196 1 23.6191 1 23.1326 1 0 0 2012.0450
4624.6646 2580.7683 40.7431 0 42.9830 0 25.7527 1 0 0 1943.5303
4667.0956 2580.7915 40.7431 0 42.9830 0 24.9585 1 0 0 1945.0682
4734.6916 2580.5718 40.7431 0 42.9830 0 25.7503 1 0 0 1949.6800
4871.7035 2581.0999 40.7431 0 42.9830 0 26.2349 1 0 0 1965.1745
3978.5277 2582.2982 40.7431 0 42.9830 0 25.8317 1 0 0 2030.7230
4354.4907 2581.9106 40.7431 0 42.9830 0 26.5616 1 0 0 1954.1436
4592.2095 2582.1392 40.7431 0 24.3517 1 23.6433 1 0 0 1941.5901
4814.1796 2583.1464 40.7431 0 42.9830 0 26.1505 1 0 0 1955.2654
4888.0241 2582.1442 40.7431 0 42.9830 0 26.5163 1 0 0 1966.6792
5157.3999 2581.5773 40.7431 0 42.9830 0 26.4977 1 0 0 2027.7047
5240.2219 2582.0364 40.7431 0 42.9830 0 25.0045 1 0 0 2052.6183
5282.9913 2581.6110 22.6067 1 42.9830 0 21.8891 1 0 0 2067.2884
5903.6138 2581.6658 40.7431 0 42.9830 0 24.6923 1 0 0 2353.3471
4660.1285 2583.1141 19.1861 1 18.9396 1 18.8821 1 0 0 1942.4281
4944.5926 2582.5299 40.7431 0 42.9830 0 25.8022 1 0 0 1976.1119
5053.8503 2583.1760 23.0235 1 42.9830 0 22.1807 1 0 0 1998.8376
5135.4080 2583.4269 40.7431 0 42.9830 0 26.4479 1 0 0 2019.7139
4064.6049 2583.8537 22.5199 1 42.9830 0 21.8141 1 0 0 2005.6508
4143.2558 2583.6861 40.7431 0 42.9830 0 26.5019 1 0 0 1987.2816
4158.7721 2583.6555 40.7431 0 42.9830 0 26.4574 1 0 0 1984.0034
4385.9525 2584.2262 40.7431 0 42.9830 0 26.4700 1 0 0 1948.5497
4634.3610 2583.7544 40.7431 0 42.9830 0 26.0292 1 0 0 1940.8208
4461.9750 2585.2333 40.7431 0 42.9830 0 26.5669 1 0 0 1941.6682
4519.9560 2585.1832 40.7431 0 42.9830 0 25.7943 1 0 0 1939.2268
4590.2773 2584.5583 40.7431 0 42.9830 0 25.3186 1 0 0 1939.1542
4925.7024 2584.9508 40.7431 0 42.9830 0 26.2612 1 0 0 1970.2777
5838.3614 2585.4670 40.7431 0 42.9830 0 24.3893 1 0 0 2313.9307
4292.4582 2585.5729 40.7431 0 42.9830 0 26.3854 1 0 0 1958.4669
4411.3730 2585.8060 40.7431 0 24.6980 1 24.0149 1 0 0 1944.6821
4653.2151 2586.6935 40.7431 0 42.9830 0 25.1155 1 0 0 1938.5586
4681.9465 2586.1917 40.7431 0 42.9830 0 26.4225 1 0 0 1940.4410
4723.0462 2586.3460 40.7431 0 42.9830 0 26.5031 1 0 0 1942.9995
4814.1796 2583.1464 40.7431 0 42.9830 0 26.1505 1 0 0 1955.2654
4862.2653 2585.7725 40.7431 0 42.9830 0 25.8960 1 0 0 1959.1465
4966.3765 2586.4903 40.7431 0 42.9830 0 26.0081 1 0 0 1976.4271
5094.9072 2586.0116 23.0897 1 42.9830 0 22.1488 1 0 0 2006.3436
4570.3162 2586.5171 40.7431 0 42.9830 0 26.5564 1 0 0 1937.1342
4648.7139 2587.9028 40.7431 0 42.9830 0 25.8957 1 0 0 1937.1723
4885.3222 2587.0043 40.7431 0 42.9830 0 25.5984 1 0 0 1961.4513
4955.0818 2586.7817 40.7431 0 42.9830 0 25.6161 1 0 0 1973.9318
5155.9408 2586.6642 40.7431 0 42.9830 0 25.8099 1 0 0 2022.4131
5257.6990 2586.5005 40.7431 0 42.9830 0 24.1814 1 0 0 2054.1440
4357.7048 2587.6574 40.7431 0 27.4937 1 26.2174 1 0 0 1948.0734
4520.8559 2587.5820 40.7431 0 42.9830 0 25.7323 1 0 0 1936.8039
4716.9085 2587.5258 40.7431 0 42.9830 0 26.5341 1 0 0 1941.3628
4951.8962 2587.8848 40.7431 0 42.9830 0 25.7742 1 0 0 1972.2372
5019.7270 2587.8524 40.7431 0 42.9830 0 15.9784 1 0 0 1986.3698
5479.5482 2588.3240 40.7431 0 42.9830 0 25.7479 1 0 0 2136.5546
4604.7473 2589.4925 40.7431 0 42.9830 0 26.1768 1 0 0 1934.3935
4664.2692 2589.4793 40.7431 0 42.9830 0 24.7661 1 0 0 1936.2570
4816.5486 2589.3454 40.7431 0 42.9830 0 25.0712 1 0 0 1949.4063
4895.3490 2588.8456 40.7431 0 42.9830 0 26.3017 1 0 0 1961.2494
4051.2761 2590.2950 40.7431 0 42.9830 0 25.9189 1 0 0 2002.8612
4638.4627 2590.1052 40.7431 0 42.9830 0 26.3767 1 0 0 1934.6047
4653.2151 2586.6935 40.7431 0 42.9830 0 25.1155 1 0 0 1938.5586
4789.9015 2589.6471 40.7431 0 42.9830 0 25.7699 1 0 0 1945.9753
5475.1421 2589.8901 40.7431 0 42.9830 0 25.0170 1 0 0 2133.2718
5487.0683 2589.5863 40.7431 0 42.9830 0 25.1891 1 0 0 2138.6098
3972.1424 2590.8804 40.7431 0 42.9830 0 26.1607 1 0 0 2024.4103
4503.7372 2590.6413 40.7431 0 26.7752 1 25.5134 1 0 0 1934.2950
4513.2771 2590.6500 40.7431 0 42.9830 0 26.1827 1 0 0 1933.9615
4521.9948 2591.3123 40.7431 0 42.9830 0 26.1468 1 0 0 1933.0438
4648.7139 2587.9028 40.7431 0 42.9830 0 25.8957 1 0 0 1937.1723
4656.9603 2590.6363 40.7431 0 42.9830 0 25.6666 1 0 0 1934.7754
4660.9031 2591.0866 40.7431 0 42.9830 0 25.2265 1 0 0 1934.4979
5040.0400 2591.3320 40.7431 0 42.9830 0 26.3299 1 0 0 1987.6398
5186.9834 2590.8077 40.7431 0 42.9830 0 26.3113 1 0 0 2027.6075
6090.2247 2590.6528 40.7431 0 42.9830 0 26.0898 1 0 0 2456.4921
5125.6033 2592.0348 40.7431 0 42.9830 0 24.3811 1 0 0 2008.7334
4113.1036 2592.9602 40.7431 0 42.9830 0 25.8590 1 0 0 1985.0181
4559.3177 2592.3716 40.7431 0 42.9830 0 26.1219 1 0 0 1931.3340
4733.8869 2592.9954 40.7431 0 42.9830 0 26.5837 1 0 0 1937.2323
4801.6041 2592.8773 40.7431 0 42.9830 0 26.0284 1 0 0 1944.0982
5947.3306 2592.6373 25.1236 1 42.9830 0 23.9651 1 0 0 2369.3636
4043.1606 2593.9560 40.7431 0 42.9830 0 26.3921 1 0 0 2001.4660
4135.8071 2593.8018 40.7431 0 25.2744 1 24.3435 1 0 0 1979.0452
4388.4893 2593.5694 40.7431 0 42.9830 0 23.8257 1 0 0 1939.0056
4712.0440 2594.1414 40.7431 0 42.9830 0 26.2388 1 0 0 1934.4128
5470.1907 2594.2179 40.7431 0 42.9830 0 25.6035 1 0 0 2127.2597
4642.2114 2595.3006 40.7431 0 42.9830 0 25.8814 1 0 0 1929.5403
4655.6704 2595.0051 40.7431 0 42.9830 0 26.2387 1 0 0 1930.3558
4758.9009 2595.3431 40.7431 0 42.9830 0 26.5590 1 0 0 1937.1155
4778.0716 2594.7135 40.7431 0 42.9830 0 26.2107 1 0 0 1939.6620
4812.8228 2595.0693 40.7431 0 42.9830 0 25.8527 1 0 0 1943.2661
4873.5956 2594.5568 40.7431 0 42.9830 0 26.1124 1 0 0 1952.1627
4929.2067 2594.8041 40.7431 0 42.9830 0 26.4341 1 0 0 1961.2142
4966.3826 2594.7953 40.7431 0 42.9830 0 25.8045 1 0 0 1968.2890
5298.4322 2595.0795 22.2592 1 42.9830 0 20.0269 1 0 0 2060.0177
5856.2936 2595.1873 40.7431 0 42.9830 0 25.1936 1 0 0 2315.6738
5970.4021 2594.9903 40.7431 0 42.9830 0 26.3627 1 0 0 2380.9007
6057.8651 2594.6368 21.8507 1 42.9830 0 21.1546 1 0 0 2433.4970
4363.1039 2596.3397 40.7431 0 42.9830 0 26.4950 1 0 0 1938.8495
4409.1272 2596.2690 40.7431 0 42.9830 0 26.3579 1 0 0 1934.4466
4572.6393 2595.5278 22.3160 1 21.9540 1 21.6095 1 0 0 1928.1201
5902.2392 2596.1856 40.7431 0 42.9830 0 24.9100 1 0 0 2340.5996
4172.5750 2596.9304 40.7431 0 42.9830 0 26.1734 1 0 0 1968.1610
4181.4526 2596.7554 40.7431 0 42.9830 0 26.3758 1 0 0 1966.5394
4546.5226 2596.7671 40.7431 0 42.9830 0 26.0742 1 0 0 1927.0809
5798.9413 2596.7071 22.4590 1 42.9830 0 21.5485 1 0 0 2283.1404
4056.0592 2597.7671 20.4144 1 20.2151 1 20.1224 1 0 0 1994.4011
4482.0418 2597.6500 40.7431 0 26.0361 1 25.0079 1 0 0 1928.2077
4539.6047 2598.2556 23.9874 1 23.0909 1 22.4788 1 0 0 1925.7049
4589.2680 2597.7950 40.7431 0 42.9830 0 25.7946 1 0 0 1925.9099
4617.6459 2597.5498 40.7431 0 42.9830 0 26.1520 1 0 0 1926.5839
4741.4548 2597.9699 40.7431 0 42.9830 0 26.5233 1 0 0 1932.9143
5059.7406 2598.4219 40.7431 0 42.9830 0 24.2245 1 0 0 1985.4721
5110.6350 2597.7690 40.7431 0 42.9830 0 24.9961 1 0 0 1999.1527
5809.3653 2598.2356 40.7431 0 42.9830 0 25.4611 1 0 0 2287.4616
4304.9226 2599.1410 40.7431 0 42.9830 0 26.5434 1 0 0 1943.2738
4625.2694 2599.0286 40.7431 0 25.4467 1 24.6050 1 0 0 1925.2921
4827.5828 2598.9649 40.7431 0 42.9830 0 26.2537 1 0 0 1941.2702
4971.8709 2599.1178 40.7431 0 42.9830 0 26.4200 1 0 0 1965.1561
5204.6731 2598.6736 40.7431 0 42.9830 0 26.2144 1 0 0 2025.5455
5291.5233 2598.6472 40.7431 0 42.9830 0 26.1628 1 0 0 2054.2558
5329.6916 2598.6541 40.7431 0 42.9830 0 24.9539 1 0 0 2067.8840
5903.9405 2598.8171 40.7431 0 42.9830 0 24.5426 1 0 0 2339.3996
5964.2473 2598.8862 22.6024 1 42.9830 0 21.8238 1 0 0 2374.1374
4085.9298 2599.8474 40.7431 0 42.9830 0 26.0736 1 0 0 1984.8315
4207.8900 2599.6290 24.2498 1 23.5032 1 22.9168 1 0 0 1958.6056
4225.0547 2599.6871 40.7431 0 42.9830 0 26.1657 1 0 0 1955.4097
4229.4186 2600.2732 40.7431 0 25.6210 1 24.6998 1 0 0 1954.0580
4636.1516 2600.4367 40.7431 0 42.9830 0 26.1975 1 0 0 1924.2032
4667.7324 2599.9205 40.7431 0 24.9322 1 24.2714 1 0 0 1925.9919
4728.4184 2599.5691 40.7431 0 42.9830 0 26.1518 1 0 0 1930.2368
5023.5661 2600.1783 40.7431 0 42.9830 0 26.4999 1 0 0 1975.2292
5050.4924 2599.6661 40.7431 0 42.9830 0 26.2165 1 0 0 1982.0236
5933.2457 2600.2981 40.7431 0 42.9830 0 24.8420 1 0 0 2354.9688
4063.2339 2600.5157 40.7431 0 42.9830 0 25.6946 1 0 0 1989.8921
4192.8391 2601.8321 40.7431 0 42.9830 0 26.3846 1 0 0 1959.3164
4450.5236 2600.1431 40.7431 0 42.9830 0 26.3264 1 0 0 1927.4853
5468.8840 2600.6136 40.7431 0 42.9830 0 25.3076 1 0 0 2120.9090
5481.1663 2600.5158 16.4764 1 42.9830 0 17.6639 1 0 0 2126.2069
4542.4016 2602.3301 40.7431 0 42.9830 0 25.1004 1 0 0 1921.5826
4757.7712 2602.3674 40.7431 0 42.9830 0 26.4770 1 0 0 1930.0156
5171.8177 2601.2793 40.7431 0 42.9830 0 26.2440 1 0 0 2013.0747
4172.8684 2603.2706 40.7431 0 42.9830 0 26.0721 1 0 0 1961.8947
5098.9145 2602.7068 24.9401 1 42.9830 0 23.6621 1 0 0 1991.2768
5245.4116 2603.0301 40.7431 0 42.9830 0 25.8427 1 0 0 2034.4773
4060.5320 2604.0020 40.7431 0 42.9830 0 25.9178 1 0 0 1987.2199
4319.4126 2603.8916 40.7431 0 42.9830 0 26.3213 1 0 0 1936.6085
4422.9732 2604.2856 40.7431 0 42.9830 0 25.8083 1 0 0 1925.3214
4590.6719 2603.9825 40.7431 0 42.9830 0 26.5306 1 0 0 1919.7340
4850.0121 2604.3723 40.7431 0 42.9830 0 26.2426 1 0 0 1938.9707
4857.6612 2603.7579 40.7431 0 24.6186 1 23.9378 1 0 0 1940.6807
4873.4534 2604.3153 40.7431 0 42.9830 0 26.1283 1 0 0 1942.4982
5357.1268 2603.6388 40.7431 0 42.9830 0 25.8822 1 0 0 2073.4456
5962.1635 2603.7792 24.5693 1 42.9830 0 23.0993 1 0 0 2368.9509
6126.0820 2604.1207 40.7431 0 42.9830 0 24.9317 1 0 0 2468.2918
4192.1969 2605.0325 40.7431 0 42.9830 0 26.0116 1 0 0 1956.3027
4335.2261 2604.8772 40.7431 0 27.0803 1 25.4295 1 0 0 1933.6123
5280.0585 2605.0447 40.7431 0 42.9830 0 26.1991 1 0 0 2044.2760
5468.6692 2604.9476 40.7431 0 42.9830 0 26.1120 1 0 0 2116.8894
6031.4795 2605.2181 40.7431 0 42.9830 0 25.8029 1 0 0 2409.0675
4027.7736 2606.1326 40.7431 0 42.9830 0 25.9290 1 0 0 1993.8916
4686.8845 2606.2416 40.7431 0 42.9830 0 26.5635 1 0 0 1920.7052
4986.7490 2605.7962 25.6255 1 42.9830 0 23.5986 1 0 0 1961.6900
4125.3196 2606.9799 40.7431 0 42.9830 0 26.5502 1 0 0 1968.5625
4131.8180 2606.6682 40.7431 0 42.9830 0 26.4179 1 0 0 1967.3941
4185.9621 2607.0314 25.0087 1 23.9539 1 23.2944 1 0 0 1955.5711
4882.1320 2606.6500 40.7431 0 42.9830 0 25.9934 1 0 0 1941.5483
4997.6348 2607.1773 40.7431 0 42.9830 0 26.2929 1 0 0 1962.6588
5024.3433 2607.1364 40.7431 0 42.9830 0 25.7509 1 0 0 1968.6316
5027.0407 2606.5443 40.7431 0 42.9830 0 26.1305 1 0 0 1969.8262
5299.8200 2607.4123 23.1124 1 42.9830 0 22.2289 1 0 0 2048.9674
5492.5801 2607.0011 40.7431 0 42.9830 0 25.0025 1 0 0 2125.2493
5615.8526 2606.5182 40.7431 0 42.9830 0 24.9811 1 0 0 2181.7695
5814.1190 2606.6243 40.7431 0 42.9830 0 25.2971 1 0 0 2282.9831
4344.0559 2608.1225 40.7431 0 42.9830 0 26.2768 1 0 0 1929.3181
4774.1718 2607.4009 40.7431 0 42.9830 0 26.3850 1 0 0 1926.6369
5213.1852 2608.2886 40.7431 0 42.9830 0 25.7033 1 0 0 2019.0872
4381.9472 2609.3615 24.5798 1 23.7120 1 23.1032 1 0 0 1923.9301
4912.9244 2608.9980 40.7431 0 25.2370 1 24.5699 1 0 0 1944.3549
4332.2460 2610.0887 40.7431 0 42.9830 0 26.2839 1 0 0 1928.8127
4835.9648 2609.9430 40.7431 0 42.9830 0 26.3761 1 0 0 1931.5039
4352.5982 2611.3899 40.7431 0 42.9830 0 26.1966 1 0 0 1925.0714
4583.6070 2610.3066 40.7431 0 42.9830 0 26.3132 1 0 0 1913.3629
4617.3652 2609.5490 40.7431 0 42.9830 0 26.0913 1 0 0 1914.5815
4840.0806 2610.7852 40.7431 0 42.9830 0 25.8285 1 0 0 1931.2315
4852.3340 2611.0643 40.7431 0 42.9830 0 25.8234 1 0 0 1932.6795
5189.3409 2610.5432 40.7431 0 42.9830 0 26.0510 1 0 0 2009.5235
5444.2205 2610.8162 40.7431 0 42.9830 0 24.3794 1 0 0 2101.3335
6066.6192 2611.1980 40.7431 0 42.9830 0 23.8281 1 0 0 2425.7657
4050.7479 2612.0083 40.7431 0 42.9830 0 26.3348 1 0 0 1982.0491
4176.2692 2612.0397 24.3254 1 23.7667 1 23.1438 1 0 0 1952.6158
4312.1648 2611.8899 40.7431 0 42.9830 0 26.5460 1 0 0 1929.6515
4323.6532 2612.4972 40.7431 0 42.9830 0 26.4191 1 0 0 1927.5220
4557.1335 2612.2405 40.7431 0 42.9830 0 26.0665 1 0 0 1911.4841
4698.9675 2611.8371 40.7431 0 42.9830 0 25.7780 1 0 0 1915.8674
4739.3408 2611.9844 40.7431 0 42.9830 0 26.2004 1 0 0 1918.7698
4798.9160 2612.2207 40.7431 0 42.9830 0 26.5527 1 0 0 1924.5733
5475.1526 2611.5600 40.7431 0 42.9830 0 25.0871 1 0 0 2113.6529
4511.2222 2612.6855 40.7431 0 42.9830 0 26.0569 1 0 0 1912.0039
4704.5119 2612.6350 25.0523 1 24.1543 1 23.4732 1 0 0 1915.4400
4751.8783 2612.9510 40.7431 0 26.1316 1 25.1849 1 0 0 1918.9260
4891.3599 2612.6008 40.7431 0 42.9830 0 26.1116 1 0 0 1937.1617
4954.4150 2613.0394 40.7431 0 42.9830 0 26.5615 1 0 0 1948.0436
4982.4086 2613.4304 40.7431 0 42.9830 0 26.4861 1 0 0 1953.3158
5982.1066 2612.9911 40.7431 0 42.9830 0 24.2703 1 0 0 2373.2666
4293.4341 2613.6178 24.0993 1 23.3267 1 22.7360 1 0 0 1930.5760
4483.8747 2614.3569 24.0248 1 23.3815 1 22.7966 1 0 0 1911.4325
4516.4380 2614.0115 40.7431 0 42.9830 0 26.2662 1 0 0 1910.5134
4521.4306 2614.2276 40.7431 0 42.9830 0 25.6566 1 0 0 1910.1526
4781.9134 2614.3266 40.7431 0 42.9830 0 26.5563 1 0 0 1920.5699
4072.5590 2614.8381 40.7431 0 42.9830 0 26.5479 1 0 0 1973.6622
4361.9969 2615.1683 40.7431 0 42.9830 0 26.4453 1 0 0 1920.2562
4647.2121 2614.5214 40.7431 0 42.9830 0 26.4352 1 0 0 1910.5157
5000.8581 2615.1628 40.7431 0 42.9830 0 26.4919 1 0 0 1955.5624
5091.3692 2615.3797 22.6271 1 22.2932 1 21.8721 1 0 0 1977.0677
5779.8806 2615.0452 40.7431 0 42.9830 0 26.0127 1 0 0 2257.4484
4170.5717 2615.9818 40.7431 0 25.2832 1 24.4858 1 0 0 1949.9285
4266.1853 2615.4784 40.7431 0 26.1756 1 25.0956 1 0 0 1932.8919
4296.3881 2615.5783 40.7431 0 42.9830 0 25.3750 1 0 0 1928.2084
4584.3620 2615.9416 40.7431 0 42.9830 0 26.2662 1 0 0 1907.7318
4670.8169 2615.8701 40.7431 0 42.9830 0 26.3492 1 0 0 1910.2145
5341.4862 2616.1855 40.7431 0 42.9830 0 25.1248 1 0 0 2055.9457
4511.8213 2613.9706 40.7431 0 42.9830 0 26.0602 1 0 0 1910.6998
4560.6063 2617.1498 40.7431 0 42.9830 0 25.8229 1 0 0 1906.5468
4587.7439 2616.7706 40.7431 0 42.9830 0 26.2667 1 0 0 1906.9236
4736.5495 2616.6035 40.7431 0 42.9830 0 26.2131 1 0 0 1913.9292
4781.0924 2616.6409 40.7431 0 42.9830 0 26.0366 1 0 0 1918.1805
4922.6206 2617.4733 40.7431 0 42.9830 0 25.7759 1 0 0 1937.7289
4136.1386 2618.2427 40.7431 0 42.9830 0 25.8399 1 0 0 1955.1451
4515.5590 2617.8671 40.7431 0 42.9830 0 24.1205 1 0 0 1906.6865
4525.4405 2617.5153 40.7431 0 42.9830 0 26.5292 1 0 0 1906.7591
4604.6023 2618.2674 25.5215 1 42.9830 0 26.4917 1 0 0 1905.6199
4620.4562 2617.5859 40.7431 0 42.9830 0 26.1907 1 0 0 1906.6188
4778.5574 2617.5443 40.7431 0 27.3087 1 25.6433 1 0 0 1917.0107
4830.9182 2617.7573 40.7431 0 42.9830 0 26.3747 1 0 0 1923.0821
5025.9117 2618.3748 40.7431 0 42.9830 0 26.4130 1 0 0 1958.0535
5270.6820 2617.4769 40.7431 0 42.9830 0 25.3596 1 0 0 2029.3762
5481.4294 2617.6884 40.7431 0 42.9830 0 26.0478 1 0 0 2110.8003
5518.7900 2618.4299 40.7431 0 42.9830 0 25.9389 1 0 0 2126.4585
4251.6957 2619.4727 40.7431 0 42.9830 0 26.4002 1 0 0 1931.3166
4421.2149 2618.6155 40.7431 0 42.9830 0 26.0705 1 0 0 1911.1763
4474.3686 2619.6352 40.7431 0 42.9830 0 26.4200 1 0 0 1906.6350
4505.9400 2618.4053 40.7431 0 42.9830 0 26.2104 1 0 0 1906.4695
4824.4492 2618.6208 40.7431 0 42.9830 0 26.5709 1 0 0 1921.3736
4953.4830 2618.4893 25.3335 1 24.5555 1 23.9843 1 0 0 1942.5166
4014.8484 2620.2837 40.7431 0 42.9830 0 26.1855 1 0 0 1983.8928
4068.2443 2620.4197 21.7910 1 21.4593 1 21.2581 1 0 0 1969.3690
4789.8960 2620.4598 40.7431 0 42.9830 0 26.0275 1 0 0 1915.3547
4897.2947 2619.6273 40.7431 0 42.9830 0 26.2115 1 0 0 1931.2138
4967.7517 2620.4290 40.7431 0 42.9830 0 26.2763 1 0 0 1943.4523
4026.9965 2620.9288 40.7431 0 42.9830 0 26.3590 1 0 0 1979.8811
4377.6002 2621.0592 24.6863 1 24.0507 1 23.4421 1 0 0 1912.7336
4156.7014 2621.8311 40.7431 0 42.9830 0 26.2033 1 0 0 1947.1342
4406.3561 2622.4929 40.7431 0 42.9830 0 26.2249 1 0 0 1908.5618
4528.0952 2621.5113 40.7431 0 42.9830 0 25.6602 1 0 0 1902.6980
4824.0088 2622.1725 40.7431 0 42.9830 0 25.9797 1 0 0 1917.7948
5079.0332 2621.6990 40.7431 0 42.9830 0 26.1162 1 0 0 1967.7691
5674.4915 2621.7883 40.7431 0 42.9830 0 25.4723 1 0 0 2197.1312
4101.3488 2623.2235 40.7431 0 42.9830 0 26.5148 1 0 0 1958.4016
4309.7949 2622.7661 40.7431 0 27.6849 1 25.8726 1 0 0 1919.2020
4474.3686 2619.6352 40.7431 0 42.9830 0 26.4200 1 0 0 1906.6350
4496.0399 2622.9633 40.7431 0 42.9830 0 26.1986 1 0 0 1902.2962
4624.7112 2622.9667 40.7431 0 42.9830 0 26.2154 1 0 0 1901.3476
4816.4715 2622.3858 40.7431 0 42.9830 0 26.2781 1 0 0 1916.6165
4887.4004 2622.7066 40.7431 0 42.9830 0 26.4779 1 0 0 1926.5455
4903.6611 2622.6363 40.7431 0 25.2294 1 24.4250 1 0 0 1929.3237
4927.5905 2622.7912 40.7431 0 42.9830 0 25.8106 1 0 0 1933.3997
4992.5299 2622.7470 40.7431 0 42.9830 0 25.2217 1 0 0 1946.3552
5442.4189 2623.1465 23.7131 1 42.9830 0 22.5086 1 0 0 2089.3664
4255.7784 2624.1708 40.7431 0 42.9830 0 26.2509 1 0 0 1926.0052
4381.2392 2624.4031 40.7431 0 42.9830 0 25.8047 1 0 0 1909.0359
4388.1824 2624.1359 40.7431 0 42.9830 0 26.0678 1 0 0 1908.6120
4796.3757 2623.8070 25.4974 1 42.9830 0 26.5473 1 0 0 1912.7701
4820.9838 2624.1950 25.1346 1 42.9830 0 25.4581 1 0 0 1915.3977
5131.5213 2624.1020 40.7431 0 42.9830 0 25.9991 1 0 0 1979.5745
5145.6679 2624.1151 40.7431 0 42.9830 0 25.9080 1 0 0 1983.5901
5162.3414 2623.7257 40.7431 0 42.9830 0 26.3759 1 0 0 1988.8286
5243.5981 2623.9257 40.7431 0 42.9830 0 26.2820 1 0 0 2014.1596
5644.8095 2624.0311 22.9733 1 42.9830 0 22.0762 1 0 0 2180.4660
5802.0878 2623.6942 40.7431 0 42.9830 0 24.1222 1 0 0 2262.1162
4277.3992 2624.8884 40.7431 0 42.9830 0 26.0680 1 0 0 1921.8383
4804.6087 2624.7218 40.7431 0 42.9830 0 26.0290 1 0 0 1912.8351
4913.4414 2624.9046 40.7431 0 42.9830 0 26.0946 1 0 0 1928.7842
5010.9789 2625.3008 40.7431 0 42.9830 0 26.5493 1 0 0 1947.9134
5099.5069 2625.0017 40.7431 0 42.9830 0 26.3350 1 0 0 1969.9360
5326.0401 2624.7549 40.7431 0 42.9830 0 24.6894 1 0 0 2042.2622
5437.8991 2624.5858 40.7431 0 42.9830 0 23.4717 1 0 0 2086.1823
5767.7554 2624.6087 23.2857 1 42.9830 0 22.3496 1 0 0 2242.8935
6125.8315 2625.2968 40.7431 0 42.9830 0 25.4715 1 0 0 2451.7013
4391.3938 2625.4311 40.7431 0 42.9830 0 24.9061 1 0 0 1907.0122
4397.8576 2625.9647 40.7431 0 42.9830 0 26.2018 1 0 0 1905.8717
4443.0662 2626.4644 40.7431 0 42.9830 0 26.0410 1 0 0 1901.7194
4472.0589 2625.4132 40.7431 0 42.9830 0 25.5837 1 0 0 1900.9878
4516.0224 2625.6561 19.9310 1 18.8324 1 18.1409 1 0 0 1898.8869
4580.6798 2625.7046 40.7431 0 42.9830 0 26.3976 1 0 0 1897.9531
4661.1705 2626.2877 40.7431 0 42.9830 0 26.1288 1 0 0 1899.3449
4944.5496 2626.4001 40.7431 0 42.9830 0 25.9489 1 0 0 1933.0278
4965.3710 2625.8857 40.7431 0 42.9830 0 26.0640 1 0 0 1937.6270
5088.9371 2625.5768 40.7431 0 27.5369 1 26.0547 1 0 0 1966.5895
5106.7579 2625.8479 22.5577 1 22.1590 1 21.7991 1 0 0 1971.0666
5218.5905 2625.5733 40.7431 0 42.9830 0 26.2852 1 0 0 2004.4287
4179.5940 2626.7618 40.7431 0 42.9830 0 26.5448 1 0 0 1937.5251
4334.7382 2627.0981 40.7431 0 42.9830 0 26.0652 1 0 0 1911.6250
4378.2964 2628.0559 40.7431 0 42.9830 0 25.0456 1 0 0 1905.7024
4857.9839 2627.1506 40.7431 0 42.9830 0 25.9837 1 0 0 1917.5894
5968.3055 2627.1095 23.8266 1 42.9830 0 22.7431 1 0 0 2353.7154
4196.5795 2627.9290 40.7431 0 42.9830 0 26.0330 1 0 0 1932.9912
4501.5487 2627.8251 40.7431 0 42.9830 0 25.6603 1 0 0 1897.2192
4536.9308 2627.7491 40.7431 0 25.1332 1 24.1684 1 0 0 1896.2672
4960.2110 2628.0236 40.7431 0 42.9830 0 25.9019 1 0 0 1934.4973
6133.1460 2627.7099 40.7431 0 42.9830 0 25.6602 1 0 0 2454.4721
3980.9184 2628.8930 40.7431 0 42.9830 0 25.2886 1 0 0 1985.5100
4086.4929 2629.4637 40.7431 0 42.9830 0 26.0404 1 0 0 1955.9990
4588.2498 2628.6234 40.7431 0 42.9830 0 25.6925 1 0 0 1895.0747
4644.4459 2629.1585 40.7431 0 42.9830 0 26.3439 1 0 0 1895.7851
4884.1792 2628.5660 40.7431 0 42.9830 0 26.5796 1 0 0 1920.2418
4956.4692 2628.6158 40.7431 0 42.9830 0 26.2609 1 0 0 1933.1739
5088.1800 2629.4851 40.7431 0 42.9830 0 26.2217 1 0 0 1962.6193
5138.7910 2628.8920 21.8995 1 42.9830 0 21.1707 1 0 0 1977.0418
5183.9832 2628.9657 40.7431 0 42.9830 0 26.1705 1 0 0 1990.3453
4052.5537 2629.9291 23.7635 1 23.1959 1 22.7334 1 0 0 1964.2901
4378.2666 2629.3971 40.7431 0 42.9830 0 25.1082 1 0 0 1904.3714
4385.6010 2630.3753 17.9143 1 18.7097 1 18.7743 1 0 0 1902.6568
4456.1896 2630.1581 40.7431 0 42.9830 0 26.0919 1 0 0 1897.1720
4504.1443 2630.2933 40.7431 0 42.9830 0 25.5274 1 0 0 1894.6548
4509.6208 2630.4273 40.7431 0 42.9830 0 24.3984 1 0 0 1894.3259
4890.9839 2629.6000 23.8143 1 23.2313 1 22.7298 1 0 0 1920.3316
5097.1228 2629.7463 40.7431 0 42.9830 0 26.2425 1 0 0 1964.7278
5284.8042 2629.6285 40.7431 0 42.9830 0 25.2485 1 0 0 2022.8832
4659.8188 2630.9067 40.7431 0 42.9830 0 26.4905 1 0 0 1894.6693
4703.7800 2630.9705 23.9512 1 23.5124 1 23.0026 1 0 0 1897.0972
4723.6461 2631.4432 40.7431 0 42.9830 0 25.9454 1 0 0 1898.0848
4895.1934 2630.7971 40.7431 0 42.9830 0 25.6801 1 0 0 1919.8499
4142.9450 2632.0266 40.7431 0 42.9830 0 26.1964 1 0 0 1940.1895
4371.2410 2632.2421 22.9557 1 22.5520 1 22.1221 1 0 0 1902.2788
4583.8026 2631.8823 40.7431 0 42.9830 0 26.4102 1 0 0 1891.7884
4669.6071 2632.0361 40.7431 0 42.9830 0 25.2209 1 0 0 1894.0081
4736.3051 2631.8064 24.5897 1 23.6312 1 23.0909 1 0 0 1898.7606
4775.3420 2631.7794 40.7431 0 27.3214 1 26.0491 1 0 0 1902.5148
4958.9420 2631.3056 40.7431 0 26.6877 1 25.4058 1 0 0 1931.0282
4958.9420 2631.3056 40.7431 0 26.6877 1 25.4058 1 0 0 1931.0282
4996.4609 2631.9747 40.7431 0 42.9830 0 25.9400 1 0 0 1938.1963
5025.9298 2631.9990 40.7431 0 26.3999 1 25.3622 1 0 0 1944.8033
5093.0715 2631.8945 40.7431 0 42.9830 0 25.9667 1 0 0 1961.5819
5378.5311 2632.4208 40.7431 0 42.9830 0 26.3426 1 0 0 2055.1033
4003.6555 2633.3879 25.4135 1 42.9830 0 24.0466 1 0 0 1974.5299
4210.1229 2633.3200 40.7431 0 25.9117 1 25.0943 1 0 0 1925.0962
4246.6155 2632.5131 40.7431 0 26.4361 1 26.1964 1 0 0 1919.3216
4475.8414 2633.0058 40.7431 0 26.8081 1 25.4520 1 0 0 1893.2057
4614.0486 2633.3958 40.7431 0 42.9830 0 25.9738 1 0 0 1890.6682
4953.8429 2633.1654 40.7431 0 42.9830 0 26.4604 1 0 0 1928.1957
5080.1989 2632.6007 40.7431 0 42.9830 0 25.8751 1 0 0 1957.5349
3985.0242 2633.9800 40.7431 0 42.9830 0 25.8026 1 0 0 1979.4299
4065.8698 2634.3471 24.7357 1 23.7765 1 23.2714 1 0 0 1956.5283
4227.3520 2633.8838 40.7431 0 42.9830 0 26.3649 1 0 0 1921.3564
4311.4068 2634.1894 40.7431 0 42.9830 0 25.9158 1 0 0 1907.6655
4421.3274 2633.9884 40.7431 0 42.9830 0 26.0456 1 0 0 1895.8441
4504.1443 2630.2933 40.7431 0 42.9830 0 25.5274 1 0 0 1894.6548
4516.5253 2633.6667 40.7431 0 42.9830 0 24.4261 1 0 0 1890.8647
4927.3810 2633.9403 40.7431 0 42.9830 0 25.8579 1 0 0 1922.4009
5059.1510 2634.0399 40.7431 0 25.5372 1 24.8402 1 0 0 1950.8077
4097.3703 2634.5505 40.7431 0 42.9830 0 26.2489 1 0 0 1948.3820
4379.0846 2634.7810 40.7431 0 42.9830 0 24.8676 1 0 0 1898.9319
4407.1540 2634.5281 40.7431 0 42.9830 0 26.4013 1 0 0 1896.5031
4483.8930 2634.8792 40.7431 0 42.9830 0 26.3076 1 0 0 1890.9326
4507.8494 2635.3482 40.7431 0 42.9830 0 26.0390 1 0 0 1889.4694
4533.8020 2635.0887 40.7431 0 42.9830 0 26.5349 1 0 0 1888.9936
4695.4408 2635.2541 40.7431 0 42.9830 0 26.1572 1 0 0 1892.2716
5052.5226 2635.0922 40.7431 0 42.9830 0 26.3391 1 0 0 1948.1509
5183.6016 2634.6787 40.7431 0 42.9830 0 26.2205 1 0 0 1984.7905
5344.3386 2634.9922 22.4613 1 42.9830 0 21.6947 1 0 0 2039.5845
4270.4321 2636.4483 24.8415 1 23.8450 1 23.2722 1 0 0 1911.5134
4295.0963 2635.8735 40.7431 0 42.9830 0 25.6763 1 0 0 1908.3160
4710.8638 2635.8182 40.7431 0 42.9830 0 25.9346 1 0 0 1892.7585
4955.4897 2635.7652 40.7431 0 42.9830 0 25.6933 1 0 0 1925.9720
5026.1529 2634.6931 40.7431 0 42.9830 0 25.3518 1 0 0 1942.2348
5128.5000 2635.6111 40.7431 0 42.9830 0 25.6925 1 0 0 1967.6803
5249.3990 2636.3603 40.7431 0 42.9830 0 26.4811 1 0 0 2004.3820
5292.6870 2636.2203 40.7431 0 42.9830 0 26.1648 1 0 0 2019.5031
5661.2529 2635.7217 40.7431 0 42.9830 0 25.6870 1 0 0 2178.4461
4084.8114 2637.3413 40.7431 0 42.9830 0 26.3179 1 0 0 1948.7930
4432.0971 2636.8180 40.7431 0 42.9830 0 26.4902 1 0 0 1892.1837
4503.6952 2635.3148 40.7431 0 42.9830 0 26.3216 1 0 0 1889.6535
4863.4519 2636.7441 40.7431 0 42.9830 0 26.1898 1 0 0 1908.9224
5009.1342 2637.2649 40.7431 0 42.9830 0 26.2633 1 0 0 1935.8404
5181.3518 2636.9014 40.7431 0 42.9830 0 26.1600 1 0 0 1981.9850
5219.0970 2637.1136 21.8540 1 42.9830 0 21.0246 1 0 0 1993.6679
5231.0939 2637.3303 40.7431 0 42.9830 0 25.7026 1 0 0 1997.3753
5454.6279 2637.1749 25.2146 1 42.9830 0 23.5296 1 0 0 2081.7475
5632.8080 2636.9229 40.7431 0 42.9830 0 25.1445 1 0 0 2163.3467
4212.0012 2637.7135 40.7431 0 42.9830 0 26.4786 1 0 0 1920.4270
4238.2322 2638.3713 40.7431 0 42.9830 0 26.3871 1 0 0 1915.0033
4374.7024 2638.4592 40.7431 0 42.9830 0 26.4067 1 0 0 1895.7297
4386.1510 2638.1251 40.7431 0 42.9830 0 24.8376 1 0 0 1894.8907
4386.1510 2638.1251 40.7431 0 42.9830 0 24.8376 1 0 0 1894.8907
4476.9819 2637.4981 40.7431 0 24.9067 1 24.1504 1 0 0 1888.6604
4513.5752 2637.8185 40.7431 0 42.9830 0 25.3774 1 0 0 1886.8075
4689.5098 2637.8309 24.6275 1 23.7382 1 23.0881 1 0 0 1889.3293
4759.2181 2638.6408 40.7431 0 42.9830 0 26.1703 1 0 0 1894.0502
4961.9369 2638.1159 40.7431 0 42.9830 0 26.5178 1 0 0 1924.9556
5030.1805 2637.9040 25.0544 1 42.9830 0 23.5776 1 0 0 1940.0545
4089.1901 2639.2840 40.7431 0 42.9830 0 26.5441 1 0 0 1945.8163
4231.9617 2638.8446 40.7431 0 42.9830 0 26.2510 1 0 0 1915.6482
4759.2959 2638.7559 40.7431 0 42.9830 0 26.1525 1 0 0 1893.9433
5766.0722 2639.4845 40.7431 0 42.9830 0 25.4376 1 0 0 2229.4122
4045.6529 2639.6516 40.7431 0 42.9830 0 26.3169 1 0 0 1956.7718
4074.2477 2639.7675 40.7431 0 42.9830 0 25.7492 1 0 0 1949.1283
4520.7931 2639.6619 40.7431 0 42.9830 0 26.2382 1 0 0 1884.7462
4610.1985 2639.7858 40.7431 0 42.9830 0 25.7677 1 0 0 1884.2024
4647.8628 2640.0756 40.7431 0 42.9830 0 25.8288 1 0 0 1885.0056
4695.8046 2640.1797 40.7431 0 25.4276 1 24.4411 1 0 0 1887.3795
4705.4295 2640.3731 40.7431 0 25.7475 1 24.8510 1 0 0 1887.8304
4735.9603 2639.8227 40.7431 0 26.3664 1 25.3028 1 0 0 1890.7441
4944.3752 2640.0873 40.7431 0 42.9830 0 26.3937 1 0 0 1919.5621
5137.0219 2640.0039 40.7431 0 26.3321 1 25.2054 1 0 0 1965.8879
3952.8266 2640.8908 25.1158 1 42.9830 0 23.7842 1 0 0 1982.6897
4012.2560 2640.6743 25.0360 1 42.9830 0 23.2453 1 0 0 1965.0782
4065.5232 2641.1735 40.7431 0 25.5791 1 24.5574 1 0 0 1950.0277
4121.0286 2641.4363 40.7431 0 25.2498 1 24.3811 1 0 0 1936.0307
4475.1975 2640.8811 40.7431 0 42.9830 0 25.8641 1 0 0 1885.3749
5157.9875 2641.4656 40.7431 0 42.9830 0 26.3167 1 0 0 1970.5948
6020.6586 2641.2181 19.7001 1 42.9830 0 19.6211 1 0 0 2373.8908
4357.4688 2642.2457 40.7431 0 42.9830 0 26.3931 1 0 0 1893.8604
4382.8847 2642.5853 40.7431 0 42.9830 0 26.1755 1 0 0 1890.7806
4852.3853 2641.9108 40.7431 0 42.9830 0 26.4388 1 0 0 1902.1664
4893.5936 2641.6784 40.7431 0 42.9830 0 26.5617 1 0 0 1908.8543
6011.5028 2642.4377 40.7431 0 42.9830 0 24.8646 1 0 0 2367.3544
4298.3580 2643.9500 40.7431 0 42.9830 0 26.1007 1 0 0 1899.8502
4382.8847 2642.5853 40.7431 0 42.9830 0 26.1755 1 0 0 1890.7806
4456.3686 2643.1913 23.3062 1 22.5970 1 22.0857 1 0 0 1884.1531
4480.0554 2642.7006 40.7431 0 42.9830 0 26.5393 1 0 0 1883.3084
4508.5763 2642.6158 40.7431 0 42.9830 0 26.3367 1 0 0 1882.1808
4692.7053 2643.3143 40.7431 0 24.4619 1 23.7465 1 0 0 1884.0542
4761.8364 2643.3004 40.7431 0 42.9830 0 26.0363 1 0 0 1889.6709
4923.9270 2643.2573 40.7431 0 42.9830 0 26.5241 1 0 0 1912.6088
4944.6344 2642.9242 40.7431 0 42.9830 0 26.5165 1 0 0 1916.8285
4081.7238 2643.9197 20.4130 1 19.9750 1 19.8462 1 0 0 1943.2067
4090.6672 2643.6961 40.7431 0 42.9830 0 26.1261 1 0 0 1941.1753
4469.6410 2643.8059 40.7431 0 42.9830 0 26.0895 1 0 0 1882.7549
4517.8022 2644.0567 40.7431 0 42.9830 0 26.2567 1 0 0 1880.4407
4557.6401 2644.2368 40.7431 0 42.9830 0 26.1683 1 0 0 1879.4846
4659.1931 2644.1761 40.7431 0 42.9830 0 26.3571 1 0 0 1881.3852
4740.8450 2643.6159 40.7431 0 42.9830 0 25.7342 1 0 0 1887.3895
5125.1836 2643.8832 40.7431 0 42.9830 0 26.3677 1 0 0 1958.8093
6028.1138 2643.6504 40.7431 0 42.9830 0 25.6949 1 0 0 2376.5157
4003.6312 2645.2639 40.7431 0 42.9830 0 25.5696 1 0 0 1963.1708
4374.2677 2644.9706 40.7431 0 42.9830 0 26.3288 1 0 0 1889.3007
4489.6013 2644.1659 40.7431 0 42.9830 0 26.1738 1 0 0 1881.3908
5816.2878 2644.5217 40.7431 0 42.9830 0 25.3900 1 0 0 2252.4498
6117.8225 2645.1677 21.9829 1 42.9830 0 21.1608 1 0 0 2431.2554
6141.0485 2644.7802 40.7431 0 42.9830 0 25.5663 1 0 0 2446.3638
4206.4501 2645.7122 40.7431 0 42.9830 0 26.5270 1 0 0 1913.6320
4248.0467 2646.4631 24.3426 1 23.6009 1 22.9559 1 0 0 1905.3324
4534.7568 2646.4971 40.7431 0 42.9830 0 26.5343 1 0 0 1877.5674
4599.3524 2645.6760 40.7431 0 42.9830 0 26.2801 1 0 0 1878.1376
4687.4323 2646.1641 40.7431 0 42.9830 0 26.3523 1 0 0 1880.8856
4906.5943 2645.7281 40.7431 0 42.9830 0 26.1611 1 0 0 1907.0837
4919.8614 2646.3685 40.7431 0 42.9830 0 26.5601 1 0 0 1908.8099
5190.5659 2645.8154 40.7431 0 42.9830 0 25.0918 1 0 0 1976.3548
4253.6438 2647.4748 40.7431 0 42.9830 0 26.5857 1 0 0 1903.3846
4298.8750 2645.1285 40.7431 0 42.9830 0 26.0701 1 0 0 1898.6092
4747.1676 2646.9983 40.7431 0 25.7848 1 24.5160 1 0 0 1884.5896
4784.2881 2647.0024 40.7431 0 42.9830 0 26.1966 1 0 0 1888.3513
4806.7931 2646.5290 40.7431 0 42.9830 0 25.6895 1 0 0 1891.4555
4885.6362 2646.9751 40.7431 0 42.9830 0 26.4207 1 0 0 1902.3141
5085.4558 2646.9435 40.7431 0 42.9830 0 26.5190 1 0 0 1945.0576
5186.2649 2646.5773 24.2533 1 42.9830 0 22.9949 1 0 0 1974.2936
5256.1795 2647.1831 40.7431 0 42.9830 0 26.5598 1 0 0 1996.5002
4075.6029 2648.3993 40.7431 0 42.9830 0 26.0213 1 0 0 1940.4380
4147.2430 2647.4772 40.7431 0 26.3014 1 25.2460 1 0 0 1924.1702
4790.7795 2647.5572 40.7431 0 42.9830 0 26.1180 1 0 0 1888.5329
4915.1523 2647.5901 40.7431 0 42.9830 0 25.9012 1 0 0 1906.7612
4966.8623 2647.9328 40.7431 0 42.9830 0 26.3078 1 0 0 1916.3436
5023.1147 2647.7967 40.7431 0 42.9830 0 26.5607 1 0 0 1928.7840
5045.0389 2648.3357 40.7431 0 42.9830 0 26.5534 1 0 0 1933.4798
5308.6139 2648.2459 40.7431 0 42.9830 0 25.7669 1 0 0 2014.0204
4378.2438 2648.6394 40.7431 0 42.9830 0 25.5572 1 0 0 1885.2348
4738.9940 2648.6056 23.1729 1 22.6141 1 22.0988 1 0 0 1882.2565
4771.4212 2648.5724 40.7431 0 42.9830 0 26.1682 1 0 0 1885.4027
4864.5232 2649.1945 40.7431 0 42.9830 0 26.2649 1 0 0 1896.7802
4917.4684 2649.0535 40.7431 0 25.7554 1 24.7491 1 0 0 1905.7371
5080.2676 2648.5348 40.7431 0 42.9830 0 26.3028 1 0 0 1942.1643
5242.1563 2649.3617 40.7431 0 42.9830 0 26.3391 1 0 0 1989.7024
5281.6171 2648.8312 40.7431 0 42.9830 0 25.7798 1 0 0 2003.7880
4038.1815 2650.3604 40.7431 0 42.9830 0 26.3556 1 0 0 1948.5061
4085.9885 2649.8032 40.7431 0 42.9830 0 25.3583 1 0 0 1936.4361
4670.5830 2649.8532 40.7431 0 42.9830 0 26.1986 1 0 0 1876.2636
5071.3306 2649.6476 40.7431 0 42.9830 0 26.4246 1 0 0 1938.7798
5086.6959 2650.2927 40.7431 0 42.9830 0 26.4870 1 0 0 1942.1531
5141.1259 2650.2678 40.7431 0 42.9830 0 26.2840 1 0 0 1957.2401
4101.9214 2650.5832 23.4755 1 22.9027 1 22.4266 1 0 0 1931.7231
4563.7619 2650.9947 21.0785 1 20.8538 1 20.7962 1 0 0 1872.6823
4897.5432 2651.0456 40.7431 0 27.8276 1 25.9448 1 0 0 1900.2875
4908.0354 2651.0797 40.7431 0 42.9830 0 26.5514 1 0 0 1902.0665
4016.0224 2651.7470 40.7431 0 42.9830 0 25.3796 1 0 0 1953.3909
4080.8624 2651.8987 40.7431 0 42.9830 0 23.7785 1 0 0 1935.7088
4296.8117 2652.3417 40.7431 0 42.9830 0 26.5112 1 0 0 1891.7742
4515.7617 2652.3141 40.7431 0 42.9830 0 26.0334 1 0 0 1872.2498
4617.3604 2652.1777 40.7431 0 25.6082 1 24.5529 1 0 0 1871.9636
4859.6674 2652.1418 40.7431 0 42.9830 0 26.4603 1 0 0 1893.1297
5005.6862 2651.6042 40.7431 0 42.9830 0 26.4452 1 0 0 1921.0930
5011.7178 2652.1609 40.7431 0 42.9830 0 26.4096 1 0 0 1921.9142
5574.6416 2651.7776 24.8959 1 42.9830 0 23.3406 1 0 0 2122.3773
3966.2635 2652.5950 40.7431 0 42.9830 0 25.9129 1 0 0 1967.3843
4043.2787 2653.1084 40.7431 0 27.5387 1 25.4785 1 0 0 1944.4660
4096.2851 2652.6666 23.1854 1 22.6134 1 22.0693 1 0 0 1931.0906
4229.8270 2652.6306 40.7431 0 42.9830 0 26.5117 1 0 0 1902.4712
4328.6125 2652.6323 40.7431 0 42.9830 0 26.2342 1 0 0 1887.0828
4658.4628 2653.0698 40.7431 0 42.9830 0 26.5196 1 0 0 1872.4676
4694.8179 2653.2427 40.7431 0 42.9830 0 25.4927 1 0 0 1874.2801
4771.6889 2649.9954 40.7431 0 42.9830 0 26.0569 1 0 0 1884.0156
4821.1132 2653.4889 40.7431 0 42.9830 0 26.5919 1 0 0 1886.3683
4158.1877 2653.7921 40.7431 0 24.6940 1 24.0144 1 0 0 1915.6059
4605.8210 2653.6944 40.7431 0 42.9830 0 26.0734 1 0 0 1870.2176
4803.9145 2654.0363 40.7431 0 42.9830 0 26.2484 1 0 0 1883.6523
4807.8214 2654.2404 40.7431 0 42.9830 0 26.0609 1 0 0 1883.9299
4920.7940 2653.6106 40.7431 0 42.9830 0 25.8571 1 0 0 1901.8576
5029.0521 2654.0190 40.7431 0 42.9830 0 26.2698 1 0 0 1924.1274
5137.6195 2653.9826 40.7431 0 42.9830 0 26.2060 1 0 0 1952.6704
5409.4432 2654.2525 22.7200 1 42.9830 0 21.8280 1 0 0 2047.4429
4122.9049 2655.0850 40.7431 0 42.9830 0 26.3956 1 0 0 1922.3225
4311.5449 2655.2896 40.7431 0 42.9830 0 26.2423 1 0 0 1886.7497
4366.5961 2654.7749 40.7431 0 42.9830 0 26.3444 1 0 0 1880.3839
4546.9225 2654.9667 40.7431 0 42.9830 0 26.5428 1 0 0 1868.8816
6092.3742 2654.6175 25.5795 1 42.9830 0 23.7963 1 0 0 2407.8371
4040.9929 2654.6832 40.7431 0 42.9830 0 26.1521 1 0 0 1943.5772
4113.9485 2656.4042 40.7431 0 42.9830 0 25.5884 1 0 0 1923.1647
4146.8515 2655.4981 23.6328 1 23.3696 1 22.8960 1 0 0 1916.4375
4264.7403 2655.7016 40.7431 0 42.9830 0 26.5590 1 0 0 1893.4298
4281.9868 2655.7037 21.6949 1 21.2217 1 20.9037 1 0 0 1890.6842
4680.4313 2655.3694 40.7431 0 25.1462 1 24.4881 1 0 0 1871.2871
4690.6592 2655.6211 40.7431 0 42.9830 0 25.6662 1 0 0 1871.6436
4736.2064 2655.9917 40.7431 0 42.9830 0 25.7991 1 0 0 1874.6560
4993.6577 2655.8351 40.7431 0 42.9830 0 26.3173 1 0 0 1914.2997
5126.2753 2655.7782 40.7431 0 26.1546 1 25.2437 1 0 0 1947.7062
4480.9076 2656.9598 40.7431 0 42.9830 0 26.3930 1 0 0 1869.0244
4792.7898 2657.2619 40.7431 0 42.9830 0 26.3067 1 0 0 1879.1251
4839.9688 2656.7509 40.7431 0 42.9830 0 26.1946 1 0 0 1885.6979
5070.3847 2656.8766 40.7431 0 42.9830 0 26.2364 1 0 0 1931.5501
5174.2304 2657.1228 40.7431 0 42.9830 0 26.3374 1 0 0 1960.5544
4074.1921 2657.8460 40.7431 0 42.9830 0 24.9643 1 0 0 1931.6750
4156.8405 2657.4508 25.4909 1 24.4606 1 23.6781 1 0 0 1912.3284
4390.4441 2657.8473 40.7431 0 42.9830 0 26.5238 1 0 0 1874.8411
4510.0084 2657.7546 40.7431 0 42.9830 0 26.5552 1 0 0 1867.0014
4522.1084 2657.5978 40.7431 0 42.9830 0 26.1237 1 0 0 1866.7803
4627.5829 2657.7860 22.3325 1 21.9180 1 21.5313 1 0 0 1866.6204
4759.4894 2657.2616 40.7431 0 42.9830 0 25.8754 1 0 0 1875.5460
5119.0134 2657.8358 40.7431 0 42.9830 0 26.5109 1 0 0 1943.6856
5188.0652 2658.4486 40.7431 0 42.9830 0 25.5630 1 0 0 1963.5722
4212.8872 2658.6374 24.6217 1 23.7726 1 23.1466 1 0 0 1899.7142
4235.4227 2658.4840 40.7431 0 27.5637 1 26.1029 1 0 0 1895.7064
4403.8514 2659.3162 40.7431 0 42.9830 0 25.7359 1 0 0 1872.1107
4447.5750 2659.3712 40.7431 0 42.9830 0 26.3694 1 0 0 1868.5812
4652.1052 2658.9452 40.7431 0 26.4218 1 25.2248 1 0 0 1866.3225
4678.4664 2658.2870 24.6651 1 42.9830 0 26.0574 1 0 0 1868.2637
4688.2942 2658.7474 40.7431 0 42.9830 0 26.0135 1 0 0 1868.3776
5142.0369 2658.9658 40.7431 0 42.9830 0 26.3871 1 0 0 1949.1815
5306.7840 2659.2761 40.7431 0 42.9830 0 25.5467 1 0 0 2003.0836
5867.3160 2658.7161 40.7431 0 42.9830 0 24.2395 1 0 0 2269.3033
4764.3697 2659.7936 40.7431 0 42.9830 0 26.2770 1 0 0 1873.5151
4813.8247 2659.6384 40.7431 0 42.9830 0 25.9443 1 0 0 1879.3292
5234.1857 2659.6138 40.7431 0 42.9830 0 26.1611 1 0 0 1977.3740
5490.3136 2660.2128 40.7431 0 42.9830 0 25.9479 1 0 0 2076.3870
5995.2078 2660.4777 22.5967 1 42.9830 0 21.8040 1 0 0 2343.1276
4208.5684 2660.7612 40.7431 0 42.9830 0 26.2464 1 0 0 1898.4566
4334.9895 2660.6181 40.7431 0 42.9830 0 26.2015 1 0 0 1878.3421
4695.1360 2661.0953 18.9514 1 19.5754 1 19.6745 1 0 0 1866.4644
4715.9592 2661.2710 40.7431 0 42.9830 0 26.5486 1 0 0 1867.7524
5194.5449 2661.2493 40.7431 0 42.9830 0 26.4196 1 0 0 1962.9497
5205.0054 2661.0404 40.7431 0 42.9830 0 26.3536 1 0 0 1966.4776
5230.2594 2661.1639 40.7431 0 42.9830 0 25.1892 1 0 0 1974.6051
5910.2273 2660.9505 40.7431 0 42.9830 0 25.8003 1 0 0 2292.2076
6057.7768 2661.2784 23.3627 1 42.9830 0 22.2971 1 0 0 2380.9625
4286.5544 2662.1972 40.7431 0 42.9830 0 25.8725 1 0 0 1883.5658
4371.5979 2662.3681 23.2004 1 22.7152 1 22.2134 1 0 0 1872.2891
4538.7277 2662.1997 40.7431 0 42.9830 0 26.0151 1 0 0 1861.7882
4702.4543 2662.2012 40.7431 0 42.9830 0 25.6831 1 0 0 1865.8490
4810.1653 2662.2219 40.7431 0 42.9830 0 26.1615 1 0 0 1876.3033
4825.4973 2661.9367 40.7431 0 42.9830 0 26.5239 1 0 0 1878.5745
4906.7412 2662.0270 40.7431 0 27.8805 1 26.5885 1 0 0 1891.0620
5116.5468 2661.6844 40.7431 0 42.9830 0 25.9720 1 0 0 1939.3004
5836.3849 2662.3362 40.7431 0 42.9830 0 24.2330 1 0 0 2248.8261
4190.9507 2663.2421 40.7431 0 26.9414 1 25.4694 1 0 0 1899.4997
4270.7515 2662.9060 40.7431 0 42.9830 0 26.2735 1 0 0 1885.3454
4501.8322 2662.7314 40.7431 0 42.9830 0 26.5423 1 0 0 1862.3280
4618.4815 2662.5555 40.7431 0 26.6855 1 25.6305 1 0 0 1861.6148
4687.7468 2662.8133 40.7431 0 42.9830 0 26.0322 1 0 0 1864.2859
4845.1723 2662.7643 40.7431 0 42.9830 0 26.0502 1 0 0 1880.4870
4849.9320 2662.5754 40.7431 0 42.9830 0 26.4876 1 0 0 1881.3652
4926.1357 2662.7153 40.7431 0 42.9830 0 26.0787 1 0 0 1893.8909
4989.6552 2663.1866 40.7431 0 42.9830 0 26.4712 1 0 0 1906.2514
5173.1304 2662.5966 40.7431 0 24.6913 1 24.0247 1 0 0 1955.0067
5188.0651 2662.7506 40.7431 0 42.9830 0 26.3210 1 0 0 1959.4862
4706.1241 2664.4348 40.7431 0 42.9830 0 26.3428 1 0 0 1863.8765
4714.2152 2663.6244 40.7431 0 42.9830 0 26.2553 1 0 0 1865.2742
4895.9284 2663.8286 40.7431 0 42.9830 0 26.5332 1 0 0 1887.4161
4976.7926 2663.8760 40.7431 0 42.9830 0 26.3575 1 0 0 1902.8167
4998.9958 2663.5430 40.7431 0 42.9830 0 26.3142 1 0 0 1907.9607
5314.3341 2664.4736 22.7694 1 42.9830 0 21.9519 1 0 0 2001.0266
5940.8314 2664.4236 24.8223 1 42.9830 0 22.9523 1 0 0 2307.3779
6036.3370 2663.9174 40.7431 0 42.9830 0 25.3586 1 0 0 2365.5888
4147.2632 2665.1266 24.6624 1 23.6914 1 23.0739 1 0 0 1906.9606
4406.2718 2665.0512 40.7431 0 26.2985 1 25.1477 1 0 0 1866.1800
4409.4714 2665.3840 40.7431 0 42.9830 0 25.6082 1 0 0 1865.5631
4639.9683 2665.0146 40.7431 0 42.9830 0 26.2828 1 0 0 1859.7906
4733.9343 2664.7689 40.7431 0 42.9830 0 26.2071 1 0 0 1865.7161
4861.4743 2664.8014 40.7431 0 42.9830 0 26.1346 1 0 0 1880.8907
4973.2422 2665.4965 40.7431 0 42.9830 0 26.5437 1 0 0 1900.4845
5365.0218 2664.9542 40.7431 0 42.9830 0 26.4235 1 0 0 2019.8779
5934.7447 2664.9755 40.7431 0 42.9830 0 25.5156 1 0 0 2303.3330
4254.1095 2666.0298 40.7431 0 42.9830 0 26.1428 1 0 0 1885.0183
4254.1095 2666.0298 40.7431 0 42.9830 0 26.1428 1 0 0 1885.0183
4265.2087 2666.1375 23.2841 1 22.6791 1 22.1773 1 0 0 1883.0582
4339.9868 2665.7035 40.7431 0 26.2682 1 25.3400 1 0 0 1872.6663
4561.3459 2665.5489 40.7431 0 42.9830 0 26.1628 1 0 0 1858.1437
4679.7671 2666.2823 40.7431 0 42.9830 0 26.3103 1 0 0 1860.3541
4688.4720 2665.9725 40.7431 0 42.9830 0 25.7707 1 0 0 1861.1769
4821.9253 2665.9277 40.7431 0 42.9830 0 26.5457 1 0 0 1874.1442
4929.0453 2666.2470 40.7431 0 42.9830 0 26.5194 1 0 0 1890.9644
4134.5043 2667.4973 40.7431 0 42.9830 0 26.0898 1 0 0 1907.5517
4277.8335 2666.7766 40.7431 0 42.9830 0 26.0220 1 0 0 1880.3957
4476.4870 2666.9541 40.7431 0 42.9830 0 26.1681 1 0 0 1859.2701
4544.2201 2667.3220 40.7431 0 42.9830 0 26.5532 1 0 0 1856.5695
4629.5810 2667.3349 40.7431 0 26.5073 1 25.0533 1 0 0 1857.1338
4674.6627 2667.2621 40.7431 0 42.9830 0 26.5728 1 0 0 1859.0935
4691.4723 2667.4709 40.7431 0 42.9830 0 26.0336 1 0 0 1859.8679
4740.0588 2667.2433 40.7431 0 42.9830 0 26.4611 1 0 0 1863.7853
4825.2307 2667.0452 40.7431 0 42.9830 0 26.4026 1 0 0 1873.4763
4952.9990 2667.1033 40.7431 0 42.9830 0 26.2080 1 0 0 1894.7645
4991.2188 2667.0465 40.7431 0 42.9830 0 26.0626 1 0 0 1902.8264
4994.2564 2667.4620 40.7431 0 42.9830 0 26.2015 1 0 0 1903.0889
5124.6195 2667.2272 40.7431 0 24.4151 1 23.6898 1 0 0 1936.2580
5293.5264 2667.2188 40.7431 0 42.9830 0 26.3389 1 0 0 1990.8655
5345.7140 2666.8633 40.7431 0 42.9830 0 26.0149 1 0 0 2010.6352
4054.4008 2667.8405 40.7431 0 42.9830 0 26.3849 1 0 0 1927.2680
4311.9820 2667.0278 40.7431 0 27.4971 1 25.4831 1 0 0 1875.0654
4346.7646 2668.2953 40.7431 0 42.9830 0 25.1098 1 0 0 1869.2576
4566.9518 2668.0539 40.7431 0 42.9830 0 26.5391 1 0 0 1855.6079
4699.4887 2667.3345 40.7431 0 42.9830 0 25.5590 1 0 0 1860.5260
4740.0588 2667.2433 40.7431 0 42.9830 0 26.4611 1 0 0 1863.7853
4882.4014 2667.8560 40.7431 0 42.9830 0 26.4510 1 0 0 1881.1854
4946.2355 2668.2728 40.7431 0 42.9830 0 26.4759 1 0 0 1892.2778
5015.1679 2668.3732 40.7431 0 42.9830 0 26.5785 1 0 0 1906.9254
3941.8234 2668.5594 23.5710 1 42.9830 0 22.6330 1 0 0 1959.9582
4697.1100 2668.6099 40.7431 0 42.9830 0 25.6587 1 0 0 1859.0949
4767.0205 2668.8796 40.7431 0 42.9830 0 26.1265 1 0 0 1864.7482
4786.1092 2669.4701 40.7431 0 42.9830 0 26.3261 1 0 0 1866.2304
4920.2943 2669.6518 40.7431 0 42.9830 0 26.3738 1 0 0 1885.9953
4927.1274 2668.3531 40.7431 0 42.9830 0 26.3880 1 0 0 1888.5365
5133.9714 2668.5143 40.7431 0 42.9830 0 26.1636 1 0 0 1937.7042
4061.0070 2670.1846 40.7431 0 25.8352 1 24.9195 1 0 0 1923.2371
4169.9566 2670.4503 40.7431 0 42.9830 0 26.5680 1 0 0 1896.8051
4176.5412 2670.3345 40.7431 0 42.9830 0 26.4706 1 0 0 1895.5254
4283.1432 2670.0034 40.7431 0 42.9830 0 26.2175 1 0 0 1876.3780
4530.8789 2670.2252 40.7431 0 42.9830 0 26.4806 1 0 0 1853.9315
4548.3160 2670.0021 40.7431 0 42.9830 0 26.3815 1 0 0 1853.8278
4774.7485 2670.2305 40.7431 0 42.9830 0 26.3038 1 0 0 1864.2194
4791.8605 2669.9157 40.7431 0 42.9830 0 26.0540 1 0 0 1866.4491
4919.2186 2670.1482 40.7431 0 42.9830 0 26.5356 1 0 0 1885.3103
4935.7513 2670.4908 40.7431 0 42.9830 0 25.4184 1 0 0 1888.0682
5160.8719 2670.4606 40.7431 0 42.9830 0 26.2723 1 0 0 1943.7881
5417.6112 2670.4844 40.7431 0 42.9830 0 24.3386 1 0 0 2036.0027
5586.8664 2670.4534 40.7431 0 42.9830 0 26.2653 1 0 0 2111.7583
4026.0061 2670.5236 23.6694 1 23.0818 1 22.5993 1 0 0 1932.5486
4190.5312 2670.5785 24.8018 1 42.9830 0 26.4692 1 0 0 1892.3999
4279.3114 2669.4796 40.7431 0 42.9830 0 26.2819 1 0 0 1877.4938
4383.8717 2670.6387 40.7431 0 42.9830 0 25.8731 1 0 0 1862.7723
4387.4209 2671.3454 24.4472 1 23.8327 1 23.2652 1 0 0 1861.7096
4676.6562 2671.0508 40.7431 0 42.9830 0 26.1558 1 0 0 1855.4192
4848.6090 2671.4530 40.7431 0 25.5682 1 24.8313 1 0 0 1872.3896
4941.2931 2670.5342 40.7431 0 42.9830 0 25.8257 1 0 0 1889.0943
4991.7823 2670.6226 40.7431 0 42.9830 0 25.7862 1 0 0 1899.4611
5355.3332 2671.4705 40.7431 0 42.9830 0 25.8118 1 0 0 2010.0991
5528.8107 2671.3699 40.7431 0 42.9830 0 24.1891 1 0 0 2083.7304
5606.0780 2670.6713 24.7897 1 42.9830 0 23.4056 1 0 0 2120.8463
3947.3028 2672.0248 40.7431 0 42.9830 0 24.5759 1 0 0 1954.9141
4107.1953 2671.8133 40.7431 0 42.9830 0 26.4288 1 0 0 1909.8478
4420.4738 2671.7255 40.7431 0 42.9830 0 26.2096 1 0 0 1858.3031
4807.3852 2671.5852 40.7431 0 42.9830 0 26.5143 1 0 0 1866.6655
4923.5140 2669.7978 40.7431 0 42.9830 0 26.5557 1 0 0 1886.4451
4972.9764 2672.4317 40.7431 0 42.9830 0 25.9405 1 0 0 1893.6484
5019.2147 2672.1877 40.7431 0 42.9830 0 26.3847 1 0 0 1904.1559
5091.0581 2672.3278 40.7431 0 42.9830 0 26.3796 1 0 0 1922.0754
5094.8172 2671.8153 40.7431 0 42.9830 0 26.3765 1 0 0 1923.5828
5143.2107 2671.8084 40.7431 0 42.9830 0 26.1539 1 0 0 1937.2436
4162.2698 2673.4465 40.7431 0 42.9830 0 26.0635 1 0 0 1895.5341
4752.6256 2672.3916 40.7431 0 42.9830 0 26.3628 1 0 0 1859.8200
4770.2891 2673.1842 40.7431 0 42.9830 0 25.7013 1 0 0 1860.8080
4925.5447 2673.3079 40.7431 0 42.9830 0 26.3542 1 0 0 1883.3734
4213.2673 2673.9220 40.7431 0 42.9830 0 26.5016 1 0 0 1884.6382
4335.4308 2673.7595 40.7431 0 42.9830 0 26.2356 1 0 0 1865.2520
4952.6487 2674.1224 40.7431 0 42.9830 0 26.4228 1 0 0 1887.8173
5159.6353 2674.2523 40.7431 0 42.9830 0 26.0104 1 0 0 1939.8000
5177.2457 2674.3804 40.7431 0 42.9830 0 26.3784 1 0 0 1945.0642
5662.3508 2673.5543 40.7431 0 42.9830 0 25.7782 1 0 0 2146.2983
4279.3253 2674.8946 40.7431 0 42.9830 0 25.9559 1 0 0 1872.1441
4393.9066 2674.9491 40.7431 0 42.9830 0 26.3159 1 0 0 1857.4829
4406.4061 2674.6109 40.7431 0 42.9830 0 26.5251 1 0 0 1856.6472
4754.4444 2674.7381 40.7431 0 42.9830 0 26.4960 1 0 0 1857.6597
4836.7775 2675.0288 40.7431 0 42.9830 0 26.2762 1 0 0 1867.1528
4947.2732 2674.9758 40.7431 0 42.9830 0 26.0582 1 0 0 1885.9109
5037.1138 2674.7526 40.7431 0 42.9830 0 25.9346 1 0 0 1905.9287
5201.3253 2675.3522 40.7431 0 42.9830 0 26.3090 1 0 0 1951.7419
5214.0162 2674.8066 40.7431 0 42.9830 0 25.9383 1 0 0 1956.3712
5220.6462 2675.0884 40.7431 0 42.9830 0 26.3733 1 0 0 1958.2830
4068.7254 2675.8078 40.7431 0 42.9830 0 26.1651 1 0 0 1915.7669
4289.4889 2676.2045 40.7431 0 42.9830 0 26.5110 1 0 0 1869.2747
4532.8427 2675.6482 40.7431 0 42.9830 0 26.0724 1 0 0 1848.4649
4917.4828 2676.1251 40.7431 0 42.9830 0 26.2032 1 0 0 1879.1168
4942.8429 2675.8610 40.7431 0 42.9830 0 24.4941 1 0 0 1884.1717
5044.2815 2676.2603 21.4862 1 20.9920 1 20.6683 1 0 0 1906.2206
5182.3457 2676.2175 40.7431 0 42.9830 0 25.9577 1 0 0 1944.9059
5313.3279 2676.4995 40.7431 0 42.9830 0 26.5588 1 0 0 1989.4843
6024.6111 2675.5475 40.7431 0 42.9830 0 25.0513 1 0 0 2349.1997
3967.8222 2676.6482 40.7431 0 42.9830 0 26.0657 1 0 0 1944.0362
3996.7895 2676.8445 40.7431 0 42.9830 0 26.0128 1 0 0 1935.0070
4147.1391 2676.7825 40.7431 0 27.2394 1 26.0860 1 0 0 1895.6305
4629.1244 2676.5062 40.7431 0 42.9830 0 25.9128 1 0 0 1847.9530
4925.7835 2677.2321 40.7431 0 42.9830 0 25.3969 1 0 0 1879.5628
4994.9334 2676.8794 40.7431 0 42.9830 0 26.0654 1 0 0 1894.0550
5006.2946 2676.7748 40.7431 0 27.1458 1 25.7686 1 0 0 1896.7120
5650.5500 2677.4713 25.1084 1 42.9830 0 23.6885 1 0 0 2136.9555
4469.1848 2678.3738 40.7431 0 24.9166 1 24.2159 1 0 0 1848.2674
4540.4213 2678.0133 40.7431 0 42.9830 0 26.2746 1 0 0 1845.9456
4576.0472 2677.9030 40.7431 0 42.9830 0 26.4607 1 0 0 1845.7449
4750.8768 2677.8978 40.7431 0 42.9830 0 25.4504 1 0 0 1854.1719
4832.6419 2678.3900 40.7431 0 42.9830 0 26.1593 1 0 0 1863.2472
4868.4874 2678.4246 40.7431 0 42.9830 0 26.2548 1 0 0 1868.5194
4952.2511 2678.2479 40.7431 0 42.9830 0 26.2561 1 0 0 1883.6958
5236.5602 2678.1684 40.7431 0 42.9830 0 26.2638 1 0 0 1960.6934
5960.8719 2678.1882 40.7431 0 42.9830 0 25.7084 1 0 0 2308.2831
4221.7384 2679.2900 40.7431 0 42.9830 0 26.5191 1 0 0 1877.7608
4308.6337 2678.5957 40.7431 0 42.9830 0 26.2980 1 0 0 1864.0864
4573.2464 2679.1678 40.7431 0 42.9830 0 25.4736 1 0 0 1844.4796
4624.3375 2678.6791 40.7431 0 42.9830 0 25.8524 1 0 0 1845.6451
4679.0202 2679.3345 23.8117 1 23.1018 1 22.5165 1 0 0 1847.2806
4935.4925 2678.9073 21.5920 1 21.1526 1 20.9226 1 0 0 1879.7583
4946.0980 2679.0611 40.7431 0 42.9830 0 25.2254 1 0 0 1881.6739
4957.9525 2678.8795 40.7431 0 42.9830 0 26.2890 1 0 0 1884.2295
5081.7801 2679.1996 40.7431 0 42.9830 0 26.3855 1 0 0 1912.9755
5106.7930 2678.6481 40.7431 0 42.9830 0 26.5583 1 0 0 1920.2918
5246.9858 2678.8728 40.7431 0 42.9830 0 25.5341 1 0 0 1963.5773
4218.7837 2678.7993 40.7431 0 26.9941 1 25.8986 1 0 0 1878.7997
4746.5102 2680.9605 40.7431 0 42.9830 0 25.8719 1 0 0 1850.7118
4781.8872 2680.0105 40.7431 0 42.9830 0 26.1650 1 0 0 1855.2814
4795.4551 2680.0365 40.7431 0 42.9830 0 26.5838 1 0 0 1856.8223
4977.1547 2680.1686 40.7431 0 42.9830 0 26.1286 1 0 0 1886.9731
5196.8106 2679.7971 40.7431 0 42.9830 0 25.8701 1 0 0 1946.0843
4398.9738 2680.8692 40.7431 0 42.9830 0 25.9172 1 0 0 1851.1040
4778.4748 2680.9426 40.7431 0 42.9830 0 26.1563 1 0 0 1853.9763
4850.3192 2681.4529 40.7431 0 42.9830 0 26.2307 1 0 0 1862.7507
4901.7055 2681.0077 40.7431 0 42.9830 0 26.4611 1 0 0 1871.4924
4920.5045 2680.7978 40.7431 0 42.9830 0 26.0048 1 0 0 1875.0784
4925.1098 2681.6877 40.7431 0 42.9830 0 25.5974 1 0 0 1875.0598
5073.8383 2680.7497 40.7431 0 42.9830 0 26.3832 1 0 0 1909.3881
5200.1542 2681.3396 40.7431 0 42.9830 0 25.8591 1 0 0 1945.6958
5221.3536 2680.8242 40.7431 0 42.9830 0 25.3662 1 0 0 1953.1038
4027.9304 2681.7124 40.7431 0 42.9830 0 26.5514 1 0 0 1921.2741
4070.6513 2681.7655 40.7431 0 27.3385 1 26.1283 1 0 0 1909.5122
4093.5099 2681.7240 40.7431 0 42.9830 0 25.5816 1 0 0 1903.6503
4563.2536 2681.6524 40.7431 0 42.9830 0 25.5771 1 0 0 1842.0281
4706.3977 2681.7002 40.7431 0 42.9830 0 26.5456 1 0 0 1846.6743
4755.9667 2682.3164 40.7431 0 42.9830 0 24.2886 1 0 0 1850.2661
4883.4529 2682.0187 40.7431 0 42.9830 0 25.7097 1 0 0 1867.3891
4916.2558 2682.4047 40.7431 0 42.9830 0 25.8953 1 0 0 1872.7187
4980.8123 2681.9367 40.7431 0 42.9830 0 25.7973 1 0 0 1886.0306
5030.9208 2681.5194 40.7431 0 42.9830 0 26.5099 1 0 0 1897.8658
5152.7824 2681.8270 40.7431 0 42.9830 0 26.2527 1 0 0 1930.5153
5674.7161 2682.0639 40.7431 0 42.9830 0 26.0144 1 0 0 2145.2836
4157.9929 2682.9206 40.7431 0 42.9830 0 26.3525 1 0 0 1887.2267
4171.8242 2682.8246 40.7431 0 42.9830 0 25.7780 1 0 0 1884.3173
4663.3914 2683.2482 40.7431 0 42.9830 0 26.4009 1 0 0 1842.5518
4757.8272 2682.8836 40.7431 0 42.9830 0 24.1904 1 0 0 1849.8852
4839.4834 2682.6217 40.7431 0 42.9830 0 26.5412 1 0 0 1860.0194
4948.6515 2682.5441 40.7431 0 42.9830 0 24.4600 1 0 0 1878.7667
4983.6000 2683.4526 40.7431 0 42.9830 0 26.3933 1 0 0 1885.1536
5171.6467 2683.2936 40.7431 0 42.9830 0 26.3641 1 0 0 1934.8562
5224.5314 2683.3643 40.7431 0 42.9830 0 26.5088 1 0 0 1951.7636
6090.5172 2683.1822 40.7431 0 42.9830 0 25.5932 1 0 0 2384.5512
6139.1752 2682.5495 22.5482 1 42.9830 0 21.6887 1 0 0 2416.2634
4226.1656 2684.3340 40.7431 0 42.9830 0 26.4876 1 0 0 1871.9783
4397.4802 2683.0623 40.7431 0 42.9830 0 25.8109 1 0 0 1849.0630
4465.7321 2684.0518 40.7431 0 42.9830 0 26.1643 1 0 0 1842.7990
4556.4209 2683.6784 40.7431 0 42.9830 0 25.8933 1 0 0 1840.0560
4746.5102 2680.9605 40.7431 0 42.9830 0 25.8719 1 0 0 1850.7118
4902.7167 2684.3726 40.7431 0 42.9830 0 26.5882 1 0 0 1868.3569
5126.2108 2684.0268 23.7300 1 42.9830 0 22.6268 1 0 0 1920.6137
3933.8003 2685.1410 40.7431 0 42.9830 0 26.0450 1 0 0 1946.8961
4328.8704 2685.3654 40.7431 0 42.9830 0 25.7123 1 0 0 1854.5992
4484.5295 2685.1550 40.7431 0 42.9830 0 26.3407 1 0 0 1840.6847
4771.6172 2684.7941 40.7431 0 42.9830 0 25.8009 1 0 0 1849.4042
4925.1098 2681.6877 40.7431 0 42.9830 0 25.5974 1 0 0 1875.0598
4961.7564 2684.9312 40.7431 0 27.4540 1 26.3215 1 0 0 1879.0856
5648.2629 2685.0041 24.2354 1 42.9830 0 23.0626 1 0 0 2129.2967
4129.5803 2686.3789 40.7431 0 42.9830 0 26.4205 1 0 0 1890.3363
4703.7437 2686.2087 40.7431 0 42.9830 0 26.2640 1 0 0 1841.9890
4766.4643 2685.5689 40.7431 0 42.9830 0 25.5235 1 0 0 1848.0911
4948.7011 2686.0110 40.7431 0 42.9830 0 25.1381 1 0 0 1875.3794
4991.6041 2686.0091 40.7431 0 42.9830 0 25.7611 1 0 0 1884.4143
5139.3472 2685.4905 40.7431 0 24.1910 1 23.6490 1 0 0 1923.0303
5334.1764 2686.3108 20.7183 1 42.9830 0 20.4293 1 0 0 1988.2520
5386.2510 2686.3015 40.7431 0 42.9830 0 26.4763 1 0 0 2008.7378
5547.0193 2686.3494 24.2844 1 42.9830 0 23.0631 1 0 0 2078.8831
3937.7193 2686.5376 40.7431 0 42.9830 0 25.2749 1 0 0 1944.2905
4060.9211 2687.2857 40.7431 0 42.9830 0 26.5024 1 0 0 1906.7850
4557.4994 2688.0335 40.7431 0 42.9830 0 25.9798 1 0 0 1835.6909
4845.5419 2687.0237 40.7431 0 42.9830 0 26.3409 1 0 0 1856.5377
4936.5673 2686.9626 19.3541 1 17.9825 1 17.1958 1 0 0 1872.0614
5202.7949 2686.5042 40.7431 0 42.9830 0 26.4286 1 0 0 1941.6594
4213.0013 2687.6927 40.7431 0 42.9830 0 26.4040 1 0 0 1871.1758
4510.4752 2688.4890 40.7431 0 42.9830 0 26.1748 1 0 0 1836.2693
4574.2565 2687.7009 40.7431 0 42.9830 0 25.7437 1 0 0 1835.9462
4729.0380 2687.6875 40.7431 0 42.9830 0 26.3046 1 0 0 1842.4649
4912.0284 2687.6433 40.7431 0 42.9830 0 26.2283 1 0 0 1866.7991
4988.3891 2687.6765 40.7431 0 42.9830 0 25.2887 1 0 0 1882.0784
5249.8614 2687.6339 40.7431 0 42.9830 0 25.9509 1 0 0 1956.3396
5252.7968 2687.5972 40.7431 0 42.9830 0 25.8368 1 0 0 1957.3896
4020.7447 2689.4098 40.7431 0 42.9830 0 26.0131 1 0 0 1915.9597
4164.4468 2689.2964 40.7431 0 42.9830 0 26.2893 1 0 0 1879.5905
4224.4025 2689.4240 40.7431 0 42.9830 0 26.2051 1 0 0 1867.3070
4565.4214 2688.5957 23.7563 1 23.2012 1 22.7104 1 0 0 1835.0731
4826.1651 2689.2892 40.7431 0 42.9830 0 25.6834 1 0 0 1851.5619
5074.4700 2689.1303 40.7431 0 42.9830 0 26.5156 1 0 0 1901.4666
5110.5601 2689.3114 40.7431 0 42.9830 0 26.4876 1 0 0 1911.1024
5242.4443 2689.4767 40.7431 0 42.9830 0 26.3128 1 0 0 1952.0593
5643.1463 2688.7409 21.2912 1 42.9830 0 20.6448 1 0 0 2123.4909
4008.2272 2690.4095 40.7431 0 42.9830 0 26.4958 1 0 0 1918.6587
4033.7963 2689.6042 40.7431 0 42.9830 0 25.5819 1 0 0 1912.0429
4642.9332 2690.2898 22.2811 1 21.8747 1 21.4895 1 0 0 1834.6398
4713.9840 2689.8880 40.7431 0 42.9830 0 26.0849 1 0 0 1839.0680
4734.8561 2690.4029 40.7431 0 42.9830 0 26.2548 1 0 0 1840.2575
4755.2637 2690.2145 20.3571 1 18.8491 1 18.1304 1 0 0 1842.3371
4952.6570 2689.8703 40.7431 0 42.9830 0 26.1561 1 0 0 1872.3932
5148.2904 2689.6699 40.7431 0 42.9830 0 26.4203 1 0 0 1921.6878
5339.2230 2689.6546 40.7431 0 42.9830 0 26.1285 1 0 0 1987.0995
6022.5924 2690.1915 21.2207 1 42.9830 0 20.7552 1 0 0 2336.4450
4044.0762 2691.0501 21.8899 1 21.5043 1 21.2077 1 0 0 1907.7732
4123.9139 2690.9987 23.2947 1 22.8393 1 22.3400 1 0 0 1887.1910
4318.6656 2691.1996 40.7431 0 26.6008 1 25.6939 1 0 0 1850.1991
4557.4994 2688.0335 40.7431 0 42.9830 0 25.9798 1 0 0 1835.6909
4742.3802 2691.3977 40.7431 0 42.9830 0 26.0689 1 0 0 1839.9384
4746.8984 2690.6734 40.7431 0 42.9830 0 24.4086 1 0 0 1841.0776
4873.2307 2691.1765 40.7431 0 42.9830 0 26.3402 1 0 0 1856.6853
4917.3460 2690.5104 40.7431 0 42.9830 0 26.4372 1 0 0 1864.9501
5068.8862 2690.9145 40.7431 0 42.9830 0 26.5514 1 0 0 1898.2830
5076.0119 2690.9506 40.7431 0 42.9830 0 26.1984 1 0 0 1900.1170
5091.8117 2690.9657 40.7431 0 42.9830 0 26.1071 1 0 0 1904.3349
4149.7731 2692.4146 40.7431 0 42.9830 0 25.9759 1 0 0 1879.8072
4491.4835 2692.2712 40.7431 0 24.8953 1 24.0243 1 0 0 1833.2496
4709.4405 2690.1546 40.7431 0 42.9830 0 25.9303 1 0 0 1838.4627
4719.8534 2691.7737 40.7431 0 42.9830 0 26.0309 1 0 0 1837.6432
4925.0251 2691.7798 40.7431 0 42.9830 0 24.3177 1 0 0 1865.1309
5794.7029 2692.3853 24.2904 1 42.9830 0 22.8130 1 0 0 2200.6338
4079.7920 2693.4430 40.7431 0 42.9830 0 25.8841 1 0 0 1895.8458
4390.7352 2693.4045 40.7431 0 42.9830 0 26.5465 1 0 0 1839.4296
4440.4436 2692.5704 40.7431 0 42.9830 0 25.9084 1 0 0 1835.9662
4843.8132 2693.4239 40.7431 0 42.9830 0 25.8235 1 0 0 1849.9538
5094.6649 2692.7584 25.4320 1 24.6232 1 23.8993 1 0 0 1903.3877
5354.1574 2693.3362 24.0833 1 42.9830 0 22.7619 1 0 0 1989.5082
4208.4221 2693.6262 40.7431 0 42.9830 0 25.8315 1 0 0 1866.2468
4291.9054 2693.6181 40.7431 0 42.9830 0 26.2934 1 0 0 1851.6963
4348.0459 2693.7854 40.7431 0 42.9830 0 25.7759 1 0 0 1843.8020
4677.6833 2693.9248 40.7431 0 26.3705 1 25.1136 1 0 0 1832.6380
4703.3992 2694.1470 40.7431 0 42.9830 0 25.8324 1 0 0 1834.0461
4704.8239 2694.0931 40.7431 0 42.9830 0 25.4470 1 0 0 1834.2007
4713.1913 2694.4432 40.7431 0 42.9830 0 24.6069 1 0 0 1834.4658
5332.8879 2693.9124 40.7431 0 42.9830 0 26.0547 1 0 0 1980.7357
4335.2802 2694.7974 40.7431 0 42.9830 0 26.2859 1 0 0 1844.4088
4458.6579 2695.3161 23.6836 1 23.0631 1 22.5884 1 0 0 1831.9875
4505.4533 2695.1288 40.7431 0 42.9830 0 26.5339 1 0 0 1829.8157
4697.7315 2695.1229 40.7431 0 42.9830 0 26.2898 1 0 0 1832.6823
4743.1434 2694.8679 40.7431 0 42.9830 0 25.5378 1 0 0 1836.5527
4748.7902 2694.8730 40.7431 0 42.9830 0 24.3623 1 0 0 1837.0752
4924.5275 2696.6445 40.7431 0 42.9830 0 25.9020 1 0 0 1860.2594
4946.3465 2694.6458 40.7431 0 42.9830 0 25.3904 1 0 0 1866.4484
4952.3173 2695.0496 40.7431 0 42.9830 0 25.6619 1 0 0 1867.2522
5242.7573 2694.8766 40.7431 0 42.9830 0 26.4359 1 0 0 1947.0938
5360.4726 2694.5200 40.7431 0 42.9830 0 23.9812 1 0 0 1990.9043
5873.0111 2695.4854 40.7431 0 42.9830 0 24.4737 1 0 0 2242.4774
4022.8803 2696.1822 40.7431 0 42.9830 0 26.5663 1 0 0 1908.8591
4269.3855 2696.4304 40.7431 0 42.9830 0 26.0852 1 0 0 1852.4908
4445.2794 2696.0426 40.7431 0 42.9830 0 26.2701 1 0 0 1832.1563
4560.1153 2695.8468 40.7431 0 42.9830 0 26.5408 1 0 0 1827.8557
4582.6949 2696.4487 40.7431 0 42.9830 0 26.0534 1 0 0 1827.2175
4716.8075 2695.7709 40.7431 0 42.9830 0 25.0390 1 0 0 1833.4193
4891.7322 2696.0794 40.7431 0 42.9830 0 26.5121 1 0 0 1854.9225
4910.1045 2694.4813 40.7431 0 26.6484 1 25.6101 1 0 0 1859.7260
5047.7555 2696.3280 40.7431 0 42.9830 0 26.5582 1 0 0 1887.6470
5201.5523 2696.3409 40.7431 0 42.9830 0 26.4688 1 0 0 1931.9511
5386.1957 2696.2001 40.7431 0 42.9830 0 24.2841 1 0 0 1999.6653
5592.1409 2695.9029 24.9033 1 42.9830 0 22.9837 1 0 0 2092.0215
4437.3447 2696.6767 40.7431 0 42.9830 0 26.2119 1 0 0 1832.1000
4494.3573 2697.2203 40.7431 0 42.9830 0 26.5296 1 0 0 1828.1775
4654.0027 2696.9105 40.7431 0 42.9830 0 26.4541 1 0 0 1828.4725
4726.3981 2697.1411 23.6039 1 42.9830 0 22.3269 1 0 0 1832.8240
4751.7623 2697.3919 40.7431 0 42.9830 0 24.6484 1 0 0 1834.8527
4766.7019 2696.2865 40.7431 0 42.9830 0 26.2246 1 0 0 1837.4568
4955.0170 2696.5694 40.7431 0 42.9830 0 26.5188 1 0 0 1866.3126
5429.1396 2696.6177 40.7431 0 42.9830 0 26.2419 1 0 0 2017.1037
4082.2431 2698.0298 40.7431 0 42.9830 0 24.6939 1 0 0 1890.7788
4689.7292 2698.1598 40.7431 0 42.9830 0 26.4186 1 0 0 1829.1301
4755.6669 2698.1568 40.7431 0 42.9830 0 24.6407 1 0 0 1834.4732
4765.9140 2697.4421 40.7431 0 42.9830 0 26.2045 1 0 0 1836.2251
4929.3600 2697.8397 40.7431 0 42.9830 0 25.1035 1 0 0 1860.0019
4958.4092 2698.1920 40.7431 0 42.9830 0 25.8381 1 0 0 1865.4196
5172.3407 2697.5057 25.1271 1 42.9830 0 23.5503 1 0 0 1921.5591
5223.9549 2698.2870 40.7431 0 42.9830 0 26.3207 1 0 0 1937.5062
4122.6367 2699.3667 40.7431 0 42.9830 0 26.3285 1 0 0 1879.3725
4382.3620 2698.4698 40.7431 0 26.2419 1 25.2850 1 0 0 1835.2466
4706.4756 2699.1820 40.7431 0 42.9830 0 24.3050 1 0 0 1829.2433
4772.4149 2698.4960 40.7431 0 27.2510 1 26.2444 1 0 0 1835.8670
4924.5632 2696.7481 40.7431 0 42.9830 0 25.9053 1 0 0 1860.1644
4934.1123 2699.0729 40.7431 0 42.9830 0 24.9090 1 0 0 1859.7049
4934.1123 2699.0729 40.7431 0 42.9830 0 24.9090 1 0 0 1859.7049
4940.9791 2699.3321 40.7431 0 42.9830 0 25.5045 1 0 0 1860.7914
5282.6426 2698.9029 40.7431 0 42.9830 0 26.1205 1 0 0 1957.3897
4365.5175 2700.1931 40.7431 0 42.9830 0 25.7958 1 0 0 1835.3730
4427.8348 2700.3459 40.7431 0 42.9830 0 26.1873 1 0 0 1829.1782
4672.5939 2700.1781 40.7431 0 42.9830 0 26.2233 1 0 0 1826.1138
4681.7149 2700.4330 40.7431 0 42.9830 0 26.3498 1 0 0 1826.3728
5430.0845 2699.9825 40.7431 0 42.9830 0 25.7142 1 0 0 2014.4577
5619.7081 2700.4275 40.7431 0 42.9830 0 25.0725 1 0 0 2101.6447
4605.9353 2700.7651 24.4391 1 23.8150 1 23.1960 1 0 0 1823.1557
4809.3348 2700.7196 22.3653 1 21.9856 1 21.6230 1 0 0 1838.0109
4837.1873 2700.7255 40.7431 0 42.9830 0 26.5141 1 0 0 1841.7732
4875.0350 2701.2527 40.7431 0 42.9830 0 26.4817 1 0 0 1847.0341
4946.6968 2700.9906 40.7431 0 42.9830 0 26.2849 1 0 0 1860.3014
4963.2586 2700.6841 25.1694 1 25.3781 1 24.4866 1 0 0 1863.9868
5040.9764 2700.9719 40.7431 0 42.9830 0 26.3522 1 0 0 1881.4591
5106.9448 2701.4259 40.7431 0 42.9830 0 25.7958 1 0 0 1898.4602
5120.3480 2701.0958 40.7431 0 42.9830 0 26.5131 1 0 0 1902.5800
5320.7659 2700.5639 40.7431 0 42.9830 0 18.3358 1 0 0 1969.9681
5786.9294 2701.3836 23.7211 1 42.9830 0 22.7760 1 0 0 2188.8356
4096.9926 2702.4107 40.7431 0 42.9830 0 26.4228 1 0 0 1882.7557
4260.9894 2701.3944 40.7431 0 42.9830 0 26.1740 1 0 0 1848.9991
4396.3908 2702.4465 40.7431 0 42.9830 0 26.5468 1 0 0 1829.8743
4442.5948 2702.0201 40.7431 0 42.9830 0 26.4519 1 0 0 1826.3854
4537.4440 2701.5319 40.7431 0 42.9830 0 26.0174 1 0 0 1822.4888
4713.5212 2702.2884 17.7825 1 42.9830 0 18.4772 1 0 0 1826.6683
4745.6236 2701.3901 40.7431 0 42.9830 0 25.9817 1 0 0 1830.2886
4752.9762 2701.6054 40.7431 0 42.9830 0 25.7809 1 0 0 1830.7770
4759.5478 2701.7373 40.7431 0 42.9830 0 26.1944 1 0 0 1831.2987
4924.6217 2700.5597 40.7431 0 42.9830 0 26.1325 1 0 0 1856.4321
4209.3552 2702.8835 40.7431 0 42.9830 0 26.2068 1 0 0 1856.9865
4434.5501 2702.6478 20.6556 1 20.3895 1 20.3321 1 0 0 1826.3574
4886.3209 2702.7580 40.7431 0 42.9830 0 26.0487 1 0 0 1847.4212
4939.8687 2703.1237 40.7431 0 42.9830 0 26.0370 1 0 0 1856.8554
4942.5820 2703.0367 40.7431 0 42.9830 0 25.9187 1 0 0 1857.4767
4969.4570 2703.3479 40.7431 0 42.9830 0 26.5305 1 0 0 1862.6866
5003.4961 2703.3411 40.7431 0 42.9830 0 26.2494 1 0 0 1870.2094
5078.0895 2703.1933 40.7431 0 42.9830 0 26.3852 1 0 0 1888.8645
5084.6550 2702.3614 40.7431 0 42.9830 0 25.8218 1 0 0 1891.4270
5274.7427 2702.6729 40.7431 0 42.9830 0 26.5628 1 0 0 1951.0258
5281.5925 2702.6993 40.7431 0 42.9830 0 25.8688 1 0 0 1953.4707
4373.1410 2703.5164 25.1003 1 24.3548 1 23.7263 1 0 0 1831.2180
4459.0177 2704.2245 40.7431 0 42.9830 0 26.1352 1 0 0 1823.0741
4766.9321 2704.3453 40.7431 0 42.9830 0 26.4448 1 0 0 1829.4666
4909.4882 2703.8498 40.7431 0 42.9830 0 26.3631 1 0 0 1850.4005
4930.4824 2703.6441 40.7431 0 42.9830 0 26.1905 1 0 0 1854.5198
5293.1580 2703.5791 40.7431 0 42.9830 0 26.3776 1 0 0 1956.8693
5328.3355 2704.1630 40.7431 0 42.9830 0 25.6242 1 0 0 1969.5232
4519.8645 2704.9562 40.7431 0 25.7024 1 24.7149 1 0 0 1819.5068
4665.2498 2704.7113 40.7431 0 42.9830 0 26.3158 1 0 0 1821.2059
4832.2590 2705.2177 40.7431 0 42.9830 0 26.0467 1 0 0 1836.6285
4851.7289 2704.8917 40.7431 0 42.9830 0 26.4786 1 0 0 1839.7859
5064.2475 2705.0157 40.7431 0 42.9830 0 26.5740 1 0 0 1883.4604
5199.2263 2705.0500 40.7431 0 42.9830 0 26.4667 1 0 0 1922.9587
5900.8615 2705.2033 40.7431 0 42.9830 0 24.4042 1 0 0 2250.8620
4162.9386 2706.5932 40.7431 0 42.9830 0 26.2147 1 0 0 1863.0463
4210.3662 2706.0600 40.7431 0 42.9830 0 25.6465 1 0 0 1853.6733
4304.4656 2705.9779 40.7431 0 42.9830 0 26.4271 1 0 0 1837.5955
4442.4707 2705.4190 40.7431 0 42.9830 0 26.0957 1 0 0 1823.0043
4505.3351 2706.4070 40.7431 0 42.9830 0 26.4903 1 0 0 1818.5500
4697.0615 2705.7976 40.7431 0 42.9830 0 26.4312 1 0 0 1821.9868
4788.3145 2705.9769 40.7431 0 42.9830 0 26.4948 1 0 0 1830.2205
4884.0099 2705.9128 40.7431 0 42.9830 0 26.5124 1 0 0 1843.9223
4888.0810 2705.7605 40.7431 0 42.9830 0 25.7584 1 0 0 1844.7604
4966.5805 2705.9769 40.7431 0 42.9830 0 26.5376 1 0 0 1859.5086
5119.5087 2706.1569 40.7431 0 42.9830 0 26.1504 1 0 0 1897.4911
5332.9162 2706.4665 40.7431 0 42.9830 0 25.5270 1 0 0 1969.1554
5346.1254 2706.2631 40.7431 0 42.9830 0 26.3448 1 0 0 1974.4688
5848.0672 2705.6040 25.4607 1 42.9830 0 24.1810 1 0 0 2219.8299
4079.3061 2706.6767 40.7431 0 42.9830 0 26.1637 1 0 0 1883.2011
4162.9386 2706.5932 40.7431 0 42.9830 0 26.2147 1 0 0 1863.0463
4189.6460 2707.0270 40.7431 0 42.9830 0 25.4863 1 0 0 1856.9069
4350.7057 2706.9009 40.7431 0 42.9830 0 26.5168 1 0 0 1830.4595
4701.5752 2706.3787 40.7431 0 42.9830 0 25.8725 1 0 0 1821.7167
4707.1236 2707.0030 40.7431 0 42.9830 0 25.0042 1 0 0 1821.4899
4733.7446 2708.2242 40.7431 0 42.9830 0 26.1093 1 0 0 1822.4072
4921.5911 2706.5437 25.4895 1 42.9830 0 24.9870 1 0 0 1849.9847
4937.5695 2708.1164 40.7431 0 42.9830 0 26.4114 1 0 0 1851.5082
4959.8098 2706.6058 40.7431 0 42.9830 0 26.4486 1 0 0 1857.4770
5003.6710 2706.8042 40.7431 0 42.9830 0 26.3327 1 0 0 1866.8791
5028.0739 2706.6422 40.7431 0 42.9830 0 26.2577 1 0 0 1872.7988
5443.3514 2707.3551 40.7431 0 42.9830 0 26.0715 1 0 0 2013.4761
6020.5555 2706.7454 24.7791 1 42.9830 0 23.3690 1 0 0 2322.2084
4233.2868 2707.6806 40.7431 0 42.9830 0 26.5060 1 0 0 1847.7165
4252.7360 2707.8980 40.7431 0 42.9830 0 26.0264 1 0 0 1844.0114
4659.2507 2708.0869 40.7431 0 42.9830 0 26.5874 1 0 0 1817.5444
5090.6360 2707.9723 40.7431 0 42.9830 0 26.2846 1 0 0 1887.6519
5288.5179 2708.0428 40.7431 0 42.9830 0 26.0717 1 0 0 1951.0150
5798.7507 2708.1779 40.7431 0 42.9830 0 25.5215 1 0 0 2189.7703
6106.0268 2707.5408 40.7431 0 42.9830 0 24.7166 1 0 0 2375.7707
4128.2165 2708.8551 40.7431 0 42.9830 0 25.5781 1 0 0 1868.8237
4280.9544 2709.8569 40.7431 0 42.9830 0 26.1660 1 0 0 1837.3660
4329.2710 2708.7053 23.7096 1 23.2290 1 22.7241 1 0 0 1831.4136
4590.2295 2708.6618 40.7431 0 42.9830 0 26.3119 1 0 0 1815.0548
4812.9633 2708.7978 25.2645 1 24.1712 1 23.5355 1 0 0 1830.4688
4932.1183 2709.0885 40.7431 0 42.9830 0 26.3687 1 0 0 1849.4928
5122.2903 2708.8864 40.7431 0 42.9830 0 26.3383 1 0 0 1895.6790
5715.7408 2708.9855 40.7431 0 42.9830 0 25.1543 1 0 0 2143.7764
4110.7905 2709.8124 40.7431 0 42.9830 0 26.1897 1 0 0 1872.1326
4439.6222 2709.5093 40.7431 0 42.9830 0 26.2977 1 0 0 1819.1335
4547.4674 2710.4465 40.7431 0 42.9830 0 26.2091 1 0 0 1813.3998
4631.6581 2709.9438 40.7431 0 42.9830 0 26.2998 1 0 0 1814.6086
4654.1589 2709.5903 40.7431 0 42.9830 0 26.2739 1 0 0 1815.8117
4710.2454 2710.2943 40.7431 0 42.9830 0 25.1369 1 0 0 1818.4380
4727.6586 2709.4748 40.7431 0 42.9830 0 26.3951 1 0 0 1820.6388
4762.5870 2709.5319 40.7431 0 42.9830 0 26.0715 1 0 0 1823.8554
4872.4329 2709.8462 40.7431 0 42.9830 0 26.3619 1 0 0 1838.1320
4887.0235 2707.2475 40.7431 0 42.9830 0 26.0455 1 0 0 1843.1154
5335.1691 2709.5777 40.7431 0 42.9830 0 26.4176 1 0 0 1967.1550
3981.4129 2711.0182 40.7431 0 42.9830 0 26.2913 1 0 0 1907.1429
4185.4616 2711.1500 40.7431 0 42.9830 0 26.1443 1 0 0 1853.7468
4238.7482 2710.9194 40.7431 0 42.9830 0 26.5326 1 0 0 1843.5314
4388.7008 2711.0345 40.7431 0 42.9830 0 26.2977 1 0 0 1822.0946
4553.2121 2710.9944 40.7431 0 42.9830 0 26.0784 1 0 0 1812.7759
4699.1930 2711.0296 40.7431 0 42.9830 0 26.1463 1 0 0 1816.9119
4733.7446 2708.2242 40.7431 0 42.9830 0 26.1093 1 0 0 1822.4072
4738.5413 2711.7838 40.7431 0 42.9830 0 25.9441 1 0 0 1819.2879
4937.5695 2708.1164 40.7431 0 42.9830 0 26.4114 1 0 0 1851.5082
4946.1492 2710.9050 40.7431 0 42.9830 0 26.2133 1 0 0 1850.4786
5224.3132 2711.1340 40.7431 0 42.9830 0 26.2495 1 0 0 1925.5286
5923.6564 2711.0073 40.7431 0 42.9830 0 25.4294 1 0 0 2259.7124
4087.2480 2711.9788 40.7431 0 42.9830 0 26.0506 1 0 0 1876.0083
4296.3026 2712.4167 40.7431 0 42.9830 0 26.1934 1 0 0 1832.4476
4704.5070 2712.6099 40.7431 0 42.9830 0 26.2658 1 0 0 1815.7085
5145.6884 2712.3866 40.7431 0 42.9830 0 26.4515 1 0 0 1899.2356
5289.2663 2711.9451 40.7431 0 42.9830 0 25.9141 1 0 0 1947.6587
5345.3238 2712.2388 40.7431 0 42.9830 0 26.0796 1 0 0 1968.6559
5374.8169 2712.2065 40.7431 0 42.9830 0 26.4924 1 0 0 1980.4216
5439.1137 2711.8660 40.7431 0 42.9830 0 26.5577 1 0 0 2007.5789
3922.6785 2713.3567 20.6986 1 42.9830 0 20.5126 1 0 0 1924.0121
3940.1554 2713.4875 40.7431 0 42.9830 0 25.9311 1 0 0 1918.0397
4190.1755 2713.1504 40.7431 0 42.9830 0 26.4596 1 0 0 1850.8068
4280.9544 2709.8569 40.7431 0 42.9830 0 26.1660 1 0 0 1837.3660
4354.0021 2712.5668 40.7431 0 42.9830 0 25.4465 1 0 0 1824.4351
4520.4958 2713.4360 23.9217 1 23.3553 1 22.8366 1 0 0 1811.0119
4708.3866 2714.3805 40.7431 0 42.9830 0 25.7395 1 0 0 1814.2250
4725.7171 2713.0256 40.7431 0 42.9830 0 26.0880 1 0 0 1816.9379
4949.4841 2712.9201 40.7431 0 42.9830 0 25.7263 1 0 0 1849.1783
4967.9116 2712.5467 40.7431 0 24.9889 1 24.3019 1 0 0 1853.3694
4989.7090 2713.7380 40.7431 0 42.9830 0 26.1338 1 0 0 1856.9590
5018.8105 2712.7238 40.7431 0 42.9830 0 26.5573 1 0 0 1864.6692
5120.0698 2712.7951 40.7431 0 42.9830 0 26.5366 1 0 0 1891.2955
4070.7576 2714.8548 40.7431 0 42.9830 0 25.3071 1 0 0 1877.5866
4094.4267 2713.6555 40.7431 0 42.9830 0 26.2935 1 0 0 1872.5364
4410.6064 2713.5628 40.7431 0 42.9830 0 26.4543 1 0 0 1817.4752
4683.3739 2714.2609 40.7431 0 42.9830 0 26.0472 1 0 0 1812.6680
4943.7640 2713.0648 40.7431 0 42.9830 0 26.0970 1 0 0 1847.8846
5033.8237 2713.7529 40.7431 0 42.9830 0 26.0357 1 0 0 1867.3072
5067.9499 2714.3877 40.7431 0 42.9830 0 26.4170 1 0 0 1875.3836
5149.8867 2713.9680 40.7431 0 42.9830 0 26.3236 1 0 0 1898.9957
5668.9471 2713.7967 24.6670 1 42.9830 0 23.5937 1 0 0 2115.1144
4249.6954 2714.4652 40.7431 0 42.9830 0 25.9801 1 0 0 1838.0799
4531.4133 2714.8286 40.7431 0 42.9830 0 25.6626 1 0 0 1809.3280
4635.5294 2714.8764 40.7431 0 42.9830 0 26.5594 1 0 0 1809.8052
4738.9562 2712.3026 40.7431 0 42.9830 0 26.1269 1 0 0 1818.8087
4868.3814 2714.7229 40.7431 0 42.9830 0 26.5502 1 0 0 1832.6656
5161.1206 2715.2703 40.7431 0 42.9830 0 26.2366 1 0 0 1901.1918
4009.8532 2715.8776 40.7431 0 26.2005 1 25.2098 1 0 0 1893.8541
4229.6950 2715.5164 40.7431 0 42.9830 0 26.2329 1 0 0 1840.6850
4644.7691 2715.9373 40.7431 0 42.9830 0 25.6203 1 0 0 1809.0810
4703.8011 2713.7094 40.7431 0 42.9830 0 26.4325 1 0 0 1814.5614
4708.3675 2715.2829 40.7431 0 42.9830 0 25.4123 1 0 0 1813.3237
4732.5945 2716.2091 19.6915 1 19.9727 1 20.0334 1 0 0 1814.3524
4740.7994 2715.5498 40.7431 0 42.9830 0 25.9044 1 0 0 1815.7429
4817.5379 2716.4931 40.7431 0 42.9830 0 25.6704 1 0 0 1823.4439
4947.4465 2715.4171 40.7431 0 42.9830 0 25.7635 1 0 0 1846.3205
5038.1935 2716.4056 40.7431 0 25.1337 1 24.2313 1 0 0 1865.8177
5117.7339 2715.4659 40.7431 0 42.9830 0 26.1816 1 0 0 1888.0649
3941.2442 2717.3472 40.7431 0 42.9830 0 26.2893 1 0 0 1914.0371
4039.7354 2717.1317 40.7431 0 27.2303 1 26.1238 1 0 0 1883.9605
4081.9884 2716.6351 40.7431 0 42.9830 0 25.0699 1 0 0 1872.8879
4656.7764 2717.4690 40.7431 0 42.9830 0 26.1511 1 0 0 1808.0581
4724.5392 2716.7751 40.7431 0 42.9830 0 26.5079 1 0 0 1813.1035
4958.6584 2717.1866 40.7431 0 42.9830 0 25.8608 1 0 0 1846.8879
4989.0360 2714.8367 40.7431 0 42.9830 0 26.4982 1 0 0 1855.7377
5225.4226 2716.4971 25.3894 1 24.2816 1 23.6127 1 0 0 1920.8569
4046.4926 2718.1663 40.7431 0 42.9830 0 26.3817 1 0 0 1881.0611
4070.7576 2714.8548 40.7431 0 42.9830 0 25.3071 1 0 0 1877.5866
4070.8196 2715.2650 40.7431 0 42.9830 0 25.1865 1 0 0 1877.1748
4484.7710 2718.2249 40.7431 0 42.9830 0 26.3582 1 0 0 1807.6430
4710.7861 2717.9672 40.7431 0 42.9830 0 26.3104 1 0 0 1810.8273
4745.2278 2718.1751 40.7431 0 42.9830 0 26.3958 1 0 0 1813.5406
4814.7860 2717.7426 40.7431 0 42.9830 0 26.3943 1 0 0 1821.8403
4867.2818 2717.5634 40.7431 0 42.9830 0 26.3102 1 0 0 1829.6856
5464.5298 2718.2565 40.7431 0 42.9830 0 26.4586 1 0 0 2012.9236
6013.8034 2718.1187 40.7431 0 42.9830 0 26.2777 1 0 0 2309.1056
4027.3974 2718.8368 40.7431 0 24.6616 1 23.9244 1 0 0 1885.8668
4104.4410 2718.9303 40.7431 0 42.9830 0 26.3079 1 0 0 1864.8898
4257.3251 2719.0395 40.7431 0 42.9830 0 26.4300 1 0 0 1832.2421
4288.0807 2719.1185 40.7431 0 42.9830 0 26.4721 1 0 0 1827.0938
4299.6091 2719.1235 40.7431 0 42.9830 0 25.6931 1 0 0 1825.3181
4457.3245 2718.5439 40.7431 0 42.9830 0 26.0855 1 0 0 1808.8924
4464.4414 2719.0326 40.7431 0 42.9830 0 26.0425 1 0 0 1807.9581
4708.3300 2719.2569 40.7431 0 42.9830 0 26.1529 1 0 0 1809.3578
4740.3430 2718.8542 40.7431 0 42.9830 0 25.6375 1 0 0 1812.4106
4946.2945 2718.7048 40.7431 0 42.9830 0 25.8826 1 0 0 1842.8679
5183.3511 2719.4731 40.7431 0 42.9830 0 26.5023 1 0 0 1904.1876
4085.1269 2720.0697 40.7431 0 42.9830 0 26.4899 1 0 0 1868.7502
4582.7821 2720.0309 40.7431 0 42.9830 0 26.2921 1 0 0 1803.6359
4648.4047 2720.2351 24.3760 1 23.7069 1 23.1472 1 0 0 1804.9320
4672.3071 2719.9845 40.7431 0 42.9830 0 26.3028 1 0 0 1806.3209
5028.8241 2719.8001 40.7431 0 42.9830 0 26.1568 1 0 0 1860.2187
5293.6652 2720.4245 40.7431 0 26.9941 1 25.7676 1 0 0 1941.3992
6113.1309 2720.4519 40.7431 0 42.9830 0 24.8746 1 0 0 2370.5211
4016.7293 2721.0836 21.4780 1 21.1159 1 20.9191 1 0 0 1886.8419
4059.0463 2720.7327 40.7431 0 42.9830 0 26.5224 1 0 0 1875.1093
4063.3127 2720.5529 40.7431 0 42.9830 0 26.3125 1 0 0 1874.1143
4078.7422 2720.8307 40.7431 0 42.9830 0 24.0994 1 0 0 1869.6980
4615.1529 2721.4620 40.7431 0 42.9830 0 25.7343 1 0 0 1802.6470
4723.6086 2720.6095 40.7431 0 42.9830 0 26.2056 1 0 0 1809.2053
5011.6405 2720.9499 40.7431 0 42.9830 0 26.1398 1 0 0 1854.9779
5115.6781 2720.7449 40.7431 0 42.9830 0 26.1275 1 0 0 1882.4176
5196.2400 2720.7591 40.7431 0 42.9830 0 26.0871 1 0 0 1907.1331
5215.0534 2721.2084 40.7431 0 42.9830 0 26.2855 1 0 0 1912.9272
3972.5406 2722.1377 25.2534 1 42.9830 0 23.8791 1 0 0 1899.3700
4050.8383 2722.1866 40.7431 0 42.9830 0 26.3720 1 0 0 1875.9853
4170.2648 2721.7120 40.7431 0 42.9830 0 25.1346 1 0 0 1846.6868
4222.2212 2722.3072 40.7431 0 26.4100 1 25.2766 1 0 0 1835.4339
4323.2510 2722.4302 40.7431 0 42.9830 0 26.3954 1 0 0 1818.6345
4732.6183 2722.0540 21.7856 1 21.3887 1 21.1054 1 0 0 1808.5319
4860.5563 2721.9034 40.7431 0 42.9830 0 26.3091 1 0 0 1824.3345
5989.6098 2722.0574 40.7431 0 42.9830 0 26.3240 1 0 0 2291.0031
4023.7028 2722.5723 40.7431 0 42.9830 0 26.0370 1 0 0 1883.3691
4087.6397 2723.1399 40.7431 0 42.9830 0 25.0658 1 0 0 1865.1300
4120.4958 2722.6954 40.7431 0 42.9830 0 26.0284 1 0 0 1857.2581
4137.6448 2722.8932 40.7431 0 42.9830 0 26.1641 1 0 0 1852.9498
4239.4340 2723.2171 40.7431 0 42.9830 0 26.3201 1 0 0 1831.3150
4584.3383 2722.4985 40.7431 0 27.4930 1 26.0765 1 0 0 1801.1763
4915.3180 2722.8587 40.7431 0 42.9830 0 26.2527 1 0 0 1832.7849
4962.3620 2723.0303 40.7431 0 42.9830 0 26.5340 1 0 0 1841.9492
5100.7331 2723.4133 40.7431 0 42.9830 0 26.5406 1 0 0 1875.6131
5325.3788 2723.2266 40.7431 0 42.9830 0 26.4253 1 0 0 1950.7853
4195.6978 2723.5045 40.7431 0 42.9830 0 26.4400 1 0 0 1839.5348
4457.3433 2723.6672 40.7431 0 42.9830 0 26.2846 1 0 0 1803.7786
4842.3967 2722.9697 40.7431 0 26.6536 1 25.6202 1 0 0 1820.5191
4857.4274 2723.6808 40.7431 0 42.9830 0 25.7297 1 0 0 1822.0904
5182.0016 2724.0576 40.7431 0 42.9830 0 26.0023 1 0 0 1899.4123
5280.2882 2723.7353 40.7431 0 42.9830 0 26.1190 1 0 0 1933.4001
5336.1059 2723.9026 40.7431 0 42.9830 0 26.1381 1 0 0 1954.3177
4338.4039 2724.5967 40.7431 0 26.0374 1 24.9345 1 0 0 1814.4562
4675.0670 2725.1784 40.7431 0 42.9830 0 25.8731 1 0 0 1801.2868
4873.7250 2725.0185 40.7431 0 42.9830 0 26.2678 1 0 0 1823.3739
4948.2195 2725.1067 40.7431 0 42.9830 0 26.4608 1 0 0 1836.9890
4999.8042 2725.1910 23.5593 1 23.0145 1 22.5525 1 0 0 1848.0959
6090.0207 2725.2946 24.3563 1 42.9830 0 23.1449 1 0 0 2351.8800
4582.5856 2724.5646 40.7431 0 42.9830 0 26.2534 1 0 0 1799.1014
4622.5711 2725.5437 40.7431 0 42.9830 0 26.5502 1 0 0 1798.7500
4922.3238 2725.7187 40.7431 0 42.9830 0 26.3056 1 0 0 1831.2932
4949.2041 2725.7211 40.7431 0 42.9830 0 25.9006 1 0 0 1836.5882
4987.8666 2726.0949 24.5577 1 23.9361 1 23.3694 1 0 0 1844.5034
5085.7471 2726.0729 40.7431 0 42.9830 0 26.2649 1 0 0 1868.9044
5291.0936 2725.7708 40.7431 0 42.9830 0 26.4717 1 0 0 1935.4807
5363.5864 2726.1539 40.7431 0 42.9830 0 26.3489 1 0 0 1963.1305
5477.5177 2726.4312 40.7431 0 42.9830 0 24.5733 1 0 0 2011.3933
5592.5467 2725.8520 24.8675 1 42.9830 0 23.7210 1 0 0 2066.1071
5782.2388 2726.3585 25.3859 1 42.9830 0 23.8887 1 0 0 2165.4676
5985.5759 2726.4351 40.7431 0 42.9830 0 25.4451 1 0 0 2285.0687
4215.9156 2726.7586 40.7431 0 42.9830 0 26.5428 1 0 0 1832.2885
4233.0655 2727.4344 40.7431 0 42.9830 0 26.5143 1 0 0 1828.3470
4270.3446 2726.5269 40.7431 0 42.9830 0 26.2071 1 0 0 1822.6514
4370.7024 2726.6490 40.7431 0 42.9830 0 26.4542 1 0 0 1808.5002
4728.5831 2726.6392 40.7431 0 42.9830 0 26.2728 1 0 0 1803.6148
4803.8250 2727.0533 40.7431 0 42.9830 0 26.2385 1 0 0 1811.1901
4809.7451 2727.1516 40.7431 0 25.2810 1 24.4814 1 0 0 1811.8522
4894.3736 2726.8458 40.7431 0 42.9830 0 25.7649 1 0 0 1825.0787
4962.3405 2726.6321 40.7431 0 42.9830 0 26.3534 1 0 0 1838.4238
5154.9693 2726.5492 40.7431 0 25.4588 1 24.6485 1 0 0 1888.5665
5209.6280 2726.6033 40.7431 0 42.9830 0 26.5106 1 0 0 1906.0296
5463.8576 2727.0856 40.7431 0 42.9830 0 26.2921 1 0 0 2004.7102
5962.6660 2726.6850 40.7431 0 42.9830 0 25.3370 1 0 0 2270.7936
3964.0158 2727.7404 40.7431 0 42.9830 0 25.9271 1 0 0 1896.7827
4075.6864 2727.6030 16.7240 1 17.8240 1 17.8186 1 0 0 1863.9840
4088.4073 2727.5200 40.7431 0 42.9830 0 25.4415 1 0 0 1860.7014
4200.9308 2728.3921 40.7431 0 42.9830 0 26.2718 1 0 0 1833.6793
4355.3998 2727.9786 40.7431 0 42.9830 0 25.9849 1 0 0 1808.9674
4410.4717 2728.2221 40.7431 0 42.9830 0 26.3355 1 0 0 1802.8882
4536.9732 2728.0261 40.7431 0 42.9830 0 26.1054 1 0 0 1796.0099
4659.3724 2727.5617 40.7431 0 42.9830 0 26.1028 1 0 0 1798.0968
5277.4950 2727.8035 40.7431 0 42.9830 0 26.2526 1 0 0 1928.5932
4134.0655 2728.6232 40.7431 0 42.9830 0 25.3854 1 0 0 1848.2311
4530.3814 2729.2677 40.7431 0 42.9830 0 26.0807 1 0 0 1794.9179
4555.2484 2729.0134 40.7431 0 42.9830 0 26.1359 1 0 0 1794.7353
4634.0820 2728.8175 40.7431 0 42.9830 0 26.4895 1 0 0 1795.8234
4725.4658 2728.7784 40.7431 0 42.9830 0 25.9185 1 0 0 1801.2192
4737.2913 2729.3565 40.7431 0 42.9830 0 26.2861 1 0 0 1801.6741
4778.3494 2728.6770 40.7431 0 42.9830 0 26.2714 1 0 0 1806.5256
4974.5409 2729.3437 40.7431 0 42.9830 0 26.5394 1 0 0 1838.3906
4180.0764 2730.1031 40.7431 0 42.9830 0 26.5260 1 0 0 1836.3684
4222.1819 2729.6464 40.7431 0 42.9830 0 26.1136 1 0 0 1828.2392
4384.1144 2730.0311 40.7431 0 42.9830 0 26.5123 1 0 0 1803.6759
4492.6105 2729.5826 40.7431 0 27.7473 1 26.1896 1 0 0 1795.9254
4697.2156 2730.4056 22.2744 1 21.7295 1 21.2947 1 0 0 1797.4459
4822.7787 2729.9666 40.7431 0 42.9830 0 26.5269 1 0 0 1810.8032
5117.4105 2730.0287 40.7431 0 42.9830 0 26.2367 1 0 0 1874.0292
5257.4568 2730.2225 40.7431 0 42.9830 0 26.2422 1 0 0 1919.1173
5496.8513 2729.7473 40.7431 0 42.9830 0 25.9415 1 0 0 2017.1989
6063.4624 2730.2112 40.7431 0 42.9830 0 24.0887 1 0 0 2331.0680
4759.8616 2731.0299 40.7431 0 42.9830 0 26.0891 1 0 0 1802.1910
5032.5695 2731.3903 40.7431 0 42.9830 0 25.6668 1 0 0 1849.9061
5132.2995 2730.9332 40.7431 0 42.9830 0 26.5675 1 0 0 1877.5342
5448.6024 2730.6737 40.7431 0 42.9830 0 26.3385 1 0 0 1994.7623
5519.4795 2730.8263 40.7431 0 42.9830 0 25.8020 1 0 0 2026.6925
4064.2412 2732.1482 40.7431 0 42.9830 0 25.0303 1 0 0 1862.7066
4138.7061 2731.5442 40.7431 0 42.9830 0 26.2967 1 0 0 1844.2927
4462.6694 2731.7922 40.7431 0 42.9830 0 26.3187 1 0 0 1795.3317
4620.3141 2731.6110 40.7431 0 42.9830 0 25.9011 1 0 0 1792.6256
5094.3921 2731.5680 40.7431 0 42.9830 0 26.2275 1 0 0 1866.0104
5129.3559 2731.5448 40.7431 0 42.9830 0 26.0190 1 0 0 1876.0773
5442.4639 2732.1738 40.7431 0 42.9830 0 26.4546 1 0 0 1990.7296
4058.8835 2732.5020 40.7431 0 42.9830 0 25.8727 1 0 0 1863.8409
4118.4456 2733.0962 40.7431 0 42.9830 0 26.5482 1 0 0 1847.6792
4273.9688 2732.7429 40.7431 0 42.9830 0 26.3244 1 0 0 1815.9198
4367.7795 2733.3821 40.7431 0 42.9830 0 26.5189 1 0 0 1802.1428
4493.9484 2733.2304 40.7431 0 42.9830 0 26.4742 1 0 0 1792.2209
4576.6825 2732.9855 40.7431 0 42.9830 0 26.5773 1 0 0 1790.6631
4601.6256 2733.0438 40.7431 0 42.9830 0 26.3073 1 0 0 1790.8111
4925.8414 2733.4091 40.7431 0 42.9830 0 26.0836 1 0 0 1824.4179
4971.5355 2733.4483 40.7431 0 42.9830 0 26.3072 1 0 0 1833.7314
5380.2800 2733.2775 40.7431 0 42.9830 0 26.5431 1 0 0 1963.4032
4374.8146 2733.5625 23.3275 1 22.8476 1 22.3632 1 0 0 1801.1707
4432.3532 2734.2268 40.7431 0 42.9830 0 26.2030 1 0 0 1795.0452
4441.5697 2734.3058 40.7431 0 42.9830 0 26.2421 1 0 0 1794.2608
4504.2201 2734.2760 40.7431 0 42.9830 0 25.6440 1 0 0 1790.7447
4658.2936 2734.4253 40.7431 0 24.7337 1 24.0046 1 0 0 1791.1900
4728.6562 2733.9625 23.8827 1 23.1014 1 22.6141 1 0 0 1796.3247
5062.4469 2734.4490 40.7431 0 42.9830 0 25.6210 1 0 0 1854.5813
5087.1072 2733.6163 21.7405 1 21.3264 1 21.1568 1 0 0 1862.0241
5158.4242 2734.2114 40.7431 0 42.9830 0 26.4216 1 0 0 1882.3461
5175.6750 2733.5126 23.5654 1 22.9662 1 22.4181 1 0 0 1888.4325
5625.5267 2734.3374 20.2001 1 42.9830 0 18.1605 1 0 0 2075.2370
5794.7982 2734.1103 40.7431 0 42.9830 0 21.5844 1 0 0 2166.0896
4054.6923 2734.9844 40.7431 0 42.9830 0 25.9782 1 0 0 1862.6204
4268.1141 2734.8440 40.7431 0 42.9830 0 25.5774 1 0 0 1814.8264
4288.0746 2734.7927 40.7431 0 42.9830 0 26.1665 1 0 0 1811.6158
4320.0369 2734.7366 40.7431 0 42.9830 0 26.4976 1 0 0 1806.8963
4789.4780 2735.2160 40.7431 0 42.9830 0 26.1960 1 0 0 1801.3238
4929.0191 2734.6970 40.7431 0 42.9830 0 26.5114 1 0 0 1823.7695
4985.7885 2735.3666 40.7431 0 42.9830 0 25.7135 1 0 0 1835.0018
5032.4478 2734.9668 40.7431 0 42.9830 0 26.4131 1 0 0 1846.4111
5230.9212 2735.0012 40.7431 0 42.9830 0 26.1879 1 0 0 1905.3463
5846.8634 2734.7592 40.7431 0 42.9830 0 24.3073 1 0 0 2195.3175
5874.2000 2735.4332 40.7431 0 42.9830 0 25.1215 1 0 0 2210.7302
3944.6574 2735.5804 40.7431 0 42.9830 0 26.4648 1 0 0 1895.7033
4381.6987 2735.7465 40.7431 0 42.9830 0 26.4782 1 0 0 1798.2496
4485.0042 2735.9451 40.7431 0 42.9830 0 26.3822 1 0 0 1789.9331
4570.3890 2736.3621 40.7431 0 42.9830 0 26.4006 1 0 0 1787.2894
4584.6738 2735.7031 40.7431 0 42.9830 0 26.0490 1 0 0 1787.9738
4635.8654 2735.6849 40.7431 0 42.9830 0 26.1085 1 0 0 1789.0202
4863.0692 2736.0002 40.7431 0 24.5544 1 23.8657 1 0 0 1810.8126
5113.7275 2736.1276 40.7431 0 42.9830 0 26.4046 1 0 0 1867.1255
5164.8980 2735.5138 40.7431 0 42.9830 0 25.9515 1 0 0 1883.1282
5285.5305 2736.2109 40.7431 0 42.9830 0 25.9911 1 0 0 1923.7231
5329.0491 2735.9569 40.7431 0 42.9830 0 26.4108 1 0 0 1940.4670
5448.6837 2736.0211 40.7431 0 42.9830 0 25.8785 1 0 0 1989.9930
4259.3718 2736.9786 40.7431 0 42.9830 0 24.7673 1 0 0 1814.2198
4387.8738 2736.6422 40.7431 0 42.9830 0 26.1944 1 0 0 1796.7077
4408.8580 2736.9694 40.7431 0 42.9830 0 26.5741 1 0 0 1794.3254
4575.0434 2736.9264 24.7278 1 23.9523 1 23.2244 1 0 0 1786.7208
4777.9096 2736.7101 21.6142 1 21.1870 1 21.0139 1 0 0 1798.4943
5060.0631 2735.6186 40.7431 0 42.9830 0 26.4577 1 0 0 1852.8266
5519.1758 2737.1700 40.7431 0 42.9830 0 26.0528 1 0 0 2020.9410
5528.9003 2736.6446 40.7431 0 42.9830 0 23.9132 1 0 0 2025.9691
4068.5500 2738.5796 40.7431 0 42.9830 0 25.6704 1 0 0 1855.3426
4251.6259 2737.5175 23.0310 1 22.7053 1 22.2813 1 0 0 1815.0503
4274.4530 2737.9647 40.7431 0 42.9830 0 26.1017 1 0 0 1810.6899
4769.3608 2737.9458 40.7431 0 42.9830 0 26.5227 1 0 0 1796.3184
4825.8171 2737.7770 40.7431 0 42.9830 0 26.0353 1 0 0 1803.4881
5921.6602 2737.5342 40.7431 0 42.9830 0 24.5321 1 0 0 2237.2870
4034.9260 2739.1885 40.7431 0 42.9830 0 26.2498 1 0 0 1864.2068
4080.0057 2739.4543 40.7431 0 42.9830 0 26.4894 1 0 0 1851.4094
4134.6472 2739.1954 22.6244 1 22.1086 1 21.6420 1 0 0 1837.8257
4268.3598 2738.8894 40.7431 0 42.9830 0 26.2351 1 0 0 1810.7976
4347.9992 2738.9095 40.7431 0 42.9830 0 26.2444 1 0 0 1799.0335
4598.0494 2739.1216 40.7431 0 42.9830 0 26.5161 1 0 0 1784.6829
4607.5218 2738.7922 40.7431 0 42.9830 0 26.2463 1 0 0 1785.1632
4686.8583 2738.6954 40.7431 0 26.7332 1 25.3706 1 0 0 1788.4942
4783.4189 2739.4242 40.7431 0 42.9830 0 26.1710 1 0 0 1796.4305
4892.9974 2739.3943 40.7431 0 42.9830 0 26.0777 1 0 0 1812.4835
5675.7254 2739.3010 40.7431 0 42.9830 0 24.1707 1 0 0 2096.8849
5785.8441 2739.2214 40.7431 0 42.9830 0 25.6684 1 0 0 2156.8267
4096.9637 2739.9820 40.7431 0 42.9830 0 26.0372 1 0 0 1846.4440
4101.9971 2740.4081 40.7431 0 42.9830 0 25.7212 1 0 0 1844.7372
4263.5019 2739.8213 40.7431 0 42.9830 0 25.5264 1 0 0 1810.7067
4557.8929 2739.6639 40.7431 0 42.9830 0 26.4639 1 0 0 1784.0591
4684.1008 2739.7489 40.7431 0 42.9830 0 25.7759 1 0 0 1787.2713
4958.3902 2740.1913 40.7431 0 42.9830 0 25.7566 1 0 0 1824.3366
5041.1903 2740.2701 25.6659 1 24.4415 1 23.8099 1 0 0 1843.4686
5062.0975 2739.9815 40.7431 0 42.9830 0 26.5455 1 0 0 1849.1522
5091.2474 2740.0907 40.7431 0 42.9830 0 26.4837 1 0 0 1856.9491
5735.8236 2739.9134 24.1362 1 42.9830 0 22.9515 1 0 0 2128.5523
5754.5034 2740.1715 40.7431 0 42.9830 0 25.9111 1 0 0 2138.5872
4847.1331 2741.4856 40.7431 0 42.9830 0 26.2406 1 0 0 1802.9177
4978.2447 2740.8614 40.7431 0 42.9830 0 26.3494 1 0 0 1827.9657
5216.3549 2741.1192 22.1398 1 21.8018 1 21.4550 1 0 0 1894.6188
4068.7101 2739.6375 40.7431 0 42.9830 0 25.1915 1 0 0 1854.2811
4084.6065 2741.5626 40.7431 0 42.9830 0 26.3560 1 0 0 1848.1533
4393.6008 2741.8507 40.7431 0 42.9830 0 25.9696 1 0 0 1790.9404
4693.9875 2742.4706 40.7431 0 42.9830 0 26.5453 1 0 0 1785.1901
4786.3967 2741.9751 24.7126 1 42.9830 0 26.5762 1 0 0 1794.2465
4858.2483 2741.5352 40.7431 0 26.7876 1 25.7719 1 0 0 1804.5839
4904.0380 2741.8297 40.7431 0 25.5147 1 24.6682 1 0 0 1812.0623
4930.9193 2742.4809 40.7431 0 42.9830 0 26.4748 1 0 0 1816.5068
5045.2254 2741.7839 40.7431 0 42.9830 0 26.2304 1 0 0 1843.0310
5118.2478 2742.4862 40.7431 0 42.9830 0 25.8981 1 0 0 1862.3541
5480.5301 2742.2746 25.3236 1 42.9830 0 23.3562 1 0 0 1998.6136
6181.7809 2741.6140 23.4912 1 42.9830 0 22.4816 1 0 0 2399.8931
3972.1899 2743.2288 40.7431 0 42.9830 0 25.6435 1 0 0 1879.4898
4070.0404 2743.4296 40.7431 0 42.9830 0 26.0997 1 0 0 1850.2700
4661.8708 2742.4904 40.7431 0 25.1308 1 24.2007 1 0 0 1783.3058
4777.1825 2743.2090 40.7431 0 42.9830 0 25.8402 1 0 0 1791.9549
4954.8201 2743.1699 40.7431 0 24.5241 1 23.8361 1 0 0 1820.6755
5145.6034 2742.6856 40.7431 0 42.9830 0 26.4092 1 0 0 1870.3364
5547.6695 2743.4084 25.2008 1 42.9830 0 25.2448 1 0 0 2028.9424
4270.4922 2744.1548 40.7431 0 42.9830 0 25.8973 1 0 0 1805.2480
4814.5103 2743.7259 40.7431 0 42.9830 0 26.4531 1 0 0 1796.0507
4849.3193 2744.3503 40.7431 0 42.9830 0 26.3328 1 0 0 1800.4186
5103.1771 2744.2594 40.7431 0 42.9830 0 25.5772 1 0 0 1856.3088
4966.0552 2744.8360 40.7431 0 42.9830 0 26.4996 1 0 0 1821.4293
5285.0065 2744.4849 22.2668 1 21.6877 1 21.2962 1 0 0 1915.8433
5549.7033 2745.3408 40.7431 0 42.9830 0 26.3003 1 0 0 2028.2243
4139.5966 2746.3726 40.7431 0 42.9830 0 26.3601 1 0 0 1829.6754
4303.0781 2746.3957 40.7431 0 42.9830 0 26.0738 1 0 0 1797.8346
4602.8663 2746.4589 40.7431 0 42.9830 0 26.2790 1 0 0 1777.4170
4610.1755 2746.4082 40.7431 0 42.9830 0 26.3884 1 0 0 1777.6000
4756.8967 2745.9360 40.7431 0 42.9830 0 26.4142 1 0 0 1787.0594
5357.2387 2746.0400 40.7431 0 42.9830 0 26.5593 1 0 0 1942.3715
5459.5676 2745.9956 40.7431 0 42.9830 0 26.3836 1 0 0 1985.8653
5463.9816 2745.8845 40.7431 0 42.9830 0 26.1286 1 0 0 1987.9362
5897.5925 2745.8056 40.7431 0 42.9830 0 25.7033 1 0 0 2216.2356
4264.7978 2747.0808 40.7431 0 26.6160 1 25.3034 1 0 0 1803.3325
4303.0781 2746.3957 40.7431 0 42.9830 0 26.0738 1 0 0 1797.8346
4354.8717 2746.8509 40.7431 0 42.9830 0 25.8018 1 0 0 1790.3000
4649.3099 2746.5883 25.3922 1 24.4818 1 23.7579 1 0 0 1778.6392
4797.2138 2746.8975 40.7431 0 42.9830 0 26.1380 1 0 0 1790.6728
4820.8761 2746.6049 40.7431 0 42.9830 0 25.6850 1 0 0 1794.0613
4828.8019 2747.1656 40.7431 0 42.9830 0 26.3576 1 0 0 1794.6125
4835.6261 2746.5553 40.7431 0 42.9830 0 26.3448 1 0 0 1796.1966
4843.0796 2746.5811 40.7431 0 42.9830 0 25.9940 1 0 0 1797.2704
4958.8201 2746.8266 40.7431 0 42.9830 0 26.2734 1 0 0 1817.9414
5189.4615 2747.1587 40.7431 0 42.9830 0 26.2579 1 0 0 1879.9674
5293.0969 2747.2098 40.7431 0 42.9830 0 26.5051 1 0 0 1916.3328
5619.3712 2746.5926 40.7431 0 42.9830 0 26.3186 1 0 0 2061.5526
5837.9103 2746.7100 40.7431 0 42.9830 0 26.1556 1 0 0 2180.3896
3926.0033 2747.5820 40.7431 0 42.9830 0 26.4043 1 0 0 1890.7026
4021.2586 2748.0833 40.7431 0 42.9830 0 26.4356 1 0 0 1859.7132
4414.6390 2748.4955 40.7431 0 42.9830 0 25.3493 1 0 0 1782.3214
4666.7053 2748.1119 40.7431 0 42.9830 0 26.4635 1 0 0 1777.9357
4752.7634 2747.8322 40.7431 0 42.9830 0 26.4542 1 0 0 1784.7552
5151.8982 2747.9981 40.7431 0 42.9830 0 26.2336 1 0 0 1867.2159
5207.6742 2748.0737 40.7431 0 42.9830 0 26.3995 1 0 0 1885.1432
5520.0359 2747.8629 40.7431 0 42.9830 0 26.3078 1 0 0 2011.8990
5969.8456 2748.1565 25.2624 1 42.9830 0 24.4978 1 0 0 2258.2702
3954.5883 2749.2259 40.7431 0 42.9830 0 24.9183 1 0 0 1879.5401
4048.9782 2749.2043 40.7431 0 42.9830 0 26.4604 1 0 0 1850.5835
4614.1297 2749.4218 40.7431 0 24.5057 1 23.7843 1 0 0 1774.6713
4706.6114 2749.4567 25.0839 1 42.9830 0 26.5367 1 0 0 1779.1137
4813.0940 2748.6280 40.7431 0 42.9830 0 26.2007 1 0 0 1791.0034
4900.6247 2748.5839 40.7431 0 42.9830 0 26.4685 1 0 0 1804.8010
5048.6241 2748.8443 40.7431 0 42.9830 0 26.3685 1 0 0 1837.0803
5544.3153 2748.8148 40.7431 0 42.9830 0 26.5492 1 0 0 2022.5897
5703.4542 2748.9135 40.7431 0 42.9830 0 25.8188 1 0 0 2103.4646
4074.9127 2749.9019 40.7431 0 42.9830 0 25.9373 1 0 0 1842.7171
4090.0037 2750.4577 40.7431 0 42.9830 0 26.5941 1 0 0 1838.1482
4117.0947 2749.5053 40.7431 0 42.9830 0 26.3785 1 0 0 1832.1186
4802.5433 2749.5777 40.7431 0 42.9830 0 25.9367 1 0 0 1788.6855
4910.6762 2749.5635 40.7431 0 26.6308 1 25.7100 1 0 0 1805.6828
5822.3559 2750.3511 40.7431 0 42.9830 0 24.1991 1 0 0 2168.4340
5877.0961 2750.0828 40.7431 0 42.9830 0 25.0362 1 0 0 2200.6105
4033.2085 2751.0135 40.7431 0 42.9830 0 25.4631 1 0 0 1853.3916
4378.9761 2750.8574 40.7431 0 42.9830 0 25.7756 1 0 0 1783.5226
6077.3470 2751.3240 21.3829 1 42.9830 0 19.0596 1 0 0 2323.8200
4415.0979 2752.0205 40.7431 0 25.2893 1 24.3709 1 0 0 1778.7695
4487.3705 2752.4723 40.7431 0 42.9830 0 26.3757 1 0 0 1773.3091
4697.2541 2751.8809 40.7431 0 42.9830 0 26.5661 1 0 0 1776.0241
4990.0575 2751.7741 40.7431 0 42.9830 0 26.4130 1 0 0 1819.9861
5048.1965 2751.7355 40.7431 0 42.9830 0 26.4724 1 0 0 1834.1768
5168.4816 2752.3059 40.7431 0 42.9830 0 26.5630 1 0 0 1868.3271
4248.7154 2753.3367 40.7431 0 42.9830 0 26.3771 1 0 0 1800.0096
4556.3198 2753.1306 40.7431 0 42.9830 0 26.5651 1 0 0 1770.6083
4957.9293 2752.7082 40.7431 0 42.9830 0 25.8265 1 0 0 1812.0045
5457.7351 2753.3232 20.8563 1 42.9830 0 20.5003 1 0 0 1978.4898
5758.9588 2753.1429 40.7431 0 42.9830 0 25.6222 1 0 0 2130.2561
6144.3655 2752.9459 40.7431 0 42.9830 0 24.6892 1 0 0 2366.5042
4145.4651 2753.7440 40.7431 0 42.9830 0 25.7139 1 0 0 1821.1250
4166.1967 2754.4960 40.7431 0 42.9830 0 26.0819 1 0 0 1815.6216
4626.2340 2754.4369 40.7431 0 42.9830 0 25.8067 1 0 0 1769.9709
4799.4330 2753.2595 40.7431 0 42.9830 0 26.1455 1 0 0 1784.6389
4963.6511 2754.2158 40.7431 0 42.9830 0 26.4529 1 0 0 1811.7519
5066.1800 2754.3419 40.7431 0 42.9830 0 26.5384 1 0 0 1836.3935
5117.1854 2754.3540 40.7431 0 42.9830 0 26.3865 1 0 0 1850.6950
5314.8389 2754.1594 40.7431 0 42.9830 0 26.1741 1 0 0 1918.1803
5353.7504 2753.6998 40.7431 0 26.9089 1 26.0319 1 0 0 1933.9555
5553.4995 2754.3013 40.7431 0 42.9830 0 26.3629 1 0 0 2022.2079
5945.1418 2753.6236 40.7431 0 42.9830 0 25.7715 1 0 0 2238.7636
4284.2472 2755.1324 22.3309 1 21.9092 1 21.5119 1 0 0 1792.1501
4392.8765 2755.2775 40.7431 0 42.9830 0 26.5053 1 0 0 1777.6564
4535.8894 2754.8760 40.7431 0 42.9830 0 26.5327 1 0 0 1769.1891
4573.3416 2755.7149 40.7431 0 42.9830 0 25.8031 1 0 0 1767.9325
4593.7342 2755.0743 40.7431 0 42.9830 0 26.5667 1 0 0 1768.6791
5004.4210 2755.2449 40.7431 0 42.9830 0 26.4312 1 0 0 1819.9479
5166.5708 2754.6987 40.7431 0 42.9830 0 26.2487 1 0 0 1865.4511
5615.9492 2754.8786 40.7431 0 42.9830 0 24.8858 1 0 0 2052.6758
5651.2309 2755.2859 40.7431 0 42.9830 0 24.2067 1 0 0 2070.4543
4301.1661 2755.7911 40.7431 0 42.9830 0 26.2883 1 0 0 1788.8383
4307.4193 2755.6980 40.7431 0 42.9830 0 25.9781 1 0 0 1787.9861
4315.7926 2756.1968 40.7431 0 42.9830 0 25.6888 1 0 0 1786.2617
4379.5216 2756.0072 40.7431 0 26.5524 1 25.6132 1 0 0 1778.3441
4386.9126 2756.0447 40.7431 0 42.9830 0 26.0947 1 0 0 1777.5122
4567.8879 2755.9531 40.7431 0 42.9830 0 26.4541 1 0 0 1767.7058
4772.3296 2755.6167 40.7431 0 42.9830 0 25.9714 1 0 0 1779.0809
4369.4275 2756.4057 40.7431 0 25.7284 1 24.9309 1 0 0 1779.0823
4450.9823 2757.2633 40.7431 0 42.9830 0 26.3537 1 0 0 1770.6864
4469.8905 2756.8130 40.7431 0 42.9830 0 26.2676 1 0 0 1769.9192
4517.2204 2756.5994 40.7431 0 42.9830 0 26.1818 1 0 0 1767.9709
4558.2941 2757.4794 40.7431 0 42.9830 0 25.9692 1 0 0 1766.2406
4689.2143 2756.5190 40.7431 0 42.9830 0 26.5466 1 0 0 1770.8575
4780.2526 2757.1417 40.7431 0 42.9830 0 26.3305 1 0 0 1778.4652
4829.1116 2757.2669 40.7431 0 42.9830 0 26.1854 1 0 0 1784.6580
4859.3155 2757.1333 40.7431 0 42.9830 0 26.3469 1 0 0 1789.3514
4961.3496 2757.4627 40.7431 0 42.9830 0 26.5513 1 0 0 1808.0870
4977.5338 2756.7353 40.7431 0 42.9830 0 26.5113 1 0 0 1812.3292
5014.2689 2756.5751 40.7431 0 42.9830 0 26.4903 1 0 0 1821.0094
5663.3426 2757.2179 40.7431 0 42.9830 0 25.9851 1 0 0 2075.1348
4102.0154 2757.7892 40.7431 0 42.9830 0 26.2703 1 0 0 1827.9362
4415.5350 2758.4300 40.7431 0 42.9830 0 26.1861 1 0 0 1772.3466
4870.5089 2758.4907 40.7431 0 42.9830 0 26.3477 1 0 0 1789.8294
5007.5423 2757.6379 25.0124 1 42.9830 0 26.3737 1 0 0 1818.3638
5043.6032 2757.7344 40.7431 0 42.9830 0 26.5584 1 0 0 1827.1971
5505.8196 2758.0048 40.7431 0 42.9830 0 26.4013 1 0 0 1996.2802
5690.3781 2757.5474 40.7431 0 42.9830 0 25.5876 1 0 0 2089.1708
4226.0657 2758.5464 40.7431 0 25.9695 1 24.8520 1 0 0 1799.1331
4272.6112 2759.0331 40.7431 0 42.9830 0 26.4318 1 0 0 1790.2254
4572.5418 2756.8230 40.7431 0 42.9830 0 26.1492 1 0 0 1766.8250
4640.3485 2759.1148 21.8675 1 21.3408 1 20.9308 1 0 0 1765.7663
4841.0806 2759.4324 40.7431 0 42.9830 0 24.2781 1 0 0 1784.2647
4850.0438 2759.4802 40.7431 0 42.9830 0 26.0821 1 0 0 1785.5794
5091.6631 2759.2874 40.7431 0 42.9830 0 26.5109 1 0 0 1838.6358
5239.8318 2758.9332 40.7431 0 42.9830 0 26.2944 1 0 0 1886.0238
5974.4895 2758.7414 24.5528 1 42.9830 0 22.6850 1 0 0 2252.8409
3983.0180 2760.2656 40.7431 0 42.9830 0 26.5215 1 0 0 1859.8881
4199.3789 2760.4458 40.7431 0 42.9830 0 25.8312 1 0 0 1802.6313
4250.8588 2760.1270 40.7431 0 42.9830 0 26.2389 1 0 0 1792.9438
4276.9123 2759.6713 24.9884 1 24.3551 1 23.7421 1 0 0 1788.8761
4347.3913 2759.6018 40.7431 0 42.9830 0 25.6971 1 0 0 1778.5850
4374.0451 2759.9245 40.7431 0 42.9830 0 25.8034 1 0 0 1775.0600
4613.2744 2760.0269 40.7431 0 42.9830 0 26.0234 1 0 0 1764.0498
4776.5376 2760.4776 40.7431 0 42.9830 0 26.4192 1 0 0 1774.7247
4821.4668 2759.9596 23.5644 1 23.0076 1 22.5613 1 0 0 1780.9161
4945.3575 2760.0566 40.7431 0 42.9830 0 26.3290 1 0 0 1802.1933
5101.8244 2759.6294 40.7431 0 42.9830 0 26.2111 1 0 0 1841.1929
5236.9022 2759.9246 40.7431 0 42.9830 0 25.5060 1 0 0 1884.0640
4117.9646 2760.9683 40.7431 0 42.9830 0 26.4080 1 0 0 1820.8023
4608.8331 2761.3927 40.7431 0 42.9830 0 26.2331 1 0 0 1762.5918
4647.6068 2760.5183 40.7431 0 42.9830 0 26.5144 1 0 0 1764.6502
4752.2941 2760.9636 40.7431 0 42.9830 0 26.4679 1 0 0 1771.6429
5152.1709 2761.3560 40.7431 0 42.9830 0 26.2730 1 0 0 1854.6026
5227.1116 2760.9997 40.7431 0 42.9830 0 26.2983 1 0 0 1879.6351
5502.2811 2761.2478 40.7431 0 42.9830 0 26.3127 1 0 0 1991.7615
4307.0673 2762.3201 40.7431 0 42.9830 0 26.2844 1 0 0 1781.4912
4574.7732 2762.0880 40.7431 0 42.9830 0 26.0698 1 0 0 1761.5592
4670.1283 2761.6199 40.7431 0 42.9830 0 26.5713 1 0 0 1764.6286
4834.8041 2762.4868 40.7431 0 42.9830 0 25.8252 1 0 0 1780.3156
4846.7535 2762.1580 40.7431 0 42.9830 0 26.0983 1 0 0 1782.4279
4962.4581 2762.4657 40.7431 0 42.9830 0 26.2583 1 0 0 1803.4385
5152.1709 2761.3560 40.7431 0 42.9830 0 26.2730 1 0 0 1854.6026
5240.8529 2762.1075 40.7431 0 42.9830 0 25.6115 1 0 0 1883.4151
5363.1064 2761.9181 40.7431 0 42.9830 0 26.3774 1 0 0 1930.2412
5752.0056 2762.4935 40.7431 0 42.9830 0 24.3525 1 0 0 2118.6181
4187.9589 2762.6039 40.7431 0 42.9830 0 26.2726 1 0 0 1802.9333
4284.1557 2762.7199 40.7431 0 42.9830 0 26.4975 1 0 0 1784.6779
4382.4857 2762.6319 40.7431 0 25.5422 1 24.8088 1 0 0 1771.4359
4475.5269 2763.1856 40.7431 0 42.9830 0 26.2372 1 0 0 1763.2328
4556.8307 2763.4035 40.7431 0 42.9830 0 26.2020 1 0 0 1760.3307
4787.1366 2763.3539 40.7431 0 42.9830 0 26.0960 1 0 0 1773.1079
5357.7740 2763.3014 40.7431 0 42.9830 0 26.4746 1 0 0 1926.8045
5423.4723 2763.3100 40.7431 0 42.9830 0 26.3799 1 0 0 1954.4312
4033.8390 2764.2727 40.7431 0 42.9830 0 25.3971 1 0 0 1840.5289
4591.1568 2763.6820 40.7431 0 27.3033 1 25.9121 1 0 0 1760.0454
4659.4744 2764.1444 40.7431 0 42.9830 0 18.1595 1 0 0 1761.5608
4726.4185 2763.5954 40.7431 0 42.9830 0 26.3652 1 0 0 1766.6091
4742.7162 2764.2931 40.7431 0 42.9830 0 26.4266 1 0 0 1767.3921
4770.0938 2764.1194 40.7431 0 42.9830 0 25.8526 1 0 0 1770.3826
5244.2084 2763.8694 40.7431 0 42.9830 0 25.6771 1 0 0 1882.9584
5251.1602 2764.4405 40.7431 0 42.9830 0 26.3994 1 0 0 1884.9097
5509.1590 2764.4801 21.5202 1 42.9830 0 20.9468 1 0 0 1992.1202
5604.6519 2763.5436 23.0418 1 42.9830 0 22.0925 1 0 0 2039.4836
3910.4285 2765.3868 40.7431 0 42.9830 0 25.8953 1 0 0 1879.4325
4043.4749 2765.1540 40.7431 0 42.9830 0 26.4737 1 0 0 1836.8785
4085.6462 2765.0182 23.1828 1 22.8112 1 22.3361 1 0 0 1825.2681
4094.9850 2765.0738 40.7431 0 42.9830 0 26.2254 1 0 0 1822.7363
4207.9405 2765.4110 40.7431 0 42.9830 0 26.5021 1 0 0 1796.0088
4577.1992 2765.0532 40.7431 0 42.9830 0 26.0249 1 0 0 1758.5962
4662.8907 2765.2858 40.7431 0 42.9830 0 25.0421 1 0 0 1760.5893
4928.2653 2764.8366 23.2942 1 22.6617 1 22.2003 1 0 0 1794.0660
5166.0175 2764.7550 24.0010 1 23.3571 1 22.7927 1 0 0 1855.7413
5230.8385 2764.5551 40.7431 0 42.9830 0 25.5298 1 0 0 1877.6012
5452.2828 2764.7766 40.7431 0 42.9830 0 26.2887 1 0 0 1965.8071
5474.2717 2764.5212 40.7431 0 42.9830 0 24.3456 1 0 0 1975.9527
5865.0100 2764.8835 23.4463 1 42.9830 0 22.5041 1 0 0 2181.5273
3930.3972 2765.6319 40.7431 0 42.9830 0 26.2002 1 0 0 1872.2415
4427.1433 2765.6171 40.7431 0 42.9830 0 26.2172 1 0 0 1764.1820
4525.8548 2765.5562 40.7431 0 42.9830 0 26.3492 1 0 0 1758.7595
4717.9134 2765.9030 40.7431 0 25.2168 1 24.5217 1 0 0 1763.5974
4790.7915 2766.3724 40.7431 0 42.9830 0 25.9935 1 0 0 1770.5544
4989.7254 2765.9018 40.7431 0 42.9830 0 26.5175 1 0 0 1806.1584
5128.3790 2765.9694 40.7431 0 42.9830 0 26.1777 1 0 0 1842.9278
5143.5220 2766.0473 40.7431 0 42.9830 0 26.3173 1 0 0 1847.4625
5265.4527 2765.7208 40.7431 0 42.9830 0 26.5240 1 0 0 1888.8972
4368.8253 2767.0621 40.7431 0 42.9830 0 26.3254 1 0 0 1768.5672
4532.1962 2767.3372 40.7431 0 42.9830 0 26.4572 1 0 0 1756.8156
4580.3191 2767.2078 40.7431 0 42.9830 0 26.3712 1 0 0 1756.4495
4666.4020 2766.5756 40.7431 0 42.9830 0 25.5032 1 0 0 1759.4813
4948.9254 2766.7489 40.7431 0 42.9830 0 26.5149 1 0 0 1796.3854
5408.6292 2766.6111 40.7431 0 42.9830 0 25.6349 1 0 0 1945.0457
6188.0219 2767.0397 40.7431 0 42.9830 0 26.0389 1 0 0 2385.2919
4091.2129 2767.6038 40.7431 0 42.9830 0 25.9967 1 0 0 1821.2925
4103.8871 2768.4304 40.7431 0 42.9830 0 26.4171 1 0 0 1817.1730
4603.5486 2768.2160 40.7431 0 42.9830 0 26.3172 1 0 0 1755.6740
4670.1392 2768.0876 40.7431 0 42.9830 0 25.8503 1 0 0 1758.1710
4916.0083 2767.9459 40.7431 0 42.9830 0 25.9940 1 0 0 1788.6362
5101.5211 2768.4922 40.7431 0 42.9830 0 26.1173 1 0 0 1832.6161
5114.2309 2768.1792 40.7431 0 24.7532 1 24.0833 1 0 0 1836.6117
5155.6688 2767.7318 40.7431 0 42.9830 0 26.2882 1 0 0 1849.6416
5557.2324 2768.0553 40.7431 0 42.9830 0 26.1126 1 0 0 2012.0057
4069.4500 2769.2090 40.7431 0 24.3961 1 23.5876 1 0 0 1825.6433
4283.8580 2768.5406 24.0474 1 23.3696 1 22.8933 1 0 0 1778.9835
4401.4250 2769.2311 40.7431 0 26.9090 1 25.7179 1 0 0 1762.9173
4441.6333 2768.9952 40.7431 0 42.9830 0 25.7185 1 0 0 1759.6636
4471.8608 2768.9463 40.7431 0 42.9830 0 25.8601 1 0 0 1757.6912
4524.2442 2767.6987 40.7431 0 42.9830 0 26.1645 1 0 0 1756.6630
4803.4166 2768.7520 40.7431 0 42.9830 0 26.4611 1 0 0 1769.7824
4808.5129 2769.0384 40.7431 0 42.9830 0 26.4842 1 0 0 1770.1654
4822.4176 2769.0397 40.7431 0 42.9830 0 25.9142 1 0 0 1772.0571
4957.6407 2768.5246 40.7431 0 42.9830 0 26.5269 1 0 0 1796.4881
5230.0761 2766.0013 40.7431 0 42.9830 0 25.5835 1 0 0 1875.9797
5237.8175 2768.6668 40.7431 0 20.7738 1 19.6371 1 0 0 1876.2061
5332.8893 2768.8924 40.7431 0 42.9830 0 25.6135 1 0 0 1911.6880
5465.6308 2769.0912 40.7431 0 42.9830 0 25.8054 1 0 0 1967.9568
5568.8974 2769.1605 40.7431 0 42.9830 0 26.3141 1 0 0 2016.7683
5969.4149 2768.5871 40.7431 0 42.9830 0 24.6614 1 0 0 2241.9748
4212.9008 2770.0151 40.7431 0 42.9830 0 26.4970 1 0 0 1790.4939
4226.8275 2770.3434 40.7431 0 42.9830 0 26.5226 1 0 0 1787.4125
4498.5358 2769.6526 40.7431 0 42.9830 0 26.2190 1 0 0 1755.6321
4557.5794 2769.7430 40.7431 0 42.9830 0 26.4471 1 0 0 1753.9842
4594.1797 2770.1941 40.7431 0 42.9830 0 26.0420 1 0 0 1753.5652
4671.9796 2769.5665 40.7431 0 42.9830 0 25.9969 1 0 0 1756.7956
4875.5371 2769.6566 40.7431 0 42.9830 0 24.3302 1 0 0 1779.6624
5087.1190 2769.5323 40.7431 0 42.9830 0 25.7982 1 0 0 1827.5268
5245.9286 2770.3958 40.7431 0 42.9830 0 25.6078 1 0 0 1877.4750
4234.5873 2771.0976 40.7431 0 42.9830 0 25.8559 1 0 0 1785.1796
4533.3782 2770.6358 40.7431 0 27.5814 1 26.0804 1 0 0 1753.4900
4590.3590 2771.1797 40.7431 0 42.9830 0 26.0709 1 0 0 1752.5406
4892.1227 2770.8982 40.7431 0 42.9830 0 26.4511 1 0 0 1781.3226
4966.5156 2770.6348 40.7431 0 42.9830 0 26.1028 1 0 0 1796.3431
5392.0304 2771.2279 40.7431 0 42.9830 0 25.7091 1 0 0 1933.7993
5532.0554 2771.3483 40.7431 0 42.9830 0 26.4897 1 0 0 1996.9370
5931.2381 2771.1283 24.9732 1 42.9830 0 23.5115 1 0 0 2216.4108
6132.0383 2771.3191 40.7431 0 42.9830 0 26.1631 1 0 0 2344.5803
3955.3706 2771.7265 40.7431 0 42.9830 0 24.6786 1 0 0 1858.0520
3986.6196 2772.1475 24.8057 1 24.0322 1 23.4791 1 0 0 1847.4777
4042.7001 2772.2016 40.7431 0 42.9830 0 25.5819 1 0 0 1830.3577
4079.1270 2772.3864 40.7431 0 42.9830 0 26.5291 1 0 0 1819.9331
4179.0707 2772.3456 25.5670 1 24.3576 1 23.6765 1 0 0 1795.3551
4481.4334 2773.0436 40.7431 0 42.9830 0 26.3011 1 0 0 1753.0674
4493.4449 2772.4536 40.7431 0 42.9830 0 25.7908 1 0 0 1753.0613
4515.6560 2772.0344 40.7431 0 42.9830 0 26.5126 1 0 0 1752.5957
4676.8912 2771.8820 40.7431 0 42.9830 0 26.2012 1 0 0 1754.7639
4805.5606 2771.5887 40.7431 0 42.9830 0 26.4287 1 0 0 1767.2489
4924.7785 2771.6447 40.7431 0 42.9830 0 26.3273 1 0 0 1786.7050
5204.2199 2772.4052 23.2182 1 22.7762 1 22.3521 1 0 0 1861.0719
5222.2864 2771.5126 40.7431 0 42.9830 0 26.4205 1 0 0 1868.1010
5230.8622 2772.1090 40.7431 0 42.9830 0 25.8573 1 0 0 1870.5343
5230.8622 2772.1090 40.7431 0 42.9830 0 25.8573 1 0 0 1870.5343
5244.8446 2771.2627 40.7431 0 42.9830 0 25.4285 1 0 0 1876.2779
5287.7927 2771.8155 40.7431 0 42.9830 0 26.0259 1 0 0 1891.5389
4034.7704 2773.3408 40.7431 0 42.9830 0 25.9677 1 0 0 1831.5880
4054.7321 2772.7950 40.7431 0 24.6729 1 23.9663 1 0 0 1826.3303
4198.8071 2773.2623 40.7431 0 42.9830 0 26.2447 1 0 0 1790.2170
4456.8341 2772.6561 40.7431 0 42.9830 0 26.2640 1 0 0 1754.9298
4556.1851 2772.3303 40.7431 0 42.9830 0 25.8600 1 0 0 1751.4110
4997.7214 2772.4371 40.7431 0 25.6451 1 24.6457 1 0 0 1801.6611
5257.1153 2773.1480 40.7431 0 42.9830 0 26.5904 1 0 0 1878.9412
5315.8448 2773.3806 40.7431 0 42.9830 0 26.1005 1 0 0 1900.8557
4120.2963 2774.1661 40.7431 0 42.9830 0 26.2631 1 0 0 1807.4417
4162.3434 2773.6097 40.7431 0 42.9830 0 26.4499 1 0 0 1797.8814
4443.8180 2774.3848 40.7431 0 42.9830 0 26.1974 1 0 0 1754.1255
4543.2712 2773.5896 40.7431 0 24.6265 1 23.9314 1 0 0 1750.3334
4593.1392 2773.5431 24.9131 1 24.2856 1 23.7542 1 0 0 1750.2049
4717.1316 2774.4585 40.7431 0 42.9830 0 26.4866 1 0 0 1755.0066
4798.2543 2774.2702 40.7431 0 42.9830 0 25.6406 1 0 0 1763.6480
4811.4677 2773.7012 40.7431 0 24.9378 1 24.1600 1 0 0 1765.9380
4820.0339 2773.5714 40.7431 0 42.9830 0 26.4242 1 0 0 1767.2372
4896.5197 2773.9204 40.7431 0 42.9830 0 25.6055 1 0 0 1779.1400
4976.1655 2773.9705 40.7431 0 42.9830 0 26.1002 1 0 0 1795.2233
4980.4874 2773.9857 40.7431 0 42.9830 0 26.5888 1 0 0 1796.1808
5548.6804 2774.1514 24.6527 1 42.9830 0 23.6529 1 0 0 2002.5138
5571.4099 2773.5772 40.7431 0 42.9830 0 26.2839 1 0 0 2014.1698
3980.8074 2775.1009 40.7431 0 42.9830 0 26.1160 1 0 0 1846.5380
4105.0144 2775.3485 40.7431 0 42.9830 0 26.3813 1 0 0 1810.1991
4260.1993 2775.2783 40.7431 0 42.9830 0 25.9572 1 0 0 1776.3676
4353.2233 2774.7333 40.7431 0 42.9830 0 26.4423 1 0 0 1762.8372
4491.6857 2774.9491 40.7431 0 42.9830 0 25.6163 1 0 0 1750.6506
4536.5964 2775.2040 40.7431 0 42.9830 0 26.2650 1 0 0 1748.8506
4700.1949 2774.6770 40.7431 0 42.9830 0 26.2251 1 0 0 1753.4920
4871.9466 2774.6798 40.7431 0 42.9830 0 26.2470 1 0 0 1774.1061
4902.4935 2774.8395 40.7431 0 42.9830 0 26.1260 1 0 0 1779.3281
5036.2147 2774.7984 40.7431 0 42.9830 0 25.8849 1 0 0 1808.8101
5241.9395 2774.9599 40.7431 0 42.9830 0 25.5343 1 0 0 1871.7872
5250.4265 2774.7049 40.7431 0 42.9830 0 25.7782 1 0 0 1875.0688
5401.1214 2775.2964 40.7431 0 42.9830 0 26.5059 1 0 0 1933.9821
5816.8447 2774.8863 40.7431 0 42.9830 0 25.7503 1 0 0 2145.2193
4152.0716 2775.9902 40.7431 0 42.9830 0 26.2256 1 0 0 1797.9491
4331.0612 2775.6077 40.7431 0 26.4712 1 25.9609 1 0 0 1764.8880
4401.0310 2775.7037 40.7431 0 42.9830 0 26.5502 1 0 0 1756.5149
4445.9973 2776.3102 40.7431 0 42.9830 0 26.5644 1 0 0 1752.0445
4449.2498 2776.1943 40.7431 0 42.9830 0 26.2784 1 0 0 1751.9248
4465.1177 2775.8204 40.7431 0 42.9830 0 26.3225 1 0 0 1751.2365
4481.4334 2773.0436 40.7431 0 42.9830 0 26.3011 1 0 0 1753.0674
4519.4218 2775.8619 40.7431 0 42.9830 0 26.5414 1 0 0 1748.6480
4665.4802 2775.5954 40.7431 0 42.9830 0 25.8093 1 0 0 1750.4257
4846.5501 2775.7386 40.7431 0 42.9830 0 26.2250 1 0 0 1768.9768
4892.8026 2775.6223 40.7431 0 42.9830 0 26.5119 1 0 0 1776.7963
5021.5323 2776.4913 40.7431 0 42.9830 0 25.9675 1 0 0 1803.4768
5140.3758 2776.2084 40.7431 0 27.6045 1 26.0907 1 0 0 1836.8264
5234.1110 2776.4141 40.7431 0 42.9830 0 26.5158 1 0 0 1867.6488
5349.7948 2776.1537 40.7431 0 42.9830 0 26.3715 1 0 0 1911.8193
5387.9056 2775.8737 25.1671 1 42.9830 0 26.5320 1 0 0 1927.8460
5517.3666 2776.0492 40.7431 0 42.9830 0 25.6073 1 0 0 1985.7958
5519.8272 2776.3360 40.7431 0 42.9830 0 25.3431 1 0 0 1986.7133
5782.2479 2775.7048 25.4805 1 42.9830 0 23.4942 1 0 0 2124.6948
5797.8639 2776.3274 40.7431 0 42.9830 0 26.2756 1 0 0 2133.1012
6162.5288 2775.6582 22.8985 1 42.9830 0 22.1383 1 0 0 2361.7341
4015.3511 2777.1227 40.7431 0 42.9830 0 26.0876 1 0 0 1833.8003
4357.2056 2777.4697 40.7431 0 42.9830 0 25.5556 1 0 0 1759.6266
5071.4737 2777.2124 40.7431 0 42.9830 0 26.4470 1 0 0 1815.8110
5272.6256 2777.4428 40.7431 0 42.9830 0 26.3908 1 0 0 1880.6443
5315.9327 2776.4205 40.7431 0 42.9830 0 25.6772 1 0 0 1898.0913
5487.7847 2777.1701 40.7431 0 42.9830 0 26.0191 1 0 0 1970.9265
5508.5753 2777.3917 40.7431 0 42.9830 0 26.2910 1 0 0 1980.4523
6095.3328 2776.9136 40.7431 0 42.9830 0 24.3825 1 0 0 2316.1341
3850.5883 2778.4138 40.7431 0 42.9830 0 24.6234 1 0 0 1889.3558
4099.4481 2778.0602 40.7431 0 25.3994 1 24.6005 1 0 0 1809.0335
4346.8946 2777.6826 40.7431 0 42.9830 0 26.2950 1 0 0 1760.7176
4357.2056 2777.4697 40.7431 0 42.9830 0 25.5556 1 0 0 1759.6266
4468.9009 2777.6129 40.7431 0 42.9830 0 26.4439 1 0 0 1749.2153
4489.8257 2776.8868 40.7431 0 42.9830 0 25.8773 1 0 0 1748.8040
4498.6860 2777.9305 20.6791 1 20.1416 1 19.8868 1 0 0 1747.3554
4507.1410 2777.6440 40.7431 0 42.9830 0 26.0384 1 0 0 1747.2960
4585.4043 2777.6735 40.7431 0 42.9830 0 25.7790 1 0 0 1746.0086
4686.4502 2778.1181 22.8039 1 22.3669 1 21.9497 1 0 0 1749.1251
4708.4332 2778.0259 40.7431 0 42.9830 0 25.9950 1 0 0 1750.7634
4756.5440 2777.5461 24.2129 1 23.7609 1 23.2042 1 0 0 1755.5810
4824.8979 2778.0140 40.7431 0 42.9830 0 26.4731 1 0 0 1763.5223
4869.0230 2778.1269 40.7431 0 42.9830 0 26.0051 1 0 0 1770.2189
4923.0922 2777.5848 40.7431 0 42.9830 0 25.6132 1 0 0 1780.5496
4944.5653 2777.8569 40.7431 0 42.9830 0 26.2556 1 0 0 1784.6135
5010.9921 2777.9171 40.7431 0 42.9830 0 26.4516 1 0 0 1799.5090
5513.4643 2777.8780 40.7431 0 42.9830 0 25.1051 1 0 0 1982.3349
5562.0822 2778.1236 40.7431 0 42.9830 0 26.2815 1 0 0 2005.6106
5616.0931 2778.2611 40.7431 0 42.9830 0 26.5069 1 0 0 2032.6357
4017.8211 2779.3255 40.7431 0 24.9783 1 24.3743 1 0 0 1830.9502
4057.8653 2779.0763 40.7431 0 42.9830 0 26.5706 1 0 0 1819.4175
4094.0128 2778.9710 40.7431 0 42.9830 0 26.5598 1 0 0 1809.5898
4402.9804 2779.4594 40.7431 0 42.9830 0 26.4417 1 0 0 1752.5858
4462.8592 2778.7381 40.7431 0 42.9830 0 25.8929 1 0 0 1748.4670
4596.9638 2779.4842 40.7431 0 27.2781 1 25.7053 1 0 0 1744.3095
4692.2720 2779.2939 40.7431 0 25.8462 1 25.1118 1 0 0 1748.3348
4926.2219 2779.3007 40.7431 0 42.9830 0 25.9365 1 0 0 1779.4832
5105.3985 2778.5574 23.8365 1 23.1485 1 22.5963 1 0 0 1824.1037
5414.0528 2778.5517 40.7431 0 42.9830 0 26.3623 1 0 0 1936.6116
4352.0107 2780.4736 40.7431 0 42.9830 0 25.8314 1 0 0 1757.2954
4366.0350 2780.2241 22.2220 1 21.8417 1 21.4636 1 0 0 1755.8239
4372.3462 2780.0588 40.7431 0 42.9830 0 26.5030 1 0 0 1755.2505
4445.3790 2779.6379 40.7431 0 42.9830 0 26.1496 1 0 0 1748.7712
4670.3743 2780.4204 24.8339 1 24.0326 1 23.3843 1 0 0 1745.8696
4882.0527 2779.5725 40.7431 0 42.9830 0 26.3364 1 0 0 1771.0108
5031.3401 2779.7055 25.1561 1 42.9830 0 26.4884 1 0 0 1802.8243
5084.9397 2779.4146 40.7431 0 42.9830 0 26.1127 1 0 0 1817.4301
5233.2782 2779.7377 40.7431 0 42.9830 0 26.1621 1 0 0 1864.2454
5328.1280 2779.4805 40.7431 0 42.9830 0 25.7048 1 0 0 1900.0799
5332.0473 2779.7399 40.7431 0 42.9830 0 26.3119 1 0 0 1901.4002
5474.3340 2780.0521 40.7431 0 42.9830 0 25.4495 1 0 0 1962.1674
5602.0389 2780.2138 40.7431 0 42.9830 0 26.4204 1 0 0 2023.7863
5988.4803 2779.8184 40.7431 0 42.9830 0 25.4331 1 0 0 2245.1531
3920.7426 2780.8658 40.7431 0 42.9830 0 25.8157 1 0 0 1861.3127
4492.0868 2781.8320 40.7431 0 42.9830 0 26.2151 1 0 0 1743.7564
4505.3324 2781.0489 40.7431 0 42.9830 0 25.6096 1 0 0 1743.9643
4694.8435 2780.7574 40.7431 0 42.9830 0 26.3528 1 0 0 1747.0501
4888.1413 2781.0607 40.7431 0 42.9830 0 26.5103 1 0 0 1770.6142
4903.2016 2781.2759 40.7431 0 42.9830 0 26.0183 1 0 0 1773.1337
5154.2768 2781.4282 40.7431 0 42.9830 0 26.5187 1 0 0 1836.2042
5236.3013 2781.9112 40.7431 0 27.2818 1 26.0914 1 0 0 1863.2842
5510.8993 2780.3204 40.7431 0 42.9830 0 25.6623 1 0 0 1978.9692
5728.3411 2781.0912 40.7431 0 42.9830 0 25.2374 1 0 0 2090.0250
6110.8207 2781.2431 40.7431 0 42.9830 0 26.2887 1 0 0 2323.0851
4107.8017 2781.5373 40.7431 0 42.9830 0 26.3389 1 0 0 1803.4996
4450.6597 2781.0006 40.7431 0 42.9830 0 25.0819 1 0 0 1747.0304
4455.0879 2781.7153 40.7431 0 42.9830 0 25.7022 1 0 0 1746.0095
4487.3397 2781.6683 40.7431 0 42.9830 0 26.1388 1 0 0 1744.1503
4875.4136 2782.0735 40.7431 0 42.9830 0 26.2763 1 0 0 1767.4049
4897.3121 2781.7727 22.1490 1 21.7524 1 21.4280 1 0 0 1771.5623
4905.9645 2781.8462 40.7431 0 42.9830 0 26.3870 1 0 0 1773.0879
4935.0014 2782.2445 40.7431 0 42.9830 0 26.5397 1 0 0 1778.3574
5277.3462 2782.2217 40.7431 0 42.9830 0 25.9870 1 0 0 1877.9699
5525.1785 2781.7632 40.7431 0 42.9830 0 25.7184 1 0 0 1984.5001
3838.4943 2783.1297 40.7431 0 42.9830 0 25.6887 1 0 0 1889.6771
3857.3890 2783.0326 40.7431 0 42.9830 0 25.8978 1 0 0 1882.4896
4194.1810 2782.6174 40.7431 0 42.9830 0 26.5385 1 0 0 1782.0523
4307.6392 2782.7744 40.7431 0 42.9830 0 25.7815 1 0 0 1761.1844
4350.0221 2782.5821 40.7431 0 42.9830 0 25.1196 1 0 0 1755.4569
4433.6627 2782.9476 40.7431 0 42.9830 0 25.7196 1 0 0 1746.3753
4450.7186 2781.3490 40.7431 0 42.9830 0 24.9762 1 0 0 1746.6787
4461.6588 2782.7104 40.7431 0 42.9830 0 25.5615 1 0 0 1744.5799
4540.1284 2783.3264 40.7431 0 42.9830 0 26.5618 1 0 0 1740.6571
4568.0412 2782.6821 40.7431 0 42.9830 0 25.8984 1 0 0 1740.9764
4620.0649 2782.8495 40.7431 0 42.9830 0 26.4999 1 0 0 1741.3978
4699.7278 2783.0687 40.7431 0 42.9830 0 26.3627 1 0 0 1745.0884
4706.9251 2783.3467 40.7431 0 42.9830 0 26.1028 1 0 0 1745.3431
4763.5878 2782.7310 40.7431 0 42.9830 0 26.2639 1 0 0 1751.1714
4804.2015 2782.7951 24.6033 1 23.7318 1 23.1877 1 0 0 1755.9610
4828.8822 2782.9857 40.7431 0 42.9830 0 26.5184 1 0 0 1759.1732
5145.6710 2783.0889 40.7431 0 42.9830 0 25.7778 1 0 0 1831.9264
5517.8069 2783.3877 19.0967 1 42.9830 0 19.5608 1 0 0 1979.5505
5691.2408 2782.5302 40.7431 0 42.9830 0 23.7871 1 0 0 2068.5601
6120.6227 2782.7006 40.7431 0 42.9830 0 26.3058 1 0 0 2328.4897
3899.2749 2784.2978 40.7431 0 42.9830 0 25.4563 1 0 0 1865.7593
4228.0946 2784.0942 40.7431 0 42.9830 0 26.4425 1 0 0 1773.6783
4439.6660 2784.1275 40.7431 0 42.9830 0 26.3194 1 0 0 1744.7256
4502.7307 2783.8653 25.6192 1 42.9830 0 25.0219 1 0 0 1741.2552
4635.4720 2783.7233 40.7431 0 42.9830 0 26.3620 1 0 0 1740.9972
4643.5288 2784.0519 40.7431 0 42.9830 0 26.4140 1 0 0 1740.9703
4777.2988 2783.8285 40.7431 0 42.9830 0 26.3140 1 0 0 1751.6159
4807.6974 2784.2051 40.7431 0 42.9830 0 25.6839 1 0 0 1755.0245
4113.3779 2784.7939 40.7431 0 42.9830 0 26.0394 1 0 0 1798.9171
4169.9377 2784.6599 40.7431 0 42.9830 0 26.3402 1 0 0 1785.3916
4240.7025 2785.0910 40.7431 0 42.9830 0 25.7457 1 0 0 1770.2812
4467.8088 2784.5269 40.7431 0 42.9830 0 26.3133 1 0 0 1742.3804
4477.2812 2785.1174 40.7431 0 42.9830 0 26.2870 1 0 0 1741.2373
4492.5908 2782.9887 40.7431 0 42.9830 0 26.3289 1 0 0 1742.5773
4499.4449 2786.0355 40.7431 0 42.9830 0 25.9793 1 0 0 1739.2252
4716.1885 2785.2509 40.7431 0 42.9830 0 26.3838 1 0 0 1744.1733
4823.9650 2785.0125 25.2750 1 42.9830 0 26.0465 1 0 0 1756.4622
4850.6137 2784.7323 40.7431 0 42.9830 0 25.8312 1 0 0 1760.7238
4910.9911 2785.3390 40.7431 0 42.9830 0 26.1501 1 0 0 1770.6057
4972.9099 2785.2312 40.7431 0 42.9830 0 26.0972 1 0 0 1783.5197
5236.3013 2781.9112 40.7431 0 27.2818 1 26.0914 1 0 0 1863.2842
5603.7094 2784.5223 40.7431 0 42.9830 0 26.3902 1 0 0 2020.9262
5630.0204 2784.7064 40.7431 0 42.9830 0 24.6023 1 0 0 2034.2964
4216.1469 2785.7944 40.7431 0 42.9830 0 26.0841 1 0 0 1774.3841
4224.6013 2786.0450 40.7431 0 42.9830 0 26.5177 1 0 0 1772.4511
4275.9136 2785.5416 40.7431 0 42.9830 0 26.1339 1 0 0 1763.5399
4331.1849 2786.4762 40.7431 0 42.9830 0 26.5186 1 0 0 1754.1067
4357.0961 2786.0872 19.9579 1 19.4712 1 19.2214 1 0 0 1751.0889
4445.5169 2785.9946 40.7431 0 42.9830 0 24.9923 1 0 0 1742.4217
4464.5787 2785.9344 40.7431 0 42.9830 0 25.7188 1 0 0 1741.1762
4664.6793 2785.6643 21.1247 1 20.5067 1 20.1835 1 0 0 1740.3288
4823.9650 2785.0125 25.2750 1 42.9830 0 26.0465 1 0 0 1756.4622
4829.6155 2786.1942 40.7431 0 42.9830 0 25.8951 1 0 0 1756.1050
4984.2182 2786.4262 40.7431 0 26.2891 1 25.2858 1 0 0 1784.9177
5036.4068 2785.7555 40.7431 0 42.9830 0 26.0720 1 0 0 1798.2677
5110.5145 2786.2517 40.7431 0 27.4323 1 26.0675 1 0 0 1818.2461
5199.6661 2786.3626 40.7431 0 42.9830 0 25.9727 1 0 0 1846.3970
5231.1792 2786.2818 40.7431 0 42.9830 0 26.3229 1 0 0 1857.3818
5354.9813 2786.3139 22.7571 1 22.3493 1 21.9568 1 0 0 1904.6567
3868.5030 2786.9646 40.7431 0 42.9830 0 25.4894 1 0 0 1874.6416
4365.1713 2787.3229 40.7431 0 42.9830 0 25.0682 1 0 0 1748.8785
4948.2788 2787.3090 40.7431 0 42.9830 0 26.5282 1 0 0 1776.1462
5203.2618 2787.4064 40.7431 0 26.2864 1 25.3013 1 0 0 1846.6364
5241.5217 2786.7938 40.7431 0 42.9830 0 26.2229 1 0 0 1860.5865
5387.5379 2787.4040 40.7431 0 42.9830 0 26.4700 1 0 0 1917.2429
5396.9066 2787.2644 40.7431 0 42.9830 0 26.1390 1 0 0 1921.3615
5466.1905 2786.8586 40.7431 0 42.9830 0 25.4319 1 0 0 1952.3882
5524.7903 2786.6138 40.7431 0 42.9830 0 25.4942 1 0 0 1980.0576
6128.3988 2786.7279 40.7431 0 42.9830 0 25.8194 1 0 0 2330.6580
4128.4144 2788.2586 40.7431 0 42.9830 0 25.7023 1 0 0 1791.7669
4200.1984 2788.3865 40.7431 0 42.9830 0 26.5054 1 0 0 1775.1384
4206.8107 2787.8152 40.7431 0 26.7993 1 25.7620 1 0 0 1774.3154
4219.8516 2787.7490 40.7431 0 42.9830 0 25.9275 1 0 0 1771.7248
4440.3105 2787.5594 40.7431 0 42.9830 0 26.1862 1 0 0 1741.2542
4442.7073 2790.1454 40.7431 0 42.9830 0 25.7735 1 0 0 1738.4928
4491.2428 2787.4867 40.7431 0 42.9830 0 26.5202 1 0 0 1738.1482
4671.8863 2788.1515 40.7431 0 42.9830 0 25.8214 1 0 0 1738.2344
4789.9194 2787.6431 40.7431 0 42.9830 0 26.3064 1 0 0 1749.3375
5084.9988 2788.4748 40.7431 0 42.9830 0 26.3211 1 0 0 1808.7533
5152.8950 2788.5898 40.7431 0 42.9830 0 26.1856 1 0 0 1828.9730
5216.3330 2788.2214 23.6804 1 23.0666 1 22.6106 1 0 0 1850.3645
5231.1792 2786.2818 40.7431 0 42.9830 0 26.3229 1 0 0 1857.3818
5376.6720 2788.0019 40.7431 0 42.9830 0 26.5716 1 0 0 1912.1167
5491.7485 2787.9940 23.2130 1 42.9830 0 22.2540 1 0 0 1963.1908
5575.9457 2788.0132 40.7431 0 42.9830 0 24.2889 1 0 0 2003.9026
5603.1237 2787.5266 40.7431 0 42.9830 0 25.8990 1 0 0 2018.0428
4057.2202 2788.8564 40.7431 0 42.9830 0 26.3848 1 0 0 1810.2261
4264.1163 2788.2161 40.7431 0 42.9830 0 26.0056 1 0 0 1762.9417
4393.6542 2788.6941 40.7431 0 25.8792 1 25.0016 1 0 0 1744.3370
4499.4449 2786.0355 40.7431 0 42.9830 0 25.9793 1 0 0 1739.2252
4594.3179 2788.5418 40.7431 0 42.9830 0 26.5510 1 0 0 1735.2202
4677.2644 2788.9158 40.7431 0 42.9830 0 26.2917 1 0 0 1737.7816
4683.3297 2789.2810 40.7431 0 42.9830 0 26.5163 1 0 0 1737.7868
4789.9194 2787.6431 40.7431 0 42.9830 0 26.2925 1 0 0 1749.3375
4807.3114 2789.4573 40.7431 0 42.9830 0 26.4909 1 0 0 1749.7677
4818.1654 2790.1856 40.7431 0 42.9830 0 25.8223 1 0 0 1750.5246
4833.3516 2789.1120 24.3375 1 23.5264 1 22.9685 1 0 0 1753.7661
4862.2198 2788.9577 40.7431 0 27.0617 1 25.6406 1 0 0 1758.4136
4963.2318 2788.9141 40.7431 0 42.9830 0 26.5559 1 0 0 1777.7880
5038.0481 2788.7839 40.7431 0 42.9830 0 26.3773 1 0 0 1795.7643
5052.2605 2789.2014 40.7431 0 25.9003 1 25.0695 1 0 0 1799.0841
5061.7121 2789.0509 40.7431 0 26.2472 1 25.3065 1 0 0 1801.7628
5407.9737 2788.7146 40.7431 0 42.9830 0 26.2467 1 0 0 1924.8182
5511.5098 2788.7703 40.7431 0 42.9830 0 26.4860 1 0 0 1971.8196
5583.8798 2788.8534 40.7431 0 42.9830 0 25.9480 1 0 0 2007.1538
5594.7016 2789.1491 40.7431 0 42.9830 0 26.4407 1 0 0 2012.3637
4090.7214 2789.9733 40.7431 0 42.9830 0 25.7928 1 0 0 1799.8662
4287.7564 2789.5708 40.7431 0 42.9830 0 25.9733 1 0 0 1757.5991
4467.0465 2789.4709 40.7431 0 42.9830 0 24.8654 1 0 0 1737.4926
4472.3106 2790.1392 40.7431 0 42.9830 0 26.1747 1 0 0 1736.5083
4529.1022 2789.5757 40.7431 0 42.9830 0 25.6151 1 0 0 1734.6615
4548.7295 2790.1070 40.7431 0 42.9830 0 26.0107 1 0 0 1733.7294
4655.1337 2790.1562 40.7431 0 42.9830 0 26.3960 1 0 0 1735.3724
4657.7160 2790.4699 40.7431 0 42.9830 0 26.5437 1 0 0 1735.1812
4689.6688 2789.9776 40.7431 0 24.7592 1 24.0661 1 0 0 1737.5008
4813.4025 2791.2127 40.7431 0 42.9830 0 25.1751 1 0 0 1748.8501
4824.7308 2788.6412 40.7431 0 42.9830 0 26.0879 1 0 0 1752.9797
4828.0521 2790.0322 40.7431 0 24.8105 1 24.0364 1 0 0 1752.0808
4845.6185 2790.1929 40.7431 0 42.9830 0 26.3353 1 0 0 1754.5518
4904.1717 2789.4936 21.4114 1 20.9664 1 20.6711 1 0 0 1765.2402
4945.4072 2789.6483 40.7431 0 42.9830 0 26.5352 1 0 0 1773.2563
5372.8854 2790.4766 40.7431 0 42.9830 0 26.3347 1 0 0 1908.2830
5392.9623 2790.2210 40.7431 0 42.9830 0 26.4148 1 0 0 1917.0023
5411.3453 2790.0399 40.7431 0 42.9830 0 25.7103 1 0 0 1925.0872
5481.5835 2789.6844 40.7431 0 42.9830 0 25.8983 1 0 0 1956.9633
5504.7429 2789.9045 40.7431 0 42.9830 0 25.8083 1 0 0 1967.6129
5524.1324 2789.5921 40.7431 0 42.9830 0 26.1351 1 0 0 1977.1292
5620.4003 2790.1045 40.7431 0 42.9830 0 26.5176 1 0 0 2024.6971
3866.7960 2790.5302 40.7431 0 42.9830 0 25.6404 1 0 0 1871.9835
4350.5714 2790.6403 40.7431 0 42.9830 0 25.2878 1 0 0 1747.3946
4539.8439 2790.7930 40.7431 0 42.9830 0 23.7920 1 0 0 1733.1976
4623.8686 2790.5313 40.7431 0 25.9177 1 24.9484 1 0 0 1733.8232
4731.6040 2790.9845 40.7431 0 42.9830 0 26.1156 1 0 0 1739.7843
4949.9405 2791.2431 40.7431 0 42.9830 0 26.5720 1 0 0 1772.6518
4969.3966 2790.5151 25.4593 1 24.5655 1 23.8865 1 0 0 1777.5857
5099.6684 2791.4361 40.7431 0 42.9830 0 26.4801 1 0 0 1810.1154
6010.5980 2791.3994 24.7258 1 42.9830 0 23.5228 1 0 0 2250.2223
3934.5476 2791.6792 40.7431 0 42.9830 0 25.3974 1 0 0 1846.3628
4116.6093 2791.5448 40.7431 0 42.9830 0 26.3518 1 0 0 1791.5641
4131.5882 2792.5491 40.7431 0 42.9830 0 26.0587 1 0 0 1786.8227
4185.8676 2792.0486 40.7431 0 42.9830 0 26.3006 1 0 0 1774.6406
4346.4713 2791.6120 40.7431 0 42.9830 0 25.9082 1 0 0 1746.9610
4361.8421 2792.3480 40.7431 0 42.9830 0 25.0682 1 0 0 1744.2920
4429.9108 2792.3335 23.9938 1 23.4098 1 22.8384 1 0 0 1737.3280
4442.7073 2790.1454 40.7431 0 42.9830 0 25.7735 1 0 0 1738.4928
4557.1766 2792.4188 40.7431 0 42.9830 0 26.2375 1 0 0 1731.3134
4783.5488 2791.9230 40.7431 0 42.9830 0 26.3230 1 0 0 1744.3147
4856.3642 2791.8495 40.7431 0 42.9830 0 26.5661 1 0 0 1754.6102
4933.8764 2792.2654 40.7431 0 42.9830 0 26.4326 1 0 0 1768.3168
5005.5977 2792.4335 40.7431 0 24.7567 1 23.9324 1 0 0 1784.1183
5008.6584 2791.9873 40.7431 0 42.9830 0 24.2145 1 0 0 1785.2934
5152.8950 2788.5898 40.7431 0 42.9830 0 26.1856 1 0 0 1828.9730
5158.8150 2792.1188 40.7431 0 42.9830 0 26.0939 1 0 0 1827.5102
5281.7329 2791.7256 40.7431 0 42.9830 0 26.1763 1 0 0 1870.8147
5608.1430 2792.1167 40.7431 0 42.9830 0 26.0080 1 0 0 2016.6637
5685.0345 2791.5868 24.1681 1 42.9830 0 22.9200 1 0 0 2057.5861
4384.2868 2793.4665 40.7431 0 42.9830 0 25.7582 1 0 0 1740.5883
4753.3190 2792.8371 40.7431 0 42.9830 0 26.4261 1 0 0 1740.0386
4800.6989 2792.6561 25.6876 1 42.9830 0 25.9937 1 0 0 1745.7277
4818.1654 2790.1856 40.7431 0 42.9830 0 25.8223 1 0 0 1750.5246
4880.7460 2793.0244 40.7431 0 42.9830 0 26.1183 1 0 0 1757.5368
4882.0188 2792.5583 40.7431 0 42.9830 0 25.9748 1 0 0 1758.2180
5060.0025 2792.6510 40.7431 0 42.9830 0 26.2706 1 0 0 1797.8346
5277.1295 2792.9257 40.7431 0 42.9830 0 26.5036 1 0 0 1867.9669
5457.1129 2793.2918 40.7431 0 42.9830 0 23.9229 1 0 0 1942.5256
4266.9385 2793.5424 40.7431 0 26.0567 1 25.0764 1 0 0 1757.2029
4299.1322 2793.9047 40.7431 0 42.9830 0 25.6849 1 0 0 1751.4999
4358.0414 2794.1931 25.0189 1 42.9830 0 23.3135 1 0 0 1742.9283
4371.2346 2794.1098 40.7431 0 42.9830 0 26.3046 1 0 0 1741.4229
4401.6056 2794.2650 40.7431 0 42.9830 0 26.3895 1 0 0 1737.9879
4455.1477 2793.8588 19.4717 1 18.1447 1 17.3475 1 0 0 1733.8904
4468.5253 2793.5264 40.7431 0 42.9830 0 24.8908 1 0 0 1733.3539
4548.3317 2793.6956 40.7431 0 42.9830 0 26.5627 1 0 0 1730.1471
4665.1137 2793.8103 40.7431 0 42.9830 0 26.3618 1 0 0 1732.2165
4813.5501 2791.6897 40.7431 0 42.9830 0 24.9111 1 0 0 1748.3978
4824.1894 2792.3631 40.7431 0 42.9830 0 24.7076 1 0 0 1749.2186
4946.5143 2794.0368 40.7431 0 42.9830 0 25.5474 1 0 0 1769.1977
5039.0832 2794.0921 40.7431 0 42.9830 0 25.8700 1 0 0 1790.9050
5265.7270 2794.0868 40.7431 0 42.9830 0 26.1066 1 0 0 1862.6287
5507.9305 2793.6624 40.7431 0 42.9830 0 25.8386 1 0 0 1965.8143
5562.4571 2793.9050 21.9727 1 42.9830 0 21.1102 1 0 0 1992.0768
3839.5849 2795.3143 40.7431 0 42.9830 0 24.5348 1 0 0 1878.0333
4167.4905 2795.3683 40.7431 0 42.9830 0 25.7730 1 0 0 1775.5223
4176.5986 2794.8450 40.7431 0 27.1578 1 25.4361 1 0 0 1773.9674
4350.5714 2790.6403 40.7431 0 42.9830 0 25.2878 1 0 0 1747.3946
4840.5918 2795.4199 40.7431 0 42.9830 0 25.9404 1 0 0 1748.6154
4845.5771 2795.4066 40.7431 0 42.9830 0 24.3971 1 0 0 1749.3945
5390.7315 2794.8605 40.7431 0 42.9830 0 26.2801 1 0 0 1911.8544
5475.9818 2794.7527 40.7431 0 42.9830 0 25.9290 1 0 0 1949.8774
5773.4813 2794.9192 40.7431 0 42.9830 0 25.5492 1 0 0 2103.9069
3864.4598 2796.2886 40.7431 0 42.9830 0 26.2726 1 0 0 1867.5403
4059.5414 2795.7904 40.7431 0 42.9830 0 26.0098 1 0 0 1802.9180
4087.4729 2795.6695 40.7431 0 42.9830 0 26.3175 1 0 0 1795.2584
4131.2415 2793.5839 40.7431 0 42.9830 0 26.1754 1 0 0 1785.9062
4481.8341 2795.5662 40.7431 0 42.9830 0 26.4663 1 0 0 1730.5554
4619.2311 2795.9183 40.7431 0 42.9830 0 26.4216 1 0 0 1728.3117
4808.5502 2795.7606 40.7431 0 42.9830 0 25.0507 1 0 0 1743.6866
4827.3481 2796.0310 40.7431 0 42.9830 0 25.9261 1 0 0 1746.0433
5170.7448 2796.1570 40.7431 0 42.9830 0 25.9931 1 0 0 1827.5428
5191.5200 2795.6629 40.7431 0 42.9830 0 26.5225 1 0 0 1834.8930
5237.1949 2795.5139 40.7431 0 42.9830 0 26.4326 1 0 0 1850.8950
5295.0864 2795.9279 40.7431 0 42.9830 0 26.4218 1 0 0 1872.0255
5429.3853 2796.4581 40.7431 0 42.9830 0 26.3127 1 0 0 1927.2449
5465.7160 2796.4132 40.7431 0 42.9830 0 25.8530 1 0 0 1943.6760
3805.8151 2796.6048 40.7431 0 42.9830 0 25.5715 1 0 0 1890.3216
3896.0066 2797.3158 23.1215 1 42.9830 0 22.2960 1 0 0 1854.8221
4046.6411 2797.3084 40.7431 0 42.9830 0 26.5812 1 0 0 1805.1921
4117.5215 2797.1101 40.7431 0 42.9830 0 26.0086 1 0 0 1785.9505
4215.9638 2796.9528 40.7431 0 25.2974 1 24.4807 1 0 0 1763.4941
4690.1459 2796.7678 40.7431 0 42.9830 0 26.5475 1 0 0 1730.7575
4928.1023 2796.5276 40.7431 0 42.9830 0 26.2300 1 0 0 1762.9761
5053.1173 2796.5094 40.7431 0 42.9830 0 26.3790 1 0 0 1792.2684
3912.2073 2798.1328 40.7431 0 42.9830 0 26.0215 1 0 0 1848.1959
4439.7919 2797.7821 40.7431 0 42.9830 0 25.6181 1 0 0 1731.1022
4443.4460 2798.3360 40.7431 0 42.9830 0 25.0791 1 0 0 1730.2697
4575.9917 2798.4839 40.7431 0 42.9830 0 26.4858 1 0 0 1725.1640
4835.2857 2797.6993 40.7431 0 42.9830 0 26.2163 1 0 0 1745.5615
4900.1584 2797.9737 40.7431 0 42.9830 0 26.4706 1 0 0 1756.1612
4954.5013 2797.9311 20.8305 1 20.5436 1 20.3982 1 0 0 1767.0918
5422.0267 2797.3878 40.7431 0 42.9830 0 26.2298 1 0 0 1923.1570
5434.4630 2797.6459 40.7431 0 42.9830 0 25.9822 1 0 0 1928.4399
5568.5764 2797.7551 40.7431 0 42.9830 0 24.1497 1 0 0 1991.7821
3966.7256 2798.5656 40.7431 0 42.9830 0 25.1513 1 0 0 1828.9640
4158.6322 2799.2216 40.7431 0 42.9830 0 26.1850 1 0 0 1773.8269
4317.6503 2798.5913 40.7431 0 42.9830 0 26.3353 1 0 0 1744.0500
4354.8810 2800.0273 40.7431 0 42.9830 0 25.8581 1 0 0 1737.5357
4436.5489 2799.2475 40.7431 0 42.9830 0 25.5339 1 0 0 1729.8966
4518.8698 2799.3352 40.7431 0 25.6392 1 24.8347 1 0 0 1725.2041
4804.6087 2798.8057 40.7431 0 42.9830 0 26.1458 1 0 0 1740.1432
4829.5964 2799.2494 40.7431 0 42.9830 0 24.9931 1 0 0 1743.1867
4845.9655 2798.6535 40.7431 0 42.9830 0 26.1017 1 0 0 1746.2473
4941.4750 2798.6230 40.7431 0 42.9830 0 26.5542 1 0 0 1763.6585
4946.4952 2798.7824 40.7431 0 42.9830 0 26.2372 1 0 0 1764.5546
5030.5096 2798.7983 40.7431 0 42.9830 0 26.4059 1 0 0 1784.1491
5170.8363 2799.3506 40.7431 0 42.9830 0 25.7815 1 0 0 1824.5543
5177.4287 2799.1532 40.7431 0 42.9830 0 26.3663 1 0 0 1826.9065
5358.8717 2798.9412 40.7431 0 42.9830 0 26.1772 1 0 0 1894.7533
5405.0365 2799.1601 40.7431 0 42.9830 0 26.3449 1 0 0 1914.1320
5481.9999 2798.5540 40.7431 0 42.9830 0 25.8298 1 0 0 1949.3026
5577.5145 2799.2494 40.7431 0 42.9830 0 26.4742 1 0 0 1994.9670
5609.4061 2798.9256 40.7431 0 42.9830 0 25.1836 1 0 0 2011.4702
5877.1508 2798.9615 23.8063 1 42.9830 0 22.6886 1 0 0 2161.4438
4264.8597 2799.6921 40.7431 0 24.9095 1 24.1081 1 0 0 1751.5145
4354.8810 2800.0273 40.7431 0 42.9830 0 25.8581 1 0 0 1737.5357
4467.4409 2799.5461 40.7431 0 42.9830 0 26.2210 1 0 0 1727.4123
4709.5552 2799.6610 40.7431 0 42.9830 0 26.4545 1 0 0 1729.2800
4806.0090 2798.3763 40.7431 0 42.9830 0 25.9107 1 0 0 1740.7547
4895.0313 2799.7780 40.7431 0 42.9830 0 26.4663 1 0 0 1753.4433
4901.7163 2800.1822 40.7431 0 42.9830 0 26.5148 1 0 0 1754.2811
4962.5876 2799.6741 40.7431 0 42.9830 0 26.0820 1 0 0 1767.1485
5351.1291 2799.8837 40.7431 0 42.9830 0 26.1816 1 0 0 1890.7013
5429.1308 2800.4098 40.7431 0 42.9830 0 26.5017 1 0 0 1923.5911
5466.2705 2800.1003 40.7431 0 42.9830 0 26.0945 1 0 0 1940.6550
4082.8898 2800.5758 40.7431 0 42.9830 0 26.5618 1 0 0 1791.7881
4233.1664 2800.6002 40.7431 0 42.9830 0 26.3541 1 0 0 1756.5007
4337.0844 2801.4196 40.7431 0 42.9830 0 26.5305 1 0 0 1738.4939
4478.1543 2801.4554 40.7431 0 42.9830 0 26.2771 1 0 0 1724.8760
4573.5240 2800.8477 40.7431 0 42.9830 0 26.2302 1 0 0 1722.7996
4723.8800 2801.1707 40.7431 0 26.3804 1 25.2501 1 0 0 1728.9549
4742.0523 2801.4919 40.7431 0 42.9830 0 26.2100 1 0 0 1730.3016
4834.3053 2801.3210 40.7431 0 42.9830 0 26.3114 1 0 0 1741.8340
5077.2414 2800.6296 40.7431 0 42.9830 0 26.4272 1 0 0 1794.9074
5298.4698 2800.7227 40.7431 0 42.9830 0 26.2092 1 0 0 1868.9095
5561.3936 2801.1673 22.2297 1 42.9830 0 21.5291 1 0 0 1985.2452
5809.6583 2801.4036 24.4712 1 42.9830 0 23.2788 1 0 0 2119.4616
5968.4891 2800.8333 23.7425 1 42.9830 0 22.6762 1 0 0 2216.2402
6121.1711 2801.4636 22.4617 1 42.9830 0 21.7318 1 0 0 2314.8611
3768.1071 2802.3099 40.7431 0 42.9830 0 25.3086 1 0 0 1900.7956
4183.6804 2801.5854 24.2831 1 23.7230 1 23.2264 1 0 0 1765.8190
4443.4460 2798.3360 40.7431 0 42.9830 0 25.0791 1 0 0 1730.2697
4470.9868 2802.0836 40.7431 0 42.9830 0 25.8246 1 0 0 1724.6635
4606.0195 2801.7575 40.7431 0 26.8162 1 25.7940 1 0 0 1722.1809
4617.0284 2802.2359 40.7431 0 42.9830 0 23.5327 1 0 0 1721.9403
4883.1142 2802.7557 40.7431 0 42.9830 0 26.2601 1 0 0 1748.3720
5273.0790 2802.3148 40.7431 0 27.7135 1 26.2890 1 0 0 1857.7438
5317.9997 2802.4343 40.7431 0 42.9830 0 25.9923 1 0 0 1874.9916
5503.3290 2802.4513 40.7431 0 42.9830 0 26.0409 1 0 0 1955.8945
3867.5512 2803.4422 24.5138 1 42.9830 0 23.1603 1 0 0 1859.7485
3913.5887 2803.3519 40.7431 0 42.9830 0 26.0848 1 0 0 1842.8284
3991.0195 2802.6762 40.7431 0 26.0612 1 24.9268 1 0 0 1817.1437
4051.0062 2803.1639 40.7431 0 42.9830 0 26.0410 1 0 0 1798.3180
4440.0780 2802.7292 40.7431 0 42.9830 0 26.4818 1 0 0 1726.1479
4777.4407 2802.7280 40.7431 0 42.9830 0 25.2772 1 0 0 1732.8617
4804.9557 2803.3130 40.7431 0 42.9830 0 26.1822 1 0 0 1735.7217
4831.0582 2803.3985 40.7431 0 42.9830 0 24.9512 1 0 0 1739.2976
4915.1702 2803.2537 40.7431 0 42.9830 0 26.0245 1 0 0 1753.8284
4942.2048 2801.4247 40.7431 0 42.9830 0 26.5599 1 0 0 1761.0706
5273.0790 2802.3148 40.7431 0 27.7135 1 26.2890 1 0 0 1857.7438
5360.6151 2802.7714 40.7431 0 42.9830 0 26.5497 1 0 0 1891.9914
5363.7367 2802.8525 40.7431 0 42.9830 0 26.3266 1 0 0 1893.2170
4303.3051 2803.5828 40.7431 0 42.9830 0 26.4833 1 0 0 1741.2882
4447.0126 2804.1677 40.7431 0 42.9830 0 25.2459 1 0 0 1724.1877
4473.6179 2802.7444 40.7431 0 42.9830 0 26.3119 1 0 0 1723.8481
4583.2921 2804.4768 40.7431 0 42.9830 0 26.5624 1 0 0 1719.1936
4679.8285 2803.7697 40.7431 0 42.9830 0 25.0726 1 0 0 1723.1090
4697.2173 2804.4677 40.7431 0 42.9830 0 25.7985 1 0 0 1723.5646
4738.9462 2804.2770 40.7431 0 42.9830 0 26.1792 1 0 0 1727.2309
4817.8502 2803.6161 16.1723 1 17.4037 1 17.3128 1 0 0 1737.1818
4887.0208 2803.7771 40.7431 0 25.2903 1 24.5053 1 0 0 1748.0612
4945.8151 2803.5461 40.7431 0 42.9830 0 25.9165 1 0 0 1759.7546
4959.1186 2803.7630 40.7431 0 42.9830 0 25.9474 1 0 0 1762.3992
5235.4935 2804.2317 40.7431 0 42.9830 0 26.5894 1 0 0 1842.1467
5286.5241 2804.1320 40.7431 0 42.9830 0 26.1443 1 0 0 1861.1633
5356.5586 2804.1465 40.7431 0 42.9830 0 26.4387 1 0 0 1889.0574
5380.0162 2804.1354 40.7431 0 42.9830 0 25.8602 1 0 0 1898.9007
5380.0162 2804.1354 40.7431 0 42.9830 0 25.8602 1 0 0 1898.9007
5443.3184 2804.2649 40.7431 0 42.9830 0 25.8172 1 0 0 1926.4961
3978.2646 2805.4442 25.3901 1 24.4506 1 23.7753 1 0 0 1818.6630
4100.2672 2805.3694 40.7431 0 42.9830 0 26.1026 1 0 0 1782.4785
4357.1017 2805.0602 40.7431 0 24.8685 1 23.9988 1 0 0 1732.2633
4425.2380 2805.0197 40.7431 0 42.9830 0 26.4277 1 0 0 1725.0836
4443.8963 2802.7830 40.7431 0 42.9830 0 26.2779 1 0 0 1725.8014
4801.2111 2805.0176 40.7431 0 42.9830 0 26.2477 1 0 0 1733.5382
4979.0672 2804.6026 40.7431 0 42.9830 0 26.2715 1 0 0 1766.0444
5054.6364 2805.4905 40.7431 0 42.9830 0 26.5869 1 0 0 1784.0237
3765.2734 2805.6040 40.7431 0 42.9830 0 25.7650 1 0 0 1899.0186
3828.4497 2806.2986 40.7431 0 42.9830 0 25.3804 1 0 0 1872.3376
3988.9596 2805.3194 40.7431 0 42.9830 0 26.5055 1 0 0 1815.3038
4017.5618 2806.1475 40.7431 0 25.8719 1 24.5683 1 0 0 1805.4956
4027.0814 2805.7378 40.7431 0 42.9830 0 25.7328 1 0 0 1802.9730
4115.6506 2806.4089 40.7431 0 42.9830 0 26.4733 1 0 0 1777.4445
4254.4787 2806.0184 40.7431 0 42.9830 0 25.9467 1 0 0 1747.1588
4416.3709 2806.3948 40.7431 0 42.9830 0 26.1010 1 0 0 1724.5033
4451.6151 2805.9716 40.7431 0 42.9830 0 24.6082 1 0 0 1722.0546
4539.2215 2805.5930 40.7431 0 24.8075 1 23.6435 1 0 0 1718.4131
4560.3655 2805.8903 40.7431 0 42.9830 0 23.8223 1 0 0 1717.8137
4650.6527 2806.3004 40.7431 0 42.9830 0 26.3627 1 0 0 1719.0411
4777.3063 2805.9590 40.7431 0 42.9830 0 26.2255 1 0 0 1729.6373
4926.0163 2806.2193 40.7431 0 42.9830 0 26.2946 1 0 0 1753.0630
5003.1299 2805.7088 40.7431 0 42.9830 0 25.8855 1 0 0 1770.6403
5096.7923 2806.1988 40.7431 0 42.9830 0 26.0241 1 0 0 1795.1541
5451.7771 2806.1672 40.7431 0 42.9830 0 26.4259 1 0 0 1928.6320
3911.5207 2807.2856 24.2612 1 42.9830 0 23.0163 1 0 0 1839.9008
4200.5330 2806.5915 40.7431 0 42.9830 0 26.4390 1 0 0 1757.2753
4387.1387 2807.8785 40.7431 0 42.9830 0 26.3989 1 0 0 1725.9515
4464.4352 2806.6414 22.3378 1 21.9255 1 21.5588 1 0 0 1720.5200
4798.3220 2807.1215 40.7431 0 42.9830 0 26.1474 1 0 0 1731.0763
4862.2903 2806.6410 40.7431 0 42.9830 0 26.2814 1 0 0 1740.9829
5060.5529 2807.1037 24.5463 1 24.6027 1 23.9388 1 0 0 1784.0734
5656.4277 2806.5133 40.7431 0 42.9830 0 25.9635 1 0 0 2029.6423
5907.8392 2806.8350 40.7431 0 42.9830 0 24.3415 1 0 0 2173.8552
4022.5329 2807.8502 40.7431 0 27.1753 1 26.1674 1 0 0 1802.3477
4132.1361 2808.3915 40.7431 0 42.9830 0 26.5051 1 0 0 1771.3418
4289.1956 2807.5227 40.7431 0 42.9830 0 25.9709 1 0 0 1739.6534
4382.0439 2807.7908 40.7431 0 42.9830 0 25.9607 1 0 0 1726.5987
4443.2419 2807.0628 40.7431 0 42.9830 0 26.4086 1 0 0 1721.5836
4582.4247 2805.4558 40.7431 0 42.9830 0 26.3705 1 0 0 1718.2103
4652.6028 2807.9021 40.7431 0 42.9830 0 26.1821 1 0 0 1717.5287
4666.0098 2808.1793 40.7431 0 42.9830 0 26.0257 1 0 0 1717.9150
4806.2535 2808.0506 40.7431 0 42.9830 0 24.4544 1 0 0 1731.1996
4834.1528 2807.8811 40.7431 0 42.9830 0 26.0961 1 0 0 1735.3248
4886.3853 2806.9375 40.7431 0 42.9830 0 25.6136 1 0 0 1744.8381
4889.4804 2807.4248 40.7431 0 42.9830 0 25.8998 1 0 0 1744.9150
5158.6843 2807.4958 40.7431 0 25.4571 1 24.6280 1 0 0 1812.9054
5189.9104 2807.8933 40.7431 0 42.9830 0 26.4962 1 0 0 1822.8357
5271.0334 2808.4399 40.7431 0 42.9830 0 26.3402 1 0 0 1851.2991
5306.1793 2807.5562 40.7431 0 42.9830 0 26.5450 1 0 0 1865.6224
5324.5049 2807.7125 40.7431 0 42.9830 0 26.1323 1 0 0 1872.7437
5381.8037 2805.0040 40.7431 0 42.9830 0 25.9923 1 0 0 1898.8736
5456.2852 2808.3136 40.7431 0 42.9830 0 26.5397 1 0 0 1928.7780
6035.8684 2807.9302 40.7431 0 42.9830 0 25.2662 1 0 0 2253.8257
4107.7790 2808.6946 40.7431 0 26.1609 1 24.9034 1 0 0 1777.2865
4404.6037 2809.2673 40.7431 0 42.9830 0 26.3724 1 0 0 1722.7625
4485.8236 2809.2313 24.2062 1 23.4669 1 22.9246 1 0 0 1716.6997
4667.6393 2808.7288 40.7431 0 42.9830 0 26.0246 1 0 0 1717.4540
4690.4284 2808.9658 40.7431 0 42.9830 0 26.1841 1 0 0 1718.6061
4803.4650 2807.2892 40.7431 0 42.9830 0 25.8019 1 0 0 1731.5830
4892.3528 2808.8352 40.7431 0 42.9830 0 25.9385 1 0 0 1744.0493
4950.6219 2809.1568 40.7431 0 25.9536 1 25.0404 1 0 0 1755.2949
4954.4317 2808.5839 40.7431 0 42.9830 0 26.2358 1 0 0 1756.6748
4979.2744 2808.8168 40.7431 0 42.9830 0 26.5156 1 0 0 1761.9902
5155.1104 2809.3169 24.7757 1 42.9830 0 25.9836 1 0 0 1810.0317
5575.3157 2808.5448 40.7431 0 42.9830 0 26.3975 1 0 0 1985.8286
3829.2911 2809.8521 40.7431 0 42.9830 0 26.0165 1 0 0 1868.7432
4017.3984 2810.4847 40.7431 0 42.9830 0 26.3329 1 0 0 1801.4207
4176.3389 2809.9871 40.7431 0 42.9830 0 26.5647 1 0 0 1759.2728
4396.9063 2809.9185 25.5768 1 24.3364 1 23.5969 1 0 0 1722.8902
4573.8940 2810.2123 40.7431 0 42.9830 0 24.2961 1 0 0 1713.4349
4684.6670 2810.4216 40.7431 0 42.9830 0 26.4246 1 0 0 1716.7738
4728.8179 2810.0556 40.7431 0 42.9830 0 26.4112 1 0 0 1720.5398
5150.8726 2810.4362 40.7431 0 26.4866 1 25.2100 1 0 0 1807.6155
5284.5105 2809.6035 40.7431 0 42.9830 0 25.8985 1 0 0 1855.3378
5611.3496 2810.0277 40.7431 0 42.9830 0 26.5150 1 0 0 2002.9645
3743.2428 2810.6117 40.7431 0 42.9830 0 25.7516 1 0 0 1904.0021
3756.3845 2810.6966 20.5996 1 42.9830 0 20.3271 1 0 0 1898.2259
3850.7449 2810.6250 22.8809 1 42.9830 0 21.8876 1 0 0 1859.5817
4221.6650 2810.6522 40.7431 0 42.9830 0 25.8585 1 0 0 1748.9242
4268.9838 2811.4171 40.7431 0 42.9830 0 25.9318 1 0 0 1739.2464
4303.3340 2811.2154 40.7431 0 25.5740 1 24.6871 1 0 0 1733.7445
4316.3402 2810.8932 40.7431 0 42.9830 0 25.8614 1 0 0 1732.0777
4316.3402 2810.8932 40.7431 0 42.9830 0 25.8614 1 0 0 1732.0777
4364.3390 2810.8526 40.7431 0 42.9830 0 26.2025 1 0 0 1725.6211
4387.1387 2807.8785 40.7431 0 42.9830 0 26.3989 1 0 0 1725.9515
4457.2597 2810.7624 40.7431 0 42.9830 0 26.1744 1 0 0 1716.8819
4589.3245 2810.8718 40.7431 0 42.9830 0 26.1921 1 0 0 1712.8408
4671.0098 2811.2536 40.7431 0 42.9830 0 26.0185 1 0 0 1715.1196
4796.1677 2811.1822 40.7431 0 42.9830 0 25.6210 1 0 0 1726.7717
4828.7632 2810.7912 40.7431 0 42.9830 0 24.9775 1 0 0 1731.6475
4832.0953 2810.3377 40.7431 0 42.9830 0 25.5482 1 0 0 1732.5887
4968.0086 2810.6270 40.7431 0 42.9830 0 26.0778 1 0 0 1757.6711
5070.7790 2811.3547 40.7431 0 26.0191 1 24.9097 1 0 0 1782.8041
5107.1814 2810.5269 40.7431 0 42.9830 0 25.3637 1 0 0 1794.0718
5221.2617 2810.8420 40.7431 0 42.9830 0 26.5235 1 0 0 1830.9015
5243.5395 2810.7662 40.7431 0 42.9830 0 26.4318 1 0 0 1838.9617
5570.8015 2811.2862 40.7431 0 42.9830 0 24.9984 1 0 0 1981.1871
3961.8240 2812.4654 40.7431 0 42.9830 0 26.2870 1 0 0 1817.5056
4113.6921 2812.4608 40.7431 0 42.9830 0 26.4883 1 0 0 1772.1064
4322.9490 2811.7131 40.7431 0 42.9830 0 26.3396 1 0 0 1730.2944
4736.9217 2811.8047 40.7431 0 42.9830 0 26.5000 1 0 0 1719.5450
4833.3305 2811.2840 40.7431 0 42.9830 0 25.9697 1 0 0 1731.8372
4880.0100 2811.8312 40.7431 0 42.9830 0 24.6648 1 0 0 1738.8915
4943.3580 2811.6193 23.2209 1 22.6092 1 22.1193 1 0 0 1751.3448
5026.6406 2812.1815 40.7431 0 42.9830 0 26.2122 1 0 0 1770.2216
5281.5929 2811.0986 40.7431 0 42.9830 0 26.4167 1 0 0 1852.8410
5487.8842 2812.4363 40.7431 0 42.9830 0 26.2184 1 0 0 1939.7921
5592.0124 2812.3631 40.7431 0 42.9830 0 26.5661 1 0 0 1991.0140
6087.3204 2811.8083 40.7431 0 42.9830 0 24.3721 1 0 0 2284.6185
3976.2710 2812.9075 40.7431 0 42.9830 0 25.8711 1 0 0 1812.2705
4226.1497 2813.0556 40.7431 0 42.9830 0 26.1482 1 0 0 1745.6702
4230.1722 2813.0712 40.7431 0 42.9830 0 25.6658 1 0 0 1744.8570
4443.3343 2813.4064 40.7431 0 42.9830 0 26.5029 1 0 0 1715.2514
4494.2687 2813.2563 40.7431 0 42.9830 0 26.4657 1 0 0 1712.2643
4572.9255 2813.2651 40.7431 0 24.8183 1 23.9927 1 0 0 1710.3826
4700.1378 2812.9532 40.7431 0 42.9830 0 26.4730 1 0 0 1715.3125
4791.3402 2813.2296 40.7431 0 42.9830 0 26.3675 1 0 0 1724.1271
4799.7521 2813.9304 40.7431 0 42.9830 0 26.1317 1 0 0 1724.5112
4806.5441 2812.8933 40.7431 0 42.9830 0 26.2752 1 0 0 1726.4398
4866.9927 2812.5553 40.7431 0 26.5624 1 25.3817 1 0 0 1735.9369
5189.7647 2813.2497 40.7431 0 42.9830 0 26.3854 1 0 0 1817.7455
5342.4654 2812.6567 40.7431 0 42.9830 0 26.5044 1 0 0 1875.4985
5345.7208 2812.5787 40.7431 0 42.9830 0 26.5398 1 0 0 1876.9052
3926.9121 2814.2656 40.7431 0 42.9830 0 26.2843 1 0 0 1827.8831
4050.3369 2813.7223 40.7431 0 42.9830 0 26.4401 1 0 0 1788.4152
4391.3322 2814.0571 40.7431 0 26.6479 1 25.5976 1 0 0 1719.3581
4811.4329 2814.9982 40.7431 0 42.9830 0 25.3129 1 0 0 1725.0191
4838.7639 2813.5453 40.7431 0 42.9830 0 26.4961 1 0 0 1730.4233
4862.5222 2813.5482 40.7431 0 42.9830 0 25.7599 1 0 0 1734.2097
5324.1277 2812.6820 40.7431 0 26.9936 1 26.0806 1 0 0 1868.0400
5553.4538 2814.0896 40.7431 0 42.9830 0 23.7554 1 0 0 1970.0857
5677.0601 2813.9447 40.7431 0 42.9830 0 26.3936 1 0 0 2034.4678
4192.6511 2815.4282 40.7431 0 42.9830 0 26.2353 1 0 0 1750.3438
4266.7335 2814.7255 40.7431 0 42.9830 0 26.2895 1 0 0 1736.3867
4505.7735 2814.7554 40.7431 0 42.9830 0 26.3548 1 0 0 1710.2670
4528.7495 2814.8384 40.7431 0 42.9830 0 26.1444 1 0 0 1709.4169
4681.9929 2814.7826 40.7431 0 42.9830 0 26.2295 1 0 0 1712.2516
4814.7770 2815.4303 40.7431 0 42.9830 0 24.4014 1 0 0 1725.0540
4822.4869 2815.4390 40.7431 0 42.9830 0 25.1436 1 0 0 1726.1369
4847.9533 2815.4222 40.7431 0 42.9830 0 26.4691 1 0 0 1729.9980
4878.1022 2814.9855 40.7431 0 42.9830 0 25.5626 1 0 0 1735.4515
4886.9563 2814.9115 18.2646 1 18.9251 1 18.9679 1 0 0 1737.0959
5090.3262 2814.5417 40.7431 0 42.9830 0 26.3807 1 0 0 1785.2944
5154.3906 2815.2291 40.7431 0 42.9830 0 26.0904 1 0 0 1804.2015
5440.0328 2813.9166 40.7431 0 26.9259 1 25.7474 1 0 0 1916.4005
5608.1424 2815.0475 40.7431 0 42.9830 0 26.4797 1 0 0 1997.0094
5611.7907 2815.0350 40.7431 0 42.9830 0 25.8637 1 0 0 1998.9111
3796.4246 2816.3412 40.7431 0 42.9830 0 26.2033 1 0 0 1876.1812
4135.5021 2815.7000 40.7431 0 42.9830 0 25.6454 1 0 0 1763.4250
4598.1984 2815.9163 22.1870 1 21.8267 1 21.5061 1 0 0 1707.8974
4718.3225 2816.2901 40.7431 0 42.9830 0 26.3864 1 0 0 1713.4168
5163.6580 2816.4349 40.7431 0 42.9830 0 25.8971 1 0 0 1806.0624
3732.1302 2817.3662 40.7431 0 42.9830 0 25.1238 1 0 0 1902.8197
3876.7937 2817.1045 40.7431 0 42.9830 0 26.1284 1 0 0 1843.6018
3977.4722 2816.6725 40.7431 0 42.9830 0 25.6819 1 0 0 1808.3200
4042.9717 2817.0103 40.7431 0 26.6000 1 25.4623 1 0 0 1787.4475
4200.3952 2816.9473 40.7431 0 42.9830 0 26.4039 1 0 0 1747.1874
4284.5732 2817.4061 40.7431 0 42.9830 0 25.5673 1 0 0 1730.6724
4799.7521 2813.9304 40.7431 0 42.9830 0 26.1317 1 0 0 1724.5112
4842.0984 2816.7621 40.7431 0 42.9830 0 25.6964 1 0 0 1727.7579
4903.6444 2817.2828 40.7431 0 42.9830 0 26.2765 1 0 0 1737.8481
4967.8906 2816.5457 40.7431 0 42.9830 0 26.3507 1 0 0 1751.8767
4994.8796 2817.0440 40.7431 0 42.9830 0 25.7260 1 0 0 1757.6525
5289.5299 2817.4559 40.7431 0 42.9830 0 25.6693 1 0 0 1850.0204
5338.6129 2817.4918 40.7431 0 42.9830 0 26.3779 1 0 0 1869.5103
5425.4501 2817.1884 40.7431 0 42.9830 0 26.3542 1 0 0 1906.9291
5522.6815 2817.0093 40.7431 0 24.9583 1 24.1541 1 0 0 1952.4220
5577.8352 2816.5734 23.8087 1 42.9830 0 22.8566 1 0 0 1980.1742
4082.6665 2817.9919 40.7431 0 42.9830 0 26.2245 1 0 0 1775.1082
4365.5396 2817.9799 23.8099 1 23.2588 1 22.7244 1 0 0 1718.4007
4428.6612 2817.9531 24.2918 1 23.4155 1 22.7815 1 0 0 1711.9043
4713.7957 2817.9542 40.7431 0 42.9830 0 25.5205 1 0 0 1711.3837
4759.0223 2817.9941 40.7431 0 24.4786 1 23.8299 1 0 0 1715.6215
4811.4329 2814.9982 40.7431 0 42.9830 0 25.3129 1 0 0 1725.0191
4828.4307 2818.4825 40.7431 0 42.9830 0 26.4388 1 0 0 1723.9910
4894.2860 2817.7855 40.7431 0 42.9830 0 24.5169 1 0 0 1735.6051
4930.2764 2817.6938 40.7431 0 42.9830 0 26.3016 1 0 0 1742.6883
4946.1429 2817.9844 40.7431 0 42.9830 0 25.9172 1 0 0 1745.7141
5110.2293 2818.4798 40.7431 0 42.9830 0 26.0062 1 0 0 1787.3908
5402.4358 2817.6624 40.7431 0 42.9830 0 26.2218 1 0 0 1896.3427
5421.8448 2818.2877 40.7431 0 42.9830 0 26.4221 1 0 0 1904.3382
5638.0134 2818.2587 24.7613 1 42.9830 0 23.2236 1 0 0 2009.9096
5730.9660 2818.1565 40.7431 0 42.9830 0 25.8606 1 0 0 2060.6957
5848.8926 2818.0629 40.7431 0 42.9830 0 24.5947 1 0 0 2129.1982
4019.5365 2819.4202 40.7431 0 42.9830 0 26.3782 1 0 0 1792.2621
4132.0547 2818.6111 24.6609 1 42.9830 0 22.8994 1 0 0 1761.4681
4629.3890 2819.1819 40.7431 0 42.9830 0 25.9700 1 0 0 1705.3537
4636.7825 2819.2412 40.7431 0 42.9830 0 25.9299 1 0 0 1705.5491
4822.4019 2819.3324 40.7431 0 42.9830 0 25.5439 1 0 0 1722.2718
4875.8901 2819.2107 40.7431 0 42.9830 0 26.1980 1 0 0 1730.9049
5075.2146 2818.9832 40.7431 0 42.9830 0 26.4787 1 0 0 1776.7239
5256.7051 2818.6151 40.7431 0 42.9830 0 26.1909 1 0 0 1836.5041
5267.2286 2818.5208 40.7431 0 42.9830 0 24.7088 1 0 0 1840.5274
5282.3512 2819.2865 19.8970 1 20.0706 1 20.1205 1 0 0 1845.5665
5679.1670 2819.4543 40.7431 0 42.9830 0 26.5436 1 0 0 2030.9853
3929.7076 2820.0247 40.7431 0 42.9830 0 26.5205 1 0 0 1821.5073
4099.5039 2820.4051 40.7431 0 42.9830 0 26.3657 1 0 0 1768.1937
4283.4344 2820.0185 40.7431 0 42.9830 0 26.0033 1 0 0 1728.2883
4335.8577 2819.8851 40.7431 0 24.9421 1 24.2331 1 0 0 1720.3726
4524.5955 2819.7589 40.7431 0 42.9830 0 26.4198 1 0 0 1704.6144
4701.8053 2820.4859 40.7431 0 42.9830 0 26.2857 1 0 0 1707.9238
4724.5236 2819.9291 40.7431 0 42.9830 0 26.3932 1 0 0 1710.3240
4788.3054 2819.7947 40.7431 0 25.6274 1 24.7444 1 0 0 1717.2336
4880.6350 2819.6053 40.7431 0 42.9830 0 25.1950 1 0 0 1731.3495
4976.4671 2820.0728 40.7431 0 42.9830 0 26.5392 1 0 0 1750.3903
5065.0572 2819.6709 40.7431 0 42.9830 0 26.3308 1 0 0 1773.2264
5321.9854 2820.3373 40.7431 0 42.9830 0 26.5334 1 0 0 1860.1688
5647.2284 2819.5758 40.7431 0 42.9830 0 25.5680 1 0 0 2013.6868
5872.0873 2819.5503 25.2986 1 42.9830 0 23.3633 1 0 0 2141.9797
4090.2772 2820.5705 40.7431 0 42.9830 0 26.0315 1 0 0 1770.5347
4622.7808 2820.5137 40.7431 0 42.9830 0 26.5316 1 0 0 1703.8220
4893.2605 2820.6281 40.7431 0 42.9830 0 25.0898 1 0 0 1732.6222
4896.6644 2821.2783 40.7431 0 42.9830 0 26.2516 1 0 0 1732.6131
5137.1640 2821.2847 40.7431 0 42.9830 0 26.4809 1 0 0 1792.9867
5151.5250 2821.2514 40.7431 0 42.9830 0 26.0542 1 0 0 1797.5778
5195.0500 2821.1603 40.7431 0 42.9830 0 26.3812 1 0 0 1812.1076
5274.3988 2821.3047 18.2136 1 42.9830 0 18.9784 1 0 0 1840.6637
5289.9833 2818.4653 40.7431 0 42.9830 0 25.8320 1 0 0 1849.2650
5336.1379 2820.2564 40.7431 0 27.5154 1 26.3751 1 0 0 1865.9758
5395.3288 2820.9812 23.4716 1 42.9830 0 22.4633 1 0 0 1890.2600
5445.0499 2820.9834 40.7431 0 42.9830 0 26.3323 1 0 0 1912.3776
5562.5708 2821.2963 40.7431 0 42.9830 0 26.4846 1 0 0 1968.3966
5999.6721 2821.2356 23.3715 1 42.9830 0 22.4094 1 0 0 2220.3058
6170.7040 2820.5507 25.1026 1 42.9830 0 23.4633 1 0 0 2334.2867
3883.5716 2822.2142 40.7431 0 42.9830 0 25.8330 1 0 0 1836.3126
4173.8045 2822.4564 40.7431 0 42.9830 0 26.5533 1 0 0 1747.7081
4626.1980 2822.2360 40.7431 0 24.4860 1 23.8271 1 0 0 1702.2010
4783.4100 2822.1775 24.2078 1 23.4541 1 22.9265 1 0 0 1714.2655
4887.4281 2822.3118 40.7431 0 42.9830 0 25.3475 1 0 0 1729.9023
4899.8256 2822.0474 40.7431 0 42.9830 0 26.2826 1 0 0 1732.4486
5266.2221 2821.8135 40.7431 0 42.9830 0 25.6560 1 0 0 1837.0981
3739.7998 2823.0184 40.7431 0 42.9830 0 26.2923 1 0 0 1894.3617
3828.7534 2823.3235 40.7431 0 42.9830 0 25.8749 1 0 0 1856.6124
4152.6806 2822.8530 40.7431 0 42.9830 0 26.3459 1 0 0 1752.2850
4482.4581 2823.4964 40.7431 0 42.9830 0 26.2687 1 0 0 1702.6321
4595.2259 2822.7383 40.7431 0 42.9830 0 25.8633 1 0 0 1701.0369
4764.9772 2822.6968 40.7431 0 42.9830 0 26.0579 1 0 0 1711.5992
5116.9988 2822.9072 40.7431 0 26.8603 1 25.8220 1 0 0 1785.2136
5134.0038 2822.8800 40.7431 0 42.9830 0 26.1589 1 0 0 1790.4818
5438.6529 2823.3729 25.1360 1 23.9993 1 23.3867 1 0 0 1907.3431
5474.5935 2822.7266 40.7431 0 24.6776 1 23.9440 1 0 0 1924.4675
5480.3510 2822.8595 40.7431 0 42.9830 0 26.4882 1 0 0 1927.0502
5687.4400 2822.8984 40.7431 0 42.9830 0 26.5043 1 0 0 2032.6148
4690.4915 2823.5357 40.7431 0 42.9830 0 26.0425 1 0 0 1704.0741
4904.0342 2823.6896 40.7431 0 42.9830 0 26.5084 1 0 0 1731.6320
5055.0361 2824.2570 40.7431 0 42.9830 0 26.2651 1 0 0 1766.0660
5144.2299 2823.5760 40.7431 0 42.9830 0 26.3844 1 0 0 1793.0445
5216.1921 2823.7500 40.7431 0 42.9830 0 26.2500 1 0 0 1817.0349
5267.4192 2825.8710 40.7431 0 42.9830 0 25.3464 1 0 0 1833.7921
5314.0375 2822.8652 40.7431 0 27.3018 1 25.9118 1 0 0 1854.6702
5377.7870 2824.3352 40.7431 0 42.9830 0 25.7937 1 0 0 1879.6748
5725.1289 2824.4102 40.7431 0 42.9830 0 24.2716 1 0 0 2052.2441
5769.2239 2823.9942 40.7431 0 42.9830 0 25.6679 1 0 0 2077.6313
4131.5234 2825.1061 40.7431 0 42.9830 0 24.5598 1 0 0 1755.3159
4658.7471 2825.0071 40.7431 0 42.9830 0 26.5101 1 0 0 1700.7355
4759.6334 2825.1694 40.7431 0 42.9830 0 26.5071 1 0 0 1708.5543
4822.6112 2824.6383 40.7431 0 42.9830 0 26.0322 1 0 0 1717.0516
4858.1863 2824.5589 22.2515 1 21.8936 1 21.4504 1 0 0 1722.6334
4910.0366 2825.0275 40.7431 0 42.9830 0 26.0717 1 0 0 1731.4723
5137.1524 2822.3915 40.7431 0 27.1416 1 26.3671 1 0 0 1791.9322
5230.8811 2824.4845 40.7431 0 42.9830 0 26.0263 1 0 0 1821.5903
5255.5543 2824.7921 40.7431 0 26.5134 1 25.4185 1 0 0 1830.3421
5559.9123 2824.7821 40.7431 0 42.9830 0 26.2964 1 0 0 1964.0474
4013.6826 2825.7357 40.7431 0 42.9830 0 26.4834 1 0 0 1788.0848
4286.7832 2826.2510 40.7431 0 42.9830 0 25.9727 1 0 0 1721.5825
4286.7832 2826.2510 40.7431 0 42.9830 0 25.9727 1 0 0 1721.5825
4343.8849 2826.3361 40.7431 0 42.9830 0 25.9494 1 0 0 1712.8856
4408.1504 2825.8627 40.7431 0 42.9830 0 26.5147 1 0 0 1705.8995
4560.0907 2825.6207 40.7431 0 42.9830 0 26.0592 1 0 0 1698.0862
4782.0607 2825.0685 40.7431 0 42.9830 0 23.6078 1 0 0 1711.2318
5178.1366 2825.5856 40.7431 0 42.9830 0 26.4349 1 0 0 1802.2140
5197.2928 2826.4581 40.7431 0 42.9830 0 26.4768 1 0 0 1807.9028
5286.3467 2825.6536 40.7431 0 42.9830 0 25.6801 1 0 0 1841.2295
5585.0001 2826.4657 40.7431 0 42.9830 0 26.4030 1 0 0 1975.3089
5654.6867 2825.8663 40.7431 0 42.9830 0 26.3323 1 0 0 2012.3604
3999.9934 2827.4355 40.7431 0 42.9830 0 26.2822 1 0 0 1790.8142
4495.9721 2826.9146 40.7431 0 42.9830 0 25.6470 1 0 0 1698.5417
4626.4607 2827.4117 40.7431 0 42.9830 0 26.2284 1 0 0 1697.0358
4695.4870 2827.0798 40.7431 0 42.9830 0 25.5403 1 0 0 1700.8867
4840.5345 2826.8611 40.7431 0 42.9830 0 26.4714 1 0 0 1717.5386
4878.8676 2826.9883 40.7431 0 42.9830 0 26.4243 1 0 0 1723.7703
4930.5347 2826.5442 40.7431 0 42.9830 0 25.8925 1 0 0 1734.0785
5197.2928 2826.4581 40.7431 0 42.9830 0 26.4768 1 0 0 1807.9028
5262.1630 2825.5220 40.7431 0 42.9830 0 26.3246 1 0 0 1832.1354
5280.2392 2826.8057 40.7431 0 42.9830 0 24.6543 1 0 0 1837.8126
5300.6635 2827.3986 40.7431 0 42.9830 0 26.2925 1 0 0 1845.2087
5313.3753 2827.2510 40.7431 0 42.9830 0 26.0819 1 0 0 1850.3846
5500.2519 2826.8071 40.7431 0 42.9830 0 25.9339 1 0 0 1933.0201
5861.7165 2826.5523 25.2659 1 42.9830 0 23.9984 1 0 0 2130.1296
3779.2178 2828.4396 40.7431 0 42.9830 0 26.1004 1 0 0 1872.4204
3906.4104 2827.8451 40.7431 0 42.9830 0 26.2703 1 0 0 1822.6034
4234.4128 2827.5956 40.7431 0 42.9830 0 25.5964 1 0 0 1729.7820
4237.4337 2827.6097 40.7431 0 42.9830 0 26.4303 1 0 0 1729.1770
4269.6329 2827.5561 40.7431 0 42.9830 0 26.5899 1 0 0 1723.2455
4307.4597 2827.6257 40.7431 0 42.9830 0 26.0649 1 0 0 1716.8917
4472.7112 2826.7775 40.7431 0 42.9830 0 26.0654 1 0 0 1699.9106
4499.3676 2827.6779 24.7481 1 24.2524 1 23.6361 1 0 0 1697.6258
4651.5209 2828.2898 40.7431 0 42.9830 0 26.5531 1 0 0 1697.1129
4654.7613 2828.3777 40.7431 0 42.9830 0 26.2884 1 0 0 1697.1756
4660.9640 2827.8626 40.7431 0 42.9830 0 25.2604 1 0 0 1697.9952
4701.8587 2827.9553 40.7431 0 42.9830 0 26.0254 1 0 0 1700.4793
4718.1264 2827.5847 40.7431 0 42.9830 0 26.5685 1 0 0 1702.1458
4827.4402 2828.0304 40.7431 0 42.9830 0 26.5393 1 0 0 1714.4015
4960.5990 2827.6980 40.7431 0 25.7659 1 24.8786 1 0 0 1739.3776
5267.4192 2825.8710 40.7431 0 42.9830 0 25.3464 1 0 0 1833.7921
5546.4825 2828.3870 22.2229 1 21.8225 1 21.4982 1 0 0 1954.2147
5870.1156 2827.5694 40.7431 0 42.9830 0 24.4933 1 0 0 2134.4078
6104.8929 2827.5392 23.3216 1 42.9830 0 22.4752 1 0 0 2284.5906
4116.6148 2829.1185 40.7431 0 42.9830 0 26.1410 1 0 0 1755.2623
4169.9629 2829.2766 40.7431 0 42.9830 0 25.8497 1 0 0 1741.9580
4199.1117 2829.1689 40.7431 0 42.9830 0 26.4815 1 0 0 1735.5280
4401.9277 2829.0656 40.7431 0 42.9830 0 26.3917 1 0 0 1703.3305
4567.1683 2828.9690 40.7431 0 42.9830 0 26.3025 1 0 0 1694.6933
4722.3043 2828.6945 40.7431 0 42.9830 0 26.4618 1 0 0 1701.3982
4728.9338 2828.7511 40.7431 0 42.9830 0 26.4241 1 0 0 1701.9312
4763.0016 2828.7233 40.7431 0 42.9830 0 26.2439 1 0 0 1705.3907
5028.2611 2829.4732 40.7431 0 42.9830 0 26.1212 1 0 0 1753.9280
5274.8999 2829.0339 40.7431 0 42.9830 0 25.6681 1 0 0 1833.7090
5335.5470 2828.9228 21.3687 1 21.0370 1 20.9324 1 0 0 1857.8257
5531.4293 2828.6290 40.7431 0 26.3097 1 25.4587 1 0 0 1946.5594
5705.9554 2828.7134 40.7431 0 42.9830 0 25.6742 1 0 0 2037.9742
3740.7359 2830.2647 40.7431 0 42.9830 0 25.5590 1 0 0 1887.4456
4468.4908 2829.5869 40.7431 0 42.9830 0 26.3551 1 0 0 1697.3643
4479.3081 2829.5411 20.1933 1 20.1623 1 20.1014 1 0 0 1696.7697
4732.2748 2830.1631 40.7431 0 42.9830 0 25.8840 1 0 0 1700.8320
4786.1787 2829.6380 25.2864 1 24.2311 1 23.5685 1 0 0 1707.2023
5212.7324 2830.1167 40.7431 0 42.9830 0 26.4182 1 0 0 1809.8568
5272.0768 2830.4191 40.7431 0 42.9830 0 25.8997 1 0 0 1831.3515
5462.7843 2830.1986 40.7431 0 42.9830 0 25.8805 1 0 0 1912.3518
5478.7253 2830.4150 40.7431 0 42.9830 0 26.5071 1 0 0 1919.6187
6152.6571 2829.7292 40.7431 0 42.9830 0 24.8857 1 0 0 2315.2585
4215.4461 2831.4852 40.7431 0 42.9830 0 25.8328 1 0 0 1729.8039
4656.4589 2831.0462 40.7431 0 42.9830 0 25.9033 1 0 0 1694.5915
4809.1304 2830.8617 40.7431 0 42.9830 0 26.1765 1 0 0 1708.9897
5404.1365 2831.0710 40.7431 0 42.9830 0 26.5636 1 0 0 1885.0372
5433.0427 2830.7716 40.7431 0 42.9830 0 26.3319 1 0 0 1898.2061
5515.5266 2830.7368 40.7431 0 42.9830 0 25.9258 1 0 0 1936.9474
4229.3448 2831.7077 23.7018 1 23.3223 1 22.8006 1 0 0 1726.7557
4487.0514 2831.8377 40.7431 0 42.9830 0 26.0494 1 0 0 1694.0601
4726.1088 2832.0275 40.7431 0 42.9830 0 25.9279 1 0 0 1698.4136
5084.4696 2832.1975 40.7431 0 42.9830 0 26.2044 1 0 0 1766.6995
5104.0172 2831.8313 40.7431 0 42.9830 0 26.5740 1 0 0 1772.7920
5244.1502 2831.9765 40.7431 0 42.9830 0 26.4559 1 0 0 1819.4467
5420.7013 2832.1645 40.7431 0 42.9830 0 26.4597 1 0 0 1891.4094
5482.0845 2832.0875 40.7431 0 42.9830 0 26.5672 1 0 0 1919.7297
5508.6476 2831.9900 40.7431 0 42.9830 0 26.1793 1 0 0 1932.5170
5575.5950 2831.8716 40.7431 0 42.9830 0 26.3814 1 0 0 1965.8593
5693.8575 2832.5854 40.7431 0 42.9830 0 26.1960 1 0 0 2028.0519
6213.9346 2831.6184 21.5669 1 42.9830 0 20.8949 1 0 0 2356.1006
3990.2785 2833.1064 40.7431 0 42.9830 0 25.8977 1 0 0 1788.5926
4057.3964 2833.4149 40.7431 0 42.9830 0 25.9085 1 0 0 1767.5187
4530.2735 2832.8034 40.7431 0 42.9830 0 26.5135 1 0 0 1691.4180
4825.3441 2832.8825 23.0314 1 22.5697 1 22.1798 1 0 0 1709.2936
4891.3710 2833.1359 40.7431 0 42.9830 0 25.9571 1 0 0 1719.9804
4962.4586 2833.0322 40.7431 0 42.9830 0 26.5391 1 0 0 1734.5921
5264.6023 2833.3262 40.7431 0 42.9830 0 26.5479 1 0 0 1825.8252
5362.9372 2832.7347 23.2761 1 22.9286 1 22.5017 1 0 0 1865.7599
5382.7547 2833.0575 40.7431 0 42.9830 0 26.0908 1 0 0 1873.9309
5693.8575 2832.5854 40.7431 0 42.9830 0 26.1960 1 0 0 2028.0519
3885.1947 2834.1811 24.2927 1 42.9830 0 23.0763 1 0 0 1824.6166
4034.5001 2834.2124 40.7431 0 42.9830 0 25.9508 1 0 0 1773.5907
4053.7864 2833.8421 40.7431 0 42.9830 0 26.0352 1 0 0 1768.1696
4270.1095 2834.2597 21.6347 1 21.1908 1 20.9076 1 0 0 1716.5634
4304.4622 2834.3891 40.7431 0 42.9830 0 25.2238 1 0 0 1710.6812
4310.7057 2834.4187 40.7431 0 42.9830 0 26.4477 1 0 0 1709.6781
4469.5069 2833.6035 40.7431 0 42.9830 0 26.0614 1 0 0 1693.2923
4472.5943 2833.9523 40.7431 0 42.9830 0 26.0399 1 0 0 1692.7558
4746.4651 2833.7710 40.7431 0 42.9830 0 26.2787 1 0 0 1698.6189
4811.5977 2833.9116 40.7431 0 42.9830 0 26.2968 1 0 0 1706.3101
4949.6789 2833.5249 40.7431 0 42.9830 0 25.9941 1 0 0 1731.2964
5068.8204 2834.4257 40.7431 0 42.9830 0 25.9114 1 0 0 1760.1060
5153.3936 2833.4523 40.7431 0 26.7168 1 25.5102 1 0 0 1786.6320
5325.6342 2834.0607 40.7431 0 42.9830 0 26.4667 1 0 0 1849.0904
5458.3054 2833.7396 23.3105 1 22.7811 1 22.3213 1 0 0 1907.1367
3804.4780 2834.6331 40.7431 0 42.9830 0 25.6665 1 0 0 1856.1966
3981.1093 2835.2619 40.7431 0 42.9830 0 26.1674 1 0 0 1789.5740
4168.8341 2834.9646 40.7431 0 42.9830 0 26.5665 1 0 0 1736.6891
4363.8370 2834.9519 40.7431 0 42.9830 0 26.3066 1 0 0 1701.7655
4672.0165 2835.4080 40.7431 0 42.9830 0 26.1764 1 0 0 1691.0620
4764.7044 2834.7825 40.7431 0 42.9830 0 26.4427 1 0 0 1699.5587
4778.4909 2835.0176 40.7431 0 42.9830 0 26.4026 1 0 0 1700.9246
5021.9730 2835.1471 40.7431 0 42.9830 0 25.6683 1 0 0 1746.8262
5096.1252 2835.4977 40.7431 0 42.9830 0 26.1492 1 0 0 1766.9469
5267.2038 2834.8682 40.7431 0 42.9830 0 25.7360 1 0 0 1825.3836
5443.9765 2835.0982 40.7431 0 42.9830 0 25.9346 1 0 0 1899.3298
3697.0148 2835.8066 40.7431 0 42.9830 0 26.1834 1 0 0 1902.2399
4151.7038 2835.9944 40.7431 0 42.9830 0 26.5375 1 0 0 1739.7697
4214.6533 2836.3800 40.7431 0 42.9830 0 26.2671 1 0 0 1725.1810
4235.0403 2836.1722 40.7431 0 42.9830 0 26.5183 1 0 0 1721.2496
4425.2508 2835.9472 40.7431 0 42.9830 0 26.2801 1 0 0 1694.2729
4425.2508 2835.9472 40.7431 0 42.9830 0 26.2801 1 0 0 1694.2729
4480.9400 2836.8267 40.7431 0 42.9830 0 26.2347 1 0 0 1689.4046
4605.3961 2836.3052 40.7431 0 42.9830 0 26.5407 1 0 0 1687.6276
4659.1814 2836.1330 40.7431 0 42.9830 0 26.1341 1 0 0 1689.6452
4659.1814 2836.1330 40.7431 0 42.9830 0 26.1341 1 0 0 1689.6452
5089.6854 2835.5242 40.7431 0 42.9830 0 26.2902 1 0 0 1765.0306
5353.2675 2835.6194 40.7431 0 42.9830 0 26.4161 1 0 0 1859.0738
5485.1320 2835.6011 40.7431 0 42.9830 0 26.5662 1 0 0 1918.0796
5540.2349 2836.1610 40.7431 0 42.9830 0 26.2488 1 0 0 1944.3635
5556.5420 2836.0231 40.7431 0 42.9830 0 25.8938 1 0 0 1952.6348
5631.6766 2835.8451 40.7431 0 42.9830 0 26.4210 1 0 0 1991.6381
5703.9086 2836.2014 40.7431 0 42.9830 0 25.9525 1 0 0 2030.6116
5950.0269 2835.9357 40.7431 0 42.9830 0 25.6071 1 0 0 2177.3530
4205.5244 2837.2423 40.7431 0 42.9830 0 26.0919 1 0 0 1726.2650
4250.1123 2837.0789 40.7431 0 25.1273 1 24.2861 1 0 0 1717.4517
4385.8397 2837.2647 40.7431 0 42.9830 0 26.1035 1 0 0 1696.8855
4480.9400 2836.8267 40.7431 0 42.9830 0 26.2347 1 0 0 1689.4046
5096.8269 2836.4874 40.7431 0 27.7696 1 26.2659 1 0 0 1766.2088
5271.4547 2836.7460 40.7431 0 42.9830 0 26.4149 1 0 0 1825.2657
5334.5064 2836.9272 40.7431 0 42.9830 0 26.2724 1 0 0 1850.0992
5673.2405 2837.2218 40.7431 0 42.9830 0 26.0724 1 0 0 2012.8582
4057.3949 2837.9687 40.7431 0 42.9830 0 26.2216 1 0 0 1763.1650
4076.9950 2837.6890 40.7431 0 42.9830 0 26.2700 1 0 0 1757.7865
4256.4405 2838.0817 40.7431 0 42.9830 0 26.2727 1 0 0 1715.2828
4304.5526 2838.4587 40.7431 0 42.9830 0 25.9210 1 0 0 1706.6484
4339.3426 2838.0744 40.7431 0 42.9830 0 26.4269 1 0 0 1701.8761
4542.3983 2837.5162 23.9523 1 23.2647 1 22.6609 1 0 0 1686.4335
4552.6325 2838.4649 23.6099 1 22.9753 1 22.4515 1 0 0 1685.3221
4640.9143 2837.7429 40.7431 0 26.0266 1 24.8825 1 0 0 1687.2179
4790.0319 2837.5173 40.7431 0 42.9830 0 26.0303 1 0 0 1699.8688
4818.4287 2837.5435 23.9908 1 23.4052 1 22.8515 1 0 0 1703.6788
5745.6028 2837.5085 22.3581 1 42.9830 0 21.6235 1 0 0 2053.0232
3841.5678 2838.7610 40.7431 0 42.9830 0 25.5642 1 0 0 1837.3366
4117.9875 2838.9997 40.7431 0 42.9830 0 26.0120 1 0 0 1745.3654
4346.7644 2838.6837 40.7431 0 42.9830 0 26.4439 1 0 0 1700.2633
4599.4670 2839.4849 40.7431 0 42.9830 0 26.2756 1 0 0 1684.3495
4720.5140 2839.3688 40.7431 0 42.9830 0 26.0629 1 0 0 1690.6089
4923.8818 2839.1511 40.7431 0 42.9830 0 26.3202 1 0 0 1720.3783
5113.6066 2839.3453 40.7431 0 42.9830 0 26.1614 1 0 0 1768.5231
5784.3960 2839.1479 40.7431 0 42.9830 0 23.7442 1 0 0 2074.0678
5851.4946 2838.9652 40.7431 0 42.9830 0 25.4484 1 0 0 2114.0625
3650.0768 2840.0031 40.7431 0 42.9830 0 26.1140 1 0 0 1920.6592
3939.3216 2840.4679 40.7431 0 42.9830 0 25.5976 1 0 0 1798.9855
3952.5141 2840.1153 40.7431 0 42.9830 0 26.0562 1 0 0 1794.7019
4227.4098 2839.9198 40.7431 0 42.9830 0 25.7597 1 0 0 1719.0994
4460.5279 2839.2701 40.7431 0 42.9830 0 26.3834 1 0 0 1688.2182
4872.6721 2840.3960 23.9974 1 23.3338 1 22.7875 1 0 0 1709.4831
4994.8371 2839.7729 40.7431 0 42.9830 0 26.2114 1 0 0 1735.5819
5015.8144 2839.5359 40.7431 0 24.2664 1 23.5077 1 0 0 1741.0125
5217.4703 2840.2394 40.7431 0 42.9830 0 26.3915 1 0 0 1802.0737
5220.5477 2840.1705 25.4026 1 42.9830 0 26.1970 1 0 0 1803.2386
5310.9547 2839.9678 40.7431 0 42.9830 0 26.5728 1 0 0 1837.7615
5324.4778 2840.3831 40.7431 0 42.9830 0 26.4319 1 0 0 1842.8441
3908.6057 2840.6543 40.7431 0 42.9830 0 26.0998 1 0 0 1809.8828
4252.9568 2841.1150 25.2653 1 24.7434 1 24.0461 1 0 0 1712.9523
4514.3252 2840.6411 40.7431 0 42.9830 0 25.9788 1 0 0 1684.0759
4648.5129 2840.6263 40.7431 0 42.9830 0 26.0210 1 0 0 1684.6542
4658.5500 2841.2451 40.7431 0 42.9830 0 26.5272 1 0 0 1684.5079
4715.1684 2840.5962 40.7431 0 42.9830 0 26.1944 1 0 0 1688.9319
4754.0591 2840.8510 40.7431 0 42.9830 0 26.4818 1 0 0 1692.3650
5117.2549 2841.3091 40.7431 0 42.9830 0 26.4468 1 0 0 1767.7699
5264.9128 2841.7876 40.7431 0 42.9830 0 25.9850 1 0 0 1818.1125
5535.0902 2841.0934 40.7431 0 42.9830 0 26.3687 1 0 0 1937.5281
5628.0331 2840.9287 40.7431 0 42.9830 0 26.5477 1 0 0 1985.3958
6039.3840 2840.5333 22.8964 1 42.9830 0 22.0332 1 0 0 2231.4136
3904.7386 2842.2700 40.7431 0 42.9830 0 25.8611 1 0 0 1809.8077
4370.2459 2842.1686 40.7431 0 42.9830 0 26.0649 1 0 0 1693.8203
4762.3089 2841.8922 40.7431 0 24.2844 1 23.6954 1 0 0 1692.2262
4791.5114 2842.2572 40.7431 0 42.9830 0 26.3856 1 0 0 1695.3562
4808.1419 2842.4293 40.7431 0 24.8832 1 24.1407 1 0 0 1697.3961
4975.9444 2841.8559 40.7431 0 42.9830 0 25.9713 1 0 0 1729.0756
5010.5227 2841.9748 25.4328 1 24.2103 1 23.5269 1 0 0 1737.3173
5333.3865 2841.9818 40.7431 0 42.9830 0 26.0425 1 0 0 1845.0311
5547.2384 2842.4403 40.7431 0 42.9830 0 26.5026 1 0 0 1942.4147
5668.1483 2841.9745 22.6957 1 42.9830 0 21.7924 1 0 0 2006.0969
3635.4588 2843.0798 40.7431 0 42.9830 0 26.2245 1 0 0 1925.0498
4051.6055 2842.6750 20.1791 1 20.1159 1 20.1301 1 0 0 1760.3765
4146.6139 2843.2949 40.7431 0 42.9830 0 26.4500 1 0 0 1733.9374
4709.9917 2843.2135 40.7431 0 42.9830 0 25.8058 1 0 0 1685.8994
4990.4725 2842.5701 40.7431 0 42.9830 0 26.3239 1 0 0 1731.8143
5252.5346 2843.4839 40.7431 0 42.9830 0 26.5368 1 0 0 1811.8740
5265.8555 2842.7174 40.7431 0 26.4793 1 25.3476 1 0 0 1817.6109
5321.8738 2843.0216 40.7431 0 42.9830 0 26.3682 1 0 0 1839.3746
5406.8193 2843.3492 40.7431 0 42.9830 0 26.1454 1 0 0 1875.2098
5621.9776 2842.8046 22.6427 1 42.9830 0 21.9263 1 0 0 1980.5964
5632.2841 2843.2969 40.7431 0 42.9830 0 26.3254 1 0 0 1985.6507
5675.2638 2842.7705 22.0771 1 42.9830 0 21.3899 1 0 0 2009.3195
3941.2487 2843.4114 40.7431 0 42.9830 0 26.2510 1 0 0 1795.5514
4382.1119 2844.1912 40.7431 0 42.9830 0 26.4156 1 0 0 1690.4219
4414.8966 2843.9962 40.7431 0 42.9830 0 26.5428 1 0 0 1687.2023
4471.9989 2843.5357 40.7431 0 42.9830 0 26.5651 1 0 0 1683.2259
5139.4393 2843.9799 40.7431 0 42.9830 0 25.6999 1 0 0 1772.1771
5381.3617 2844.3314 40.7431 0 42.9830 0 25.7941 1 0 0 1863.1625
5402.7627 2843.7772 40.7431 0 42.9830 0 26.4181 1 0 0 1873.0286
5479.6793 2844.1359 40.7431 0 42.9830 0 26.3731 1 0 0 1907.9793
5741.6125 2844.2304 25.2378 1 42.9830 0 25.6473 1 0 0 2045.2262
3839.3639 2845.0875 40.7431 0 42.9830 0 25.0633 1 0 0 1832.4197
4158.4959 2844.7557 40.7431 0 42.9830 0 26.4996 1 0 0 1729.6266
4163.9172 2844.6976 40.7431 0 26.6736 1 25.4504 1 0 0 1728.3876
4305.7040 2844.5470 40.7431 0 42.9830 0 26.4142 1 0 0 1700.4546
4347.3896 2845.1073 40.7431 0 42.9830 0 25.5903 1 0 0 1693.8138
4402.0255 2845.3904 40.7431 0 42.9830 0 26.2258 1 0 0 1687.0804
4467.0778 2844.9073 40.7431 0 42.9830 0 26.5526 1 0 0 1682.1635
4717.8538 2845.2673 40.7431 0 42.9830 0 26.3641 1 0 0 1684.5038
4839.9809 2844.8775 40.7431 0 42.9830 0 26.3109 1 0 0 1699.6555
5135.9725 2845.9629 40.7431 0 42.9830 0 25.9890 1 0 0 1769.1941
5210.1143 2844.7210 40.7431 0 42.9830 0 26.1950 1 0 0 1795.2697
5325.7169 2845.3037 40.7431 0 42.9830 0 26.2684 1 0 0 1838.8567
5686.3058 2845.4588 40.7431 0 42.9830 0 25.9261 1 0 0 2013.1491
4059.1212 2845.6626 40.7431 0 42.9830 0 25.6091 1 0 0 1755.3032
4059.1212 2845.6626 40.7431 0 42.9830 0 25.6091 1 0 0 1755.3032
4093.1966 2846.0559 40.7431 0 42.9830 0 26.5732 1 0 0 1745.2271
4198.8080 2846.1673 40.7431 0 42.9830 0 26.1511 1 0 0 1719.0020
4273.2908 2845.6027 40.7431 0 42.9830 0 26.1441 1 0 0 1704.8365
4708.7773 2845.4187 40.7431 0 26.3315 1 25.3651 1 0 0 1683.6039
4821.0695 2846.2892 40.7431 0 42.9830 0 26.3347 1 0 0 1695.4061
4878.5868 2846.0750 40.7431 0 42.9830 0 25.9413 1 0 0 1704.9370
4931.5902 2845.8864 40.7431 0 42.9830 0 26.4032 1 0 0 1715.3728
4995.0143 2846.4924 40.7431 0 42.9830 0 26.4076 1 0 0 1729.1065
5051.8985 2846.2779 40.7431 0 26.1028 1 24.8829 1 0 0 1744.0250
5251.4873 2845.2535 40.7431 0 42.9830 0 26.4422 1 0 0 1809.8410
3901.4314 2846.9251 24.3547 1 42.9830 0 23.0374 1 0 0 1806.7129
4388.9565 2846.5912 22.3508 1 21.8228 1 21.3220 1 0 0 1687.2718
4480.4740 2847.0842 24.8061 1 24.0199 1 23.3758 1 0 0 1679.1889
4857.1570 2846.5591 40.7431 0 42.9830 0 26.3103 1 0 0 1700.7663
5093.7625 2846.4644 40.7431 0 42.9830 0 26.4290 1 0 0 1755.7718
5135.9725 2845.9629 40.7431 0 42.9830 0 26.0265 1 0 0 1769.1941
5473.1294 2847.4575 40.7431 0 42.9830 0 26.2154 1 0 0 1901.9522
5549.2887 2846.6787 40.7431 0 42.9830 0 25.9815 1 0 0 1939.7771
5653.0348 2847.1857 40.7431 0 42.9830 0 26.4782 1 0 0 1993.5122
4252.7195 2847.5288 40.7431 0 42.9830 0 26.1500 1 0 0 1706.6976
4833.7291 2848.1779 40.7431 0 42.9830 0 26.3826 1 0 0 1695.4281
4936.8366 2848.1909 40.7431 0 42.9830 0 26.2103 1 0 0 1714.2207
5205.9190 2847.8753 23.8914 1 23.2927 1 22.7918 1 0 0 1790.8363
5255.6819 2847.4483 25.3892 1 24.3351 1 23.6063 1 0 0 1809.3812
5366.7961 2848.1301 40.7431 0 42.9830 0 26.1974 1 0 0 1853.4652
5390.1393 2847.8325 40.7431 0 42.9830 0 26.0627 1 0 0 1863.8327
5405.7378 2846.5187 40.7431 0 26.3073 1 25.0902 1 0 0 1871.8897
5657.8338 2847.7915 40.7431 0 42.9830 0 25.9341 1 0 0 1995.6043
5718.6038 2847.7823 40.7431 0 42.9830 0 26.2410 1 0 0 2029.2480
5723.7850 2847.8259 40.7431 0 42.9830 0 25.3788 1 0 0 2032.1381
3717.7622 2849.3825 40.7431 0 42.9830 0 26.0526 1 0 0 1880.6645
3964.4892 2848.7543 40.7431 0 42.9830 0 26.2365 1 0 0 1782.4679
4163.0593 2849.0800 40.7431 0 42.9830 0 26.2192 1 0 0 1724.3353
4328.6525 2849.3342 40.7431 0 42.9830 0 26.4492 1 0 0 1692.2439
4369.2067 2849.2510 25.0318 1 42.9830 0 26.1314 1 0 0 1686.9157
4743.0605 2849.2561 40.7431 0 42.9830 0 26.0204 1 0 0 1682.8695
4899.4169 2848.9570 40.7431 0 42.9830 0 26.3668 1 0 0 1705.9477
4977.4945 2848.9795 40.7431 0 42.9830 0 26.5603 1 0 0 1722.5097
5251.0240 2849.2476 40.7431 0 42.9830 0 25.8710 1 0 0 1805.9640
5314.5894 2848.7563 40.7431 0 42.9830 0 26.4061 1 0 0 1831.1796
5713.1371 2848.7544 40.7431 0 42.9830 0 25.6049 1 0 0 2025.3665
3787.5071 2850.0198 40.7431 0 42.9830 0 25.9313 1 0 0 1849.3633
4057.1237 2848.1045 40.7431 0 42.9830 0 25.2239 1 0 0 1753.5571
4110.6474 2849.6930 40.7431 0 42.9830 0 26.5212 1 0 0 1736.9914
4262.7176 2849.9061 40.7431 0 42.9830 0 26.0843 1 0 0 1702.5045
4341.3009 2850.0443 40.7431 0 42.9830 0 25.6652 1 0 0 1689.7505
4592.3122 2849.8354 40.7431 0 42.9830 0 26.4025 1 0 0 1673.9081
4697.7325 2849.7019 40.7431 0 42.9830 0 26.5181 1 0 0 1678.4864
4812.0803 2849.6590 40.7431 0 42.9830 0 26.3001 1 0 0 1690.7849
4881.4115 2850.4198 40.7431 0 42.9830 0 26.5470 1 0 0 1701.1697
4891.4132 2850.2333 22.5892 1 22.2049 1 21.8217 1 0 0 1703.1867
4914.9557 2850.2209 24.9068 1 23.9271 1 23.3796 1 0 0 1707.7382
4995.1412 2850.1766 40.7431 0 42.9830 0 26.3091 1 0 0 1725.5641
5051.8822 2850.3177 40.7431 0 42.9830 0 26.5475 1 0 0 1740.1355
5421.1054 2849.9084 40.7431 0 42.9830 0 26.3559 1 0 0 1875.7403
5480.4717 2850.2429 40.7431 0 42.9830 0 26.5119 1 0 0 1902.9830
5520.5347 2850.2898 40.7431 0 42.9830 0 25.9833 1 0 0 1922.3414
5542.7982 2850.3727 40.7431 0 42.9830 0 26.3113 1 0 0 1933.3250
5708.2969 2849.6832 40.7431 0 42.9830 0 26.3830 1 0 0 2021.8799
4025.8428 2851.4903 22.2133 1 21.7887 1 21.4666 1 0 0 1759.8195
4288.7316 2850.7335 24.7342 1 23.8594 1 23.2583 1 0 0 1697.1199
4415.3650 2850.8348 40.7431 0 42.9830 0 25.8776 1 0 0 1680.3500
4750.7844 2851.2245 40.7431 0 42.9830 0 26.3350 1 0 0 1681.7038
4777.4508 2850.7098 40.7431 0 42.9830 0 26.5943 1 0 0 1685.2212
4866.3846 2850.9008 25.1749 1 24.4459 1 23.8146 1 0 0 1698.0478
5023.0007 2851.1415 40.7431 0 42.9830 0 25.8391 1 0 0 1731.6366
5082.8772 2850.6886 25.0167 1 42.9830 0 26.5071 1 0 0 1748.5404
5124.4069 2851.1136 40.7431 0 42.9830 0 26.3936 1 0 0 1760.6631
5366.0069 2850.6790 25.4400 1 42.9830 0 26.4301 1 0 0 1850.8237
5433.8408 2853.0708 40.7431 0 42.9830 0 24.7793 1 0 0 1878.7111
5485.2783 2850.9526 40.7431 0 42.9830 0 26.2176 1 0 0 1904.6531
5547.4183 2851.4573 40.7431 0 42.9830 0 26.3001 1 0 0 1934.7060
5606.0226 2850.5270 40.7431 0 42.9830 0 25.1706 1 0 0 1965.6262
3867.6107 2851.7053 40.7431 0 42.9830 0 25.5320 1 0 0 1815.1763
4275.3318 2852.0599 40.7431 0 42.9830 0 26.5168 1 0 0 1698.1206
4304.8060 2851.6466 24.8063 1 23.6264 1 22.8498 1 0 0 1693.5873
4395.3957 2852.2875 40.7431 0 42.9830 0 26.1472 1 0 0 1680.9124
4487.9694 2852.2853 40.7431 0 27.1559 1 26.3996 1 0 0 1673.5923
4529.5822 2852.4662 40.7431 0 42.9830 0 26.4466 1 0 0 1671.7803
5183.5109 2851.6908 40.7431 0 42.9830 0 26.1132 1 0 0 1779.4716
5305.9709 2852.2861 40.7431 0 42.9830 0 26.1250 1 0 0 1824.4785
5452.9626 2852.3687 40.7431 0 42.9830 0 26.1604 1 0 0 1888.1572
3967.8006 2853.2255 40.7431 0 42.9830 0 26.3414 1 0 0 1777.1343
4191.2758 2852.9279 40.7431 0 25.3278 1 24.5269 1 0 0 1714.0729
4629.7754 2852.8802 40.7431 0 24.9439 1 24.2737 1 0 0 1671.6861
5142.1100 2852.8422 40.7431 0 42.9830 0 26.5190 1 0 0 1764.6372
5167.1894 2853.3530 23.5946 1 23.0649 1 22.6093 1 0 0 1772.3840
5202.0466 2852.7111 40.7431 0 42.9830 0 26.4137 1 0 0 1784.9466
5640.7532 2853.4884 40.7431 0 42.9830 0 25.5704 1 0 0 1981.5784
5768.0176 2852.6448 40.7431 0 42.9830 0 26.5513 1 0 0 2053.5577
3654.3181 2854.2819 19.8563 1 42.9830 0 20.0027 1 0 0 1906.1040
3725.4980 2853.5200 40.7431 0 42.9830 0 25.7683 1 0 0 1873.4643
3797.8894 2854.3146 40.7431 0 42.9830 0 25.9988 1 0 0 1841.0749
3980.8637 2853.5258 40.7431 0 42.9830 0 26.5683 1 0 0 1772.4354
3995.1140 2853.9694 40.7431 0 26.6829 1 25.4607 1 0 0 1767.2957
4202.6014 2854.2610 40.7431 0 42.9830 0 26.0131 1 0 0 1710.2761
4541.7907 2854.0798 40.7431 0 42.9830 0 26.3646 1 0 0 1669.8847
4610.4092 2854.4381 40.7431 0 42.9830 0 25.8256 1 0 0 1669.5985
4994.5795 2851.2433 40.7431 0 42.9830 0 26.1404 1 0 0 1724.3927
4999.6486 2853.7380 40.7431 0 42.9830 0 26.2423 1 0 0 1723.2174
5086.7161 2853.6570 40.7431 0 42.9830 0 25.8732 1 0 0 1746.8227
5484.1837 2854.4861 40.7431 0 42.9830 0 26.3817 1 0 0 1901.0266
5527.3537 2853.7089 40.7431 0 42.9830 0 26.4535 1 0 0 1922.7366
5569.5039 2854.1304 40.7431 0 42.9830 0 25.6307 1 0 0 1943.6111
5590.1158 2854.4467 40.7431 0 42.9830 0 26.4262 1 0 0 1953.9747
4337.4944 2855.4561 40.7431 0 42.9830 0 26.3387 1 0 0 1684.9214
4506.5333 2855.6514 40.7431 0 42.9830 0 26.0562 1 0 0 1669.3736
4531.3520 2854.4828 40.7431 0 26.7632 1 25.9433 1 0 0 1669.7179
4577.5050 2855.2655 23.1265 1 22.6568 1 22.2099 1 0 0 1668.3846
4710.5158 2854.8417 40.7431 0 42.9830 0 26.3057 1 0 0 1674.3517
4805.9883 2855.0983 40.7431 0 42.9830 0 25.9836 1 0 0 1684.5513
4808.5957 2855.0661 40.7431 0 42.9830 0 25.7409 1 0 0 1684.9437
5027.0875 2855.2089 40.7431 0 42.9830 0 26.1600 1 0 0 1728.7742
5040.7788 2854.7862 40.7431 0 42.9830 0 26.5498 1 0 0 1732.8173
5068.2077 2854.4625 24.3935 1 23.6215 1 23.0748 1 0 0 1740.7114
5242.4414 2854.9203 40.7431 0 42.9830 0 25.8051 1 0 0 1797.4982
5370.4158 2855.3428 40.7431 0 42.9830 0 25.7057 1 0 0 1848.5036
5433.8408 2853.0708 40.7431 0 42.9830 0 24.7793 1 0 0 1878.7111
5508.4809 2854.8089 40.7431 0 42.9830 0 26.2646 1 0 0 1912.4926
5880.6653 2854.5135 40.7431 0 42.9830 0 25.8801 1 0 0 2119.5461
3599.9434 2855.5170 40.7431 0 42.9830 0 25.9632 1 0 0 1931.8695
3637.6576 2856.1137 40.7431 0 42.9830 0 25.9185 1 0 0 1912.6040
3750.8729 2856.4225 40.7431 0 42.9830 0 25.4608 1 0 0 1859.5018
4113.9973 2855.9789 40.7431 0 42.9830 0 26.3651 1 0 0 1730.0401
4268.9653 2855.6923 23.6927 1 23.1584 1 22.6316 1 0 0 1695.6801
4423.0898 2855.5567 40.7431 0 42.9830 0 25.9843 1 0 0 1674.9341
4626.6585 2856.4338 40.7431 0 42.9830 0 26.2463 1 0 0 1668.0338
4758.3955 2855.6385 40.7431 0 42.9830 0 26.5056 1 0 0 1678.1319
4934.9604 2856.3777 40.7431 0 42.9830 0 26.5096 1 0 0 1705.8223
5098.9092 2855.8588 40.7431 0 42.9830 0 26.0376 1 0 0 1748.3374
5415.1523 2855.8928 40.7431 0 26.0762 1 25.1002 1 0 0 1867.7148
5773.0153 2856.1478 40.7431 0 42.9830 0 25.8141 1 0 0 2053.6213
5832.3233 2855.5090 40.7431 0 42.9830 0 24.5522 1 0 0 2089.3037
3860.7697 2857.1246 40.7431 0 42.9830 0 25.9608 1 0 0 1812.8677
4253.5108 2857.0729 40.7431 0 42.9830 0 26.1884 1 0 0 1697.1756
4375.9244 2856.9222 40.7431 0 42.9830 0 26.2069 1 0 0 1678.4943
4405.4827 2856.7470 40.7431 0 42.9830 0 26.1679 1 0 0 1675.4316
4540.2684 2857.1761 40.7431 0 42.9830 0 26.0181 1 0 0 1666.8194
4816.7317 2856.7288 40.7431 0 42.9830 0 26.5309 1 0 0 1684.4486
5060.3336 2856.9199 40.7431 0 42.9830 0 26.4537 1 0 0 1736.1345
5086.7161 2853.6570 40.7431 0 42.9830 0 25.8487 1 0 0 1746.8227
5265.8999 2856.9088 40.7431 0 42.9830 0 26.3423 1 0 0 1804.5117
5348.6787 2857.4299 40.7431 0 42.9830 0 26.2403 1 0 0 1837.3541
5449.7642 2857.1586 22.5998 1 22.1851 1 21.7275 1 0 0 1882.4293
5876.6209 2857.4281 40.7431 0 42.9830 0 24.0780 1 0 0 2114.7586
5944.0937 2857.4224 25.2422 1 42.9830 0 23.5785 1 0 0 2156.9682
4011.4925 2857.9438 40.7431 0 42.9830 0 25.9338 1 0 0 1758.2299
4394.8854 2858.0064 40.7431 0 26.6181 1 25.4111 1 0 0 1675.2807
4554.6632 2857.6264 40.7431 0 42.9830 0 26.0656 1 0 0 1666.1370
4569.2565 2858.1205 40.7431 0 42.9830 0 26.4708 1 0 0 1665.5344
5001.6922 2857.5338 40.7431 0 42.9830 0 25.7788 1 0 0 1720.0459
5135.9115 2857.5566 40.7431 0 42.9830 0 26.4619 1 0 0 1758.1845
5205.9011 2857.9520 40.7431 0 42.9830 0 26.2225 1 0 0 1781.4043
5315.6204 2857.8280 40.7431 0 27.3458 1 25.6678 1 0 0 1823.3047
5789.5479 2858.2813 40.7431 0 42.9830 0 26.1336 1 0 0 2061.5910
6120.1434 2857.5953 40.7431 0 42.9830 0 24.6669 1 0 0 2272.7112
4095.9061 2859.1680 40.7431 0 42.9830 0 25.7232 1 0 0 1731.8764
4505.9495 2856.6123 40.7431 0 42.9830 0 26.2704 1 0 0 1668.4373
4516.0884 2858.6597 40.7431 0 42.9830 0 26.4846 1 0 0 1666.0063
4583.7910 2859.4257 40.7431 0 42.9830 0 26.2937 1 0 0 1664.2482
4590.5352 2858.8253 40.7431 0 42.9830 0 26.1709 1 0 0 1664.9005
4599.2984 2859.4702 40.7431 0 42.9830 0 26.4786 1 0 0 1664.3639
4776.8267 2859.3643 40.7431 0 42.9830 0 25.3322 1 0 0 1676.5546
5092.2492 2858.5245 40.7431 0 21.1696 1 20.0605 1 0 0 1743.8051
5099.6719 2859.4933 40.7431 0 42.9830 0 26.0052 1 0 0 1745.1002
5287.9228 2858.6798 40.7431 0 42.9830 0 26.5338 1 0 0 1811.4379
5344.8824 2859.3024 40.7431 0 42.9830 0 26.3427 1 0 0 1834.0580
5534.9636 2859.2560 40.7431 0 42.9830 0 26.4738 1 0 0 1921.7135
5546.9621 2858.9737 40.7431 0 42.9830 0 26.1424 1 0 0 1927.9830
4088.8446 2860.0434 40.7431 0 42.9830 0 25.4295 1 0 0 1733.0001
4171.9671 2860.0338 24.6653 1 23.7928 1 23.2031 1 0 0 1711.5836
4220.3335 2860.3434 40.7431 0 42.9830 0 26.5156 1 0 0 1700.5600
4334.5975 2860.0102 40.7431 0 25.7678 1 24.9877 1 0 0 1680.8234
4348.2304 2859.9225 40.7431 0 42.9830 0 26.2638 1 0 0 1679.0200
4615.7810 2860.2781 40.7431 0 42.9830 0 26.0380 1 0 0 1663.8850
4649.5860 2859.5930 40.7431 0 42.9830 0 26.3412 1 0 0 1665.7542
4701.7715 2860.2307 40.7431 0 42.9830 0 26.4080 1 0 0 1668.2899
4981.7641 2859.8362 40.7431 0 42.9830 0 26.4998 1 0 0 1712.9669
5682.0661 2859.8092 40.7431 0 42.9830 0 26.4325 1 0 0 1998.8494
5694.8441 2860.1567 40.7431 0 42.9830 0 26.2290 1 0 0 2005.6707
3734.9310 2861.1297 40.7431 0 42.9830 0 25.6082 1 0 0 1862.4131
3750.5424 2860.7467 40.7431 0 42.9830 0 25.7272 1 0 0 1855.7724
4256.0625 2860.4325 40.7431 0 25.5038 1 24.6455 1 0 0 1693.3953
4382.6090 2861.1793 40.7431 0 42.9830 0 25.8686 1 0 0 1673.4881
4563.3862 2860.7621 40.7431 0 42.9830 0 26.1258 1 0 0 1662.9211
4622.4209 2861.3671 40.7431 0 42.9830 0 26.2990 1 0 0 1662.9750
4644.9634 2860.7991 40.7431 0 42.9830 0 26.1749 1 0 0 1664.3468
4788.8889 2861.0727 40.7431 0 42.9830 0 26.1208 1 0 0 1676.3598
5188.3230 2861.0805 40.7431 0 42.9830 0 26.2629 1 0 0 1772.3134
5337.6541 2860.7644 40.7431 0 42.9830 0 25.9566 1 0 0 1829.7041
6005.4375 2861.4272 24.3687 1 42.9830 0 23.1093 1 0 0 2193.3983
3684.4676 2861.5531 23.4567 1 42.9830 0 22.4183 1 0 0 1885.3225
4343.2933 2862.0930 40.7431 0 42.9830 0 25.8808 1 0 0 1677.5421
4871.2613 2862.0199 40.7431 0 42.9830 0 25.7634 1 0 0 1687.9465
4917.6463 2862.2376 40.7431 0 42.9830 0 25.9038 1 0 0 1696.5071
4921.8709 2861.8108 40.7431 0 42.9830 0 26.5786 1 0 0 1697.7847
5143.9500 2861.5379 23.2653 1 22.7395 1 22.2544 1 0 0 1757.0017
5260.4948 2862.2659 40.7431 0 42.9830 0 26.3033 1 0 0 1797.4946
5359.4454 2862.3558 40.7431 0 42.9830 0 25.9517 1 0 0 1837.4626
5458.9041 2862.7035 40.7431 0 42.9830 0 26.1928 1 0 0 1881.8012
5492.0684 2861.8775 40.7431 0 42.9830 0 26.3350 1 0 0 1898.3391
5564.5661 2861.7856 40.7431 0 42.9830 0 25.8150 1 0 0 1934.5073
5858.4755 2861.6556 40.7431 0 42.9830 0 24.3485 1 0 0 2100.2864
4326.8944 2862.6157 40.7431 0 42.9830 0 26.0644 1 0 0 1679.3624
4595.1429 2863.3912 40.7431 0 42.9830 0 25.4351 1 0 0 1660.3861
4968.4880 2863.0961 40.7431 0 42.9830 0 26.5541 1 0 0 1706.6860
5085.2347 2863.0785 40.7431 0 42.9830 0 25.8130 1 0 0 1737.3816
5180.4768 2862.5200 40.7431 0 42.9830 0 26.4143 1 0 0 1768.2582
5343.4186 2862.2881 40.7431 0 42.9830 0 26.1910 1 0 0 1830.7336
5458.9041 2862.7035 40.7431 0 42.9830 0 26.1928 1 0 0 1881.8012
5516.6982 2863.0202 40.7431 0 42.9830 0 26.1592 1 0 0 1909.3738
3801.8931 2863.9924 23.0537 1 42.9830 0 22.1432 1 0 0 1830.6114
3943.5509 2864.4805 40.7431 0 42.9830 0 26.4045 1 0 0 1775.0316
4099.8758 2864.2765 40.7431 0 42.9830 0 25.4863 1 0 0 1725.8718
4146.4807 2864.1853 40.7431 0 42.9830 0 26.3532 1 0 0 1713.7336
4259.7446 2864.2296 40.7431 0 42.9830 0 26.4670 1 0 0 1688.9763
4656.3151 2863.5021 40.7431 0 42.9830 0 26.1746 1 0 0 1662.1673
4712.5883 2864.0701 40.7431 0 42.9830 0 26.4824 1 0 0 1665.3248
4721.8429 2863.5589 40.7431 0 42.9830 0 25.9431 1 0 0 1666.6277
4806.4544 2864.0742 40.7431 0 42.9830 0 26.0866 1 0 0 1675.7256
4866.0087 2863.7716 40.7431 0 42.9830 0 26.5591 1 0 0 1685.3052
5098.3685 2864.0042 40.7431 0 42.9830 0 26.5360 1 0 0 1740.4061
5375.2869 2864.1733 40.7431 0 42.9830 0 26.3781 1 0 0 1842.6499
5541.0732 2863.6215 40.7431 0 42.9830 0 26.5524 1 0 0 1921.0011
5754.9013 2863.8003 40.7431 0 42.9830 0 26.0094 1 0 0 2036.8605
5916.3316 2864.0384 40.7431 0 42.9830 0 25.7296 1 0 0 2134.2973
3878.1279 2864.5071 40.7431 0 42.9830 0 25.9647 1 0 0 1799.2960
3965.6166 2864.9684 40.7431 0 42.9830 0 25.8842 1 0 0 1766.8524
3965.6166 2864.9684 40.7431 0 42.9830 0 25.8842 1 0 0 1766.8524
4080.0486 2864.8752 40.7431 0 42.9830 0 26.5151 1 0 0 1730.8538
4244.3765 2864.7887 40.7431 0 42.9830 0 26.3559 1 0 0 1691.3579
4587.8044 2865.1567 19.9561 1 20.0318 1 20.0349 1 0 0 1658.5450
4595.8278 2864.3960 40.7431 0 42.9830 0 25.7114 1 0 0 1659.3901
4715.7781 2864.7319 40.7431 0 42.9830 0 26.3261 1 0 0 1664.9332
4833.1243 2864.6436 40.7431 0 26.2298 1 24.9577 1 0 0 1679.0648
4897.2524 2865.2692 40.7431 0 42.9830 0 26.3250 1 0 0 1689.5222
5025.9412 2865.4298 40.7431 0 27.5535 1 26.5181 1 0 0 1718.6106
5233.9049 2864.7873 40.7431 0 25.1540 1 24.4201 1 0 0 1785.1703
5350.2534 2865.0359 21.2318 1 20.7162 1 20.3230 1 0 0 1831.1260
5378.3554 2864.6853 40.7431 0 42.9830 0 25.8920 1 0 0 1843.5250
5451.3102 2864.7891 40.7431 0 42.9830 0 26.5088 1 0 0 1876.3995
5525.8964 2864.3788 40.7431 0 42.9830 0 26.0545 1 0 0 1912.7515
5588.1191 2865.1047 40.7431 0 42.9830 0 25.9798 1 0 0 1943.8358
5874.5486 2865.4330 20.3921 1 42.9830 0 18.0420 1 0 0 2107.1780
4013.7348 2865.9478 40.7431 0 27.5101 1 26.0138 1 0 0 1749.9293
4329.1389 2865.7486 40.7431 0 42.9830 0 26.3902 1 0 0 1675.9338
4354.4527 2865.2281 40.7431 0 26.7602 1 25.5894 1 0 0 1672.9336
4763.6756 2865.9307 40.7431 0 42.9830 0 26.3700 1 0 0 1668.4931
4947.6232 2865.6914 40.7431 0 42.9830 0 26.5108 1 0 0 1699.4565
4953.1337 2865.8715 40.7431 0 42.9830 0 26.3901 1 0 0 1700.4998
5075.4943 2866.3220 40.7431 0 42.9830 0 26.5344 1 0 0 1731.4374
5101.7950 2866.1143 40.7431 0 42.9830 0 26.2752 1 0 0 1739.4300
5252.1781 2865.6329 40.7431 0 42.9830 0 26.4374 1 0 0 1791.2193
5321.7472 2865.9415 40.7431 0 42.9830 0 26.3979 1 0 0 1818.4047
5357.0188 2866.0752 40.7431 0 42.9830 0 25.9496 1 0 0 1833.0631
5367.2922 2866.1959 40.7431 0 42.9830 0 26.5270 1 0 0 1837.3642
5630.6546 2866.0166 40.7431 0 42.9830 0 26.1939 1 0 0 1965.5853
5727.1317 2865.9878 40.7431 0 42.9830 0 26.1383 1 0 0 2019.0958
3674.4758 2866.6118 22.9381 1 42.9830 0 21.9237 1 0 0 1885.6122
3992.6603 2866.9000 40.7431 0 42.9830 0 26.2231 1 0 0 1755.8958
4134.7913 2866.5421 40.7431 0 42.9830 0 23.7419 1 0 0 1714.4112
4311.0203 2866.9928 40.7431 0 42.9830 0 26.5224 1 0 0 1677.4517
4616.7362 2867.0920 40.7431 0 42.9830 0 26.3949 1 0 0 1657.0974
4743.3536 2867.2943 40.7431 0 42.9830 0 26.1695 1 0 0 1664.9528
4774.2177 2866.5237 40.7431 0 42.9830 0 26.1930 1 0 0 1669.1334
5085.2346 2866.4766 40.7431 0 26.8762 1 25.6761 1 0 0 1734.1340
5331.7332 2867.2232 40.7431 0 42.9830 0 26.4658 1 0 0 1821.3661
5580.0584 2866.7235 40.7431 0 42.9830 0 25.7019 1 0 0 1938.2601
3791.1794 2868.2642 24.8494 1 42.9830 0 23.7269 1 0 0 1831.2956
3918.9832 2867.6974 40.7431 0 42.9830 0 25.9159 1 0 0 1780.9185
4002.8300 2868.0181 40.7431 0 42.9830 0 26.2442 1 0 0 1751.4961
4331.3140 2867.6391 40.7431 0 26.9249 1 25.8066 1 0 0 1673.7465
4395.0791 2867.8686 40.7431 0 42.9830 0 25.6029 1 0 0 1665.4547
4585.7549 2867.7890 40.7431 0 42.9830 0 18.5013 1 0 0 1655.8974
4666.0245 2867.9622 40.7431 0 42.9830 0 25.8441 1 0 0 1658.2211
5088.7355 2867.5346 40.7431 0 42.9830 0 26.1997 1 0 0 1734.1582
5344.1991 2868.3767 40.7431 0 42.9830 0 26.5357 1 0 0 1825.5391
5684.1300 2868.4594 40.7431 0 42.9830 0 25.5821 1 0 0 1992.8034
5718.7897 2868.3099 40.7431 0 42.9830 0 26.5522 1 0 0 2012.4342
5741.0457 2867.6527 40.7431 0 42.9830 0 25.8322 1 0 0 2025.7108
4140.8381 2869.4851 19.4371 1 19.7162 1 19.7723 1 0 0 1710.0238
4398.2021 2868.5549 40.7431 0 42.9830 0 26.3072 1 0 0 1664.4390
4593.3315 2869.2909 40.7431 0 42.9830 0 25.6941 1 0 0 1654.4651
4675.0334 2868.5931 40.7431 0 42.9830 0 26.2153 1 0 0 1658.1139
4818.8223 2868.7880 25.4214 1 42.9830 0 26.4118 1 0 0 1672.8201
4844.2034 2870.0134 40.7431 0 42.9830 0 26.3939 1 0 0 1675.5080
4875.7413 2868.7814 40.7431 0 25.2483 1 24.3908 1 0 0 1682.0878
4987.4445 2868.9529 40.7431 0 42.9830 0 25.2927 1 0 0 1705.4802
4993.6970 2868.5534 40.7431 0 42.9830 0 26.5236 1 0 0 1707.3927
5295.4923 2868.6252 40.7431 0 42.9830 0 26.2015 1 0 0 1805.3112
5451.0368 2868.8318 40.7431 0 42.9830 0 26.4245 1 0 0 1872.6984
5501.8718 2868.5962 40.7431 0 42.9830 0 25.7578 1 0 0 1897.2339
5549.2224 2868.6205 40.7431 0 42.9830 0 26.5303 1 0 0 1920.8060
5603.6446 2869.4175 40.7431 0 42.9830 0 26.3398 1 0 0 1948.3146
5714.6531 2869.2259 40.7431 0 42.9830 0 25.1539 1 0 0 2009.3303
5951.0122 2868.7513 21.8631 1 42.9830 0 21.0631 1 0 0 2152.6468
3692.8478 2870.2070 40.7431 0 42.9830 0 25.7575 1 0 0 1873.7407
3777.8324 2870.3973 40.7431 0 42.9830 0 26.1322 1 0 0 1835.1212
3836.2377 2869.9899 40.7431 0 42.9830 0 26.1720 1 0 0 1810.9078
4245.4620 2869.9373 40.7431 0 42.9830 0 26.3112 1 0 0 1686.0964
4833.1126 2870.4109 40.7431 0 42.9830 0 26.4047 1 0 0 1673.3648
5036.0562 2870.4723 40.7431 0 42.9830 0 25.8328 1 0 0 1716.4390
5355.2303 2870.1805 40.7431 0 42.9830 0 25.8146 1 0 0 1828.5872
5801.3514 2869.8260 40.7431 0 42.9830 0 26.3256 1 0 0 2059.2875
4148.0767 2870.9105 40.7431 0 42.9830 0 25.4820 1 0 0 1706.8229
4303.8242 2870.6460 40.7431 0 42.9830 0 26.5110 1 0 0 1674.9910
4448.3802 2871.3539 40.7431 0 42.9830 0 25.8745 1 0 0 1657.0879
4513.4697 2871.1458 40.7431 0 42.9830 0 25.7015 1 0 0 1653.6222
4585.4887 2871.0060 40.7431 0 42.9830 0 25.7767 1 0 0 1652.6787
4899.4799 2870.8855 40.7431 0 42.9830 0 26.5127 1 0 0 1684.4384
4949.1456 2870.8162 40.7431 0 42.9830 0 25.9834 1 0 0 1694.7933
5261.7937 2871.0368 40.7431 0 42.9830 0 26.0742 1 0 0 1789.8895
5331.2605 2868.3121 40.7431 0 42.9830 0 26.4156 1 0 0 1820.1793
5413.7757 2870.6590 40.7431 0 42.9830 0 25.6533 1 0 0 1853.9177
5427.9887 2870.7127 40.7431 0 42.9830 0 26.3401 1 0 0 1860.3486
5455.1577 2871.4583 40.7431 0 42.9830 0 26.4319 1 0 0 1872.3130
5460.8993 2871.4047 40.7431 0 42.9830 0 26.4578 1 0 0 1875.0682
5667.9941 2871.3279 40.7431 0 42.9830 0 26.4532 1 0 0 1981.4701
3972.1355 2871.8769 40.7431 0 42.9830 0 26.2918 1 0 0 1758.1249
4011.1042 2872.4848 40.7431 0 42.9830 0 26.1959 1 0 0 1744.5856
4192.7308 2871.9761 40.7431 0 42.9830 0 26.0106 1 0 0 1695.1837
4260.2764 2872.2170 40.7431 0 42.9830 0 26.4875 1 0 0 1681.0299
4399.1486 2871.9361 40.7431 0 42.9830 0 25.7061 1 0 0 1660.9767
4519.3374 2872.3114 40.7431 0 25.5640 1 24.5807 1 0 0 1652.2517
4548.0097 2872.0443 40.7431 0 42.9830 0 26.2651 1 0 0 1651.8128
4565.7480 2871.8485 40.7431 0 25.9844 1 25.0406 1 0 0 1651.8210
4592.3837 2871.6350 40.7431 0 42.9830 0 25.8170 1 0 0 1652.1106
5131.6247 2871.9699 40.7431 0 42.9830 0 26.4029 1 0 0 1743.1570
5305.9766 2871.6713 40.7431 0 26.2397 1 25.2538 1 0 0 1806.7392
5344.7856 2871.5343 40.7431 0 42.9830 0 26.4045 1 0 0 1822.9243
5387.2301 2872.0492 40.7431 0 42.9830 0 25.7640 1 0 0 1840.8029
5434.2446 2871.6394 40.7431 0 42.9830 0 26.4710 1 0 0 1862.4054
5489.8394 2871.6268 40.7431 0 42.9830 0 26.4301 1 0 0 1888.7292
3927.4391 2873.4322 40.7431 0 42.9830 0 26.1193 1 0 0 1772.4837
4071.2386 2873.0036 40.7431 0 42.9830 0 26.2283 1 0 0 1725.6134
4252.7396 2873.2258 21.6957 1 21.0807 1 20.5768 1 0 0 1681.4641
4361.4284 2873.4854 40.7431 0 42.9830 0 26.2432 1 0 0 1663.8413
4588.6123 2872.9123 40.7431 0 42.9830 0 26.0706 1 0 0 1650.7964
4844.2034 2870.0134 40.7431 0 42.9830 0 26.3939 1 0 0 1675.5080
5123.8694 2872.8237 40.7431 0 42.9830 0 25.8811 1 0 0 1739.8831
5147.6197 2872.7769 40.7431 0 42.9830 0 25.6797 1 0 0 1747.5739
5254.5241 2873.4625 25.0157 1 23.8577 1 23.2258 1 0 0 1784.8671
5346.1348 2872.0516 40.7431 0 42.9830 0 26.5307 1 0 0 1823.0263
5474.6854 2873.0501 40.7431 0 42.9830 0 25.9028 1 0 0 1880.1810
5887.8597 2873.3783 40.7431 0 42.9830 0 25.8429 1 0 0 2109.1951
3785.3911 2873.8097 40.7431 0 42.9830 0 26.1235 1 0 0 1828.7740
4125.6126 2873.6593 40.7431 0 25.4030 1 24.6371 1 0 0 1709.9187
4156.8622 2874.0176 40.7431 0 42.9830 0 26.1978 1 0 0 1701.6377
4292.7485 2873.8011 40.7431 0 42.9830 0 25.8876 1 0 0 1673.7053
4305.8888 2873.5042 40.7431 0 42.9830 0 26.3895 1 0 0 1671.8377
4598.6205 2873.9052 40.7431 0 42.9830 0 26.2006 1 0 0 1649.9205
4615.3566 2873.6292 40.7431 0 25.3173 1 24.5127 1 0 0 1650.5275
4707.0664 2874.2711 40.7431 0 42.9830 0 25.9325 1 0 0 1654.7071
5072.5960 2874.4534 40.7431 0 42.9830 0 25.8840 1 0 0 1722.8152
5590.7346 2873.8436 40.7431 0 27.8451 1 26.2845 1 0 0 1937.7554
5599.4435 2873.7279 40.7431 0 42.9830 0 25.4793 1 0 0 1942.4358
5718.7290 2873.8788 40.7431 0 42.9830 0 26.5037 1 0 0 2007.8213
3531.6071 2874.7227 40.7431 0 42.9830 0 25.9041 1 0 0 1950.9632
3622.9523 2874.7816 40.7431 0 42.9830 0 25.8619 1 0 0 1903.6566
4085.5067 2874.8600 40.7431 0 42.9830 0 26.1003 1 0 0 1719.7277
4134.3420 2874.3240 40.7431 0 42.9830 0 25.9819 1 0 0 1707.0064
4187.1224 2875.1950 40.7431 0 42.9830 0 26.5506 1 0 0 1693.3213
4192.4040 2875.2695 40.7431 0 42.9830 0 26.4658 1 0 0 1692.0487
4265.4554 2875.0542 40.7431 0 42.9830 0 26.2958 1 0 0 1677.2812
4563.2188 2875.0031 25.4158 1 42.9830 0 24.2532 1 0 0 1648.6816
4808.9372 2874.5267 25.6678 1 24.7097 1 24.0763 1 0 0 1665.7223
5273.5746 2874.7518 40.7431 0 42.9830 0 26.2427 1 0 0 1791.0264
5378.4722 2875.0996 40.7431 0 26.3404 1 25.1695 1 0 0 1834.2101
5562.6123 2874.9177 40.7431 0 42.9830 0 26.4030 1 0 0 1922.2325
5712.8651 2875.2587 40.7431 0 42.9830 0 26.2885 1 0 0 2003.3494
5721.4235 2874.7149 40.7431 0 42.9830 0 26.0835 1 0 0 2008.6719
5836.5350 2875.3501 40.7431 0 42.9830 0 25.7547 1 0 0 2076.0546
3853.9649 2876.1749 25.0934 1 42.9830 0 23.6568 1 0 0 1798.0863
4069.4130 2876.2325 40.7431 0 42.9830 0 25.8213 1 0 0 1723.0591
4144.1502 2876.2421 40.7431 0 42.9830 0 26.0631 1 0 0 1702.6486
4375.6755 2875.5766 40.7431 0 42.9830 0 25.9801 1 0 0 1660.0020
5043.0063 2876.2369 40.7431 0 42.9830 0 26.0771 1 0 0 1712.7762
5227.8145 2875.9559 40.7431 0 42.9830 0 26.3435 1 0 0 1772.5424
5337.1658 2876.2297 40.7431 0 42.9830 0 26.4809 1 0 0 1815.4551
5529.3203 2876.4462 40.7431 0 42.9830 0 25.8544 1 0 0 1904.0078
5549.0465 2876.0345 24.8510 1 23.9204 1 23.2835 1 0 0 1914.3320
5556.1261 2875.8573 40.7431 0 27.5246 1 25.6922 1 0 0 1918.0986
5868.5982 2876.2965 40.7431 0 42.9830 0 26.0219 1 0 0 2094.9585
5899.1917 2876.3151 40.7431 0 42.9830 0 24.3261 1 0 0 2113.9814
3521.8907 2876.9369 22.3259 1 42.9830 0 21.6082 1 0 0 1954.3075
3560.9139 2877.1908 40.7431 0 42.9830 0 26.1610 1 0 0 1933.3557
3964.9250 2878.3042 40.7431 0 42.9830 0 26.1759 1 0 0 1754.5791
4090.5394 2877.3710 40.7431 0 42.9830 0 26.4393 1 0 0 1715.8946
4284.9787 2877.1051 25.0397 1 24.1499 1 23.4759 1 0 0 1671.7758
4505.9440 2876.5397 40.7431 0 42.9830 0 26.4137 1 0 0 1648.5271
4556.0399 2876.9343 40.7431 0 42.9830 0 25.6591 1 0 0 1646.8146
5093.6625 2876.8777 40.7431 0 42.9830 0 26.2605 1 0 0 1726.7132
5107.4501 2876.9945 40.7431 0 42.9830 0 26.3666 1 0 0 1730.7987
5171.1982 2876.6388 40.7431 0 42.9830 0 26.1348 1 0 0 1751.8185
5439.5100 2877.3760 40.7431 0 42.9830 0 26.4677 1 0 0 1859.7624
5707.2967 2876.8742 40.7431 0 42.9830 0 25.1976 1 0 0 1998.8589
5952.4083 2877.1884 40.7431 0 42.9830 0 26.2006 1 0 0 2147.0632
3964.9250 2878.3042 40.7431 0 42.9830 0 26.1759 1 0 0 1754.5791
4158.6596 2878.1986 40.7431 0 42.9830 0 25.6667 1 0 0 1697.1436
4647.7842 2878.4849 40.7431 0 42.9830 0 26.5630 1 0 0 1646.8005
4744.7831 2877.6010 40.7431 0 42.9830 0 25.9337 1 0 0 1654.8463
4946.7075 2877.9278 23.1901 1 22.5434 1 21.9896 1 0 0 1687.3188
5301.3050 2878.3402 40.7431 0 42.9830 0 26.2291 1 0 0 1798.7505
5308.5702 2877.6317 40.7431 0 42.9830 0 26.4539 1 0 0 1802.3460
5323.3066 2878.0768 40.7431 0 42.9830 0 26.0090 1 0 0 1807.9941
5511.0239 2877.5752 40.7431 0 42.9830 0 26.0956 1 0 0 1893.9158
5794.6491 2878.0243 40.7431 0 42.9830 0 26.0224 1 0 0 2048.7100
3908.6430 2878.7729 40.7431 0 42.9830 0 25.7705 1 0 0 1774.4781
3956.8392 2879.1662 40.7431 0 42.9830 0 25.8012 1 0 0 1756.5969
4093.6944 2879.0105 40.7431 0 42.9830 0 26.5262 1 0 0 1713.4340
4108.0337 2879.1871 40.7431 0 25.4929 1 24.5410 1 0 0 1709.2971
4416.9861 2878.5882 40.7431 0 42.9830 0 26.2820 1 0 0 1652.5680
4490.2532 2879.2039 40.7431 0 42.9830 0 26.2880 1 0 0 1646.5920
4613.4753 2878.6703 40.7431 0 42.9830 0 26.0396 1 0 0 1645.4421
4656.1766 2879.2809 23.2235 1 22.9742 1 22.5196 1 0 0 1646.4010
4678.3039 2878.9376 40.7431 0 42.9830 0 26.1857 1 0 0 1647.9916
4880.0426 2878.7235 24.8152 1 24.1404 1 23.4813 1 0 0 1673.0881
5041.4721 2877.9710 40.7431 0 42.9830 0 26.2960 1 0 0 1710.6888
5269.8281 2879.2488 40.7431 0 42.9830 0 26.1890 1 0 0 1785.4244
5296.9413 2878.9478 40.7431 0 26.1427 1 25.1252 1 0 0 1796.4350
5669.7894 2879.0952 40.7431 0 42.9830 0 26.1862 1 0 0 1975.9924
5819.6026 2878.8983 23.2876 1 42.9830 0 22.3937 1 0 0 2062.9739
3959.2599 2877.8673 40.7431 0 42.9830 0 25.3782 1 0 0 1756.9641
4061.2878 2879.9936 40.7431 0 42.9830 0 26.3744 1 0 0 1721.8671
4196.8085 2879.8266 40.7431 0 26.9146 1 25.7511 1 0 0 1686.6182
4257.3512 2879.9327 40.7431 0 42.9830 0 25.9941 1 0 0 1674.0021
4295.2940 2880.2426 40.7431 0 42.9830 0 26.2233 1 0 0 1666.9279
4300.6875 2880.4957 40.7431 0 42.9830 0 25.9490 1 0 0 1665.7838
4324.8912 2879.7924 40.7431 0 42.9830 0 26.0753 1 0 0 1662.6744
4409.0021 2879.9441 40.7431 0 42.9830 0 26.3334 1 0 0 1651.9983
4501.0609 2880.4687 40.7431 0 42.9830 0 25.9452 1 0 0 1644.8119
5520.9070 2879.4694 40.7431 0 42.9830 0 25.4918 1 0 0 1897.1813
5563.0022 2879.6483 40.7431 0 42.9830 0 26.1595 1 0 0 1918.3774
5645.0468 2880.3367 40.7431 0 42.9830 0 25.8270 1 0 0 1961.3434
5934.0631 2880.3258 25.0932 1 42.9830 0 23.9519 1 0 0 2132.9167
6108.0320 2880.1029 24.3621 1 42.9830 0 23.1864 1 0 0 2247.9832
3968.1148 2880.6395 40.7431 0 42.9830 0 26.0303 1 0 0 1751.2827
4052.7215 2880.7319 20.0049 1 20.0626 1 20.1026 1 0 0 1723.7352
4228.3098 2880.5005 40.7431 0 42.9830 0 26.3575 1 0 0 1679.1880
4738.7053 2881.2026 24.2246 1 23.5271 1 22.9650 1 0 0 1650.6477
4759.7212 2880.8303 40.7431 0 42.9830 0 25.9464 1 0 0 1653.2425
4934.6645 2881.3441 40.7431 0 42.9830 0 26.5891 1 0 0 1681.3650
4955.9912 2881.1535 40.7431 0 42.9830 0 26.0644 1 0 0 1686.2496
5095.8354 2880.7839 40.7431 0 42.9830 0 25.4044 1 0 0 1723.6444
5272.5790 2880.9550 40.7431 0 42.9830 0 26.2371 1 0 0 1784.9274
5483.7433 2880.8605 40.7431 0 42.9830 0 26.5637 1 0 0 1877.6981
5486.7686 2881.0588 40.7431 0 42.9830 0 25.9001 1 0 0 1878.9918
5499.2095 2881.1160 40.7431 0 25.2605 1 24.4689 1 0 0 1885.0145
5551.2150 2881.1790 40.7431 0 42.9830 0 25.7291 1 0 0 1911.0137
5589.9805 2880.9845 40.7431 0 42.9830 0 26.1652 1 0 0 1931.2826
3658.3291 2882.4057 40.7431 0 42.9830 0 25.6583 1 0 0 1879.5641
4033.3635 2881.9187 40.7431 0 42.9830 0 26.2942 1 0 0 1728.5644
4329.8478 2881.8620 25.6048 1 26.1914 1 25.4283 1 0 0 1659.8910
4458.1574 2881.3862 40.7431 0 26.9623 1 25.7849 1 0 0 1646.3659
4541.4361 2882.3011 40.7431 0 42.9830 0 26.4190 1 0 0 1641.6759
4714.9477 2881.6682 40.7431 0 42.9830 0 26.0112 1 0 0 1647.9877
5048.3506 2882.0272 20.4684 1 20.4525 1 20.4752 1 0 0 1708.6824
5200.9564 2881.7002 40.7431 0 42.9830 0 26.0443 1 0 0 1757.4497
5342.9507 2881.9992 40.7431 0 42.9830 0 26.2208 1 0 0 1812.6666
5362.0733 2881.9592 40.7431 0 42.9830 0 25.8444 1 0 0 1820.8933
5396.9464 2882.4835 40.7431 0 42.9830 0 26.5125 1 0 0 1835.7801
5532.5535 2882.1797 40.7431 0 25.9496 1 24.5953 1 0 0 1900.6777
5753.5301 2881.7770 40.7431 0 42.9830 0 26.3260 1 0 0 2021.4379
3564.9505 2882.9846 21.4037 1 42.9830 0 20.8180 1 0 0 1926.3058
3954.4866 2883.2237 40.7431 0 42.9830 0 25.8442 1 0 0 1753.6292
4134.6187 2882.5628 40.7431 0 27.4232 1 26.0395 1 0 0 1698.9757
4295.4215 2883.1938 40.7431 0 42.9830 0 25.3166 1 0 0 1663.9971
4350.9478 2882.7123 40.7431 0 42.9830 0 26.3470 1 0 0 1656.0719
4495.4028 2882.8495 40.7431 0 42.9830 0 26.2759 1 0 0 1642.6956
4511.0517 2882.9007 40.7431 0 27.3132 1 26.0205 1 0 0 1641.9668
4532.6354 2883.0259 22.0181 1 21.5509 1 21.1557 1 0 0 1641.1513
5012.4129 2883.1418 40.7431 0 42.9830 0 26.4800 1 0 0 1697.9870
5041.4226 2882.9277 40.7431 0 42.9830 0 26.4537 1 0 0 1705.9074
5220.9766 2883.3957 40.7431 0 42.9830 0 26.5877 1 0 0 1763.1095
5242.0847 2882.9051 40.7431 0 42.9830 0 25.7749 1 0 0 1771.4143
5279.0660 2882.9360 40.7431 0 42.9830 0 25.8783 1 0 0 1785.6546
5407.1657 2883.2596 40.7431 0 42.9830 0 26.3262 1 0 0 1839.6899
5625.7819 2883.0067 40.7431 0 27.0230 1 25.7457 1 0 0 1948.6449
5646.6455 2882.8741 40.7431 0 42.9830 0 26.1070 1 0 0 1960.0921
5827.9466 2883.4651 40.7431 0 42.9830 0 25.6946 1 0 0 2064.3909
6043.1356 2882.9255 22.7332 1 42.9830 0 21.7336 1 0 0 2202.1146
6220.5945 2883.2488 40.7431 0 42.9830 0 25.6678 1 0 0 2324.0135
4307.4400 2883.7598 40.7431 0 42.9830 0 26.5295 1 0 0 1661.4661
4679.4078 2883.6473 40.7431 0 42.9830 0 26.2780 1 0 0 1643.3616
4844.5649 2883.9007 40.7431 0 42.9830 0 26.1454 1 0 0 1661.8623
5257.4419 2883.5708 40.7431 0 42.9830 0 26.3550 1 0 0 1776.6456
5404.4799 2883.6924 40.7431 0 42.9830 0 25.6863 1 0 0 1838.0894
5553.2779 2884.2947 40.7431 0 42.9830 0 25.6977 1 0 0 1909.3933
5575.2211 2884.2967 40.7431 0 42.9830 0 26.5330 1 0 0 1920.7341
5585.6789 2883.5692 40.7431 0 42.9830 0 26.5499 1 0 0 1926.8234
5603.6888 2884.4989 40.7431 0 42.9830 0 26.4834 1 0 0 1935.5496
3961.7264 2885.2068 20.1005 1 19.6565 1 19.4756 1 0 0 1749.2256
4276.9002 2884.7986 40.7431 0 42.9830 0 25.8630 1 0 0 1665.6226
4429.0955 2884.5665 40.7431 0 27.4968 1 25.8241 1 0 0 1645.5039
4752.6174 2885.1508 40.7431 0 42.9830 0 26.4766 1 0 0 1648.1658
4859.4264 2884.5629 40.7431 0 42.9830 0 26.1697 1 0 0 1663.6909
4886.8322 2884.5744 40.7431 0 42.9830 0 25.7556 1 0 0 1668.5942
5217.9806 2885.1346 40.7431 0 42.9830 0 26.5566 1 0 0 1760.3943
5430.9796 2884.5353 40.7431 0 42.9830 0 26.3353 1 0 0 1849.4614
5517.5008 2884.9828 40.7431 0 42.9830 0 26.5593 1 0 0 1890.7037
5742.5161 2884.6933 40.7431 0 42.9830 0 26.5090 1 0 0 2012.6573
3667.4836 2885.9249 25.2392 1 42.9830 0 23.1997 1 0 0 1872.0402
4421.3522 2886.1051 40.7431 0 42.9830 0 26.2455 1 0 0 1644.6736
4541.3784 2885.7958 40.7431 0 42.9830 0 26.4241 1 0 0 1638.1831
4609.3783 2885.6771 40.7431 0 26.2887 1 24.8120 1 0 0 1638.3446
4708.4923 2885.6845 40.7431 0 42.9830 0 26.1734 1 0 0 1643.4465
4899.9935 2886.3497 40.7431 0 42.9830 0 26.5301 1 0 0 1669.3677
5000.6572 2886.1521 25.0011 1 24.1417 1 23.5837 1 0 0 1692.0788
5135.8621 2886.1289 40.7431 0 42.9830 0 26.4656 1 0 0 1731.1168
5270.5775 2886.4868 40.7431 0 42.9830 0 26.5455 1 0 0 1779.0535
5771.0412 2885.6584 40.7431 0 42.9830 0 26.5203 1 0 0 2028.5672
5846.7492 2885.9753 40.7431 0 42.9830 0 26.3301 1 0 0 2073.8798
3800.0339 2886.8858 40.7431 0 42.9830 0 26.0052 1 0 0 1810.6760
3927.7243 2886.9554 40.7431 0 42.9830 0 26.0157 1 0 0 1759.7955
3969.4675 2886.6371 40.7431 0 42.9830 0 25.3456 1 0 0 1745.1878
4039.9992 2886.6671 40.7431 0 42.9830 0 26.4734 1 0 0 1721.9845
4067.5370 2886.7248 40.7431 0 42.9830 0 26.4313 1 0 0 1713.5841
4105.0999 2886.6747 40.7431 0 27.5273 1 25.8490 1 0 0 1702.9008
4200.7032 2887.0771 40.7431 0 42.9830 0 26.2145 1 0 0 1678.6813
4272.8324 2887.2977 40.7431 0 42.9830 0 26.0426 1 0 0 1663.8961
4544.9165 2887.0295 40.7431 0 42.9830 0 26.5384 1 0 0 1636.8822
4570.4827 2887.3403 40.7431 0 24.4969 1 23.8000 1 0 0 1636.3114
4984.5582 2887.0178 40.7431 0 42.9830 0 26.4609 1 0 0 1687.2549
5121.1142 2886.7887 40.7431 0 27.3390 1 25.9614 1 0 0 1725.7637
5182.2874 2887.0512 40.7431 0 42.9830 0 25.7580 1 0 0 1745.8632
5224.3000 2887.0373 40.7431 0 42.9830 0 26.4769 1 0 0 1760.9461
5328.2568 2886.6002 40.7431 0 42.9830 0 26.5013 1 0 0 1802.3050
5354.9478 2887.5764 40.7431 0 42.9830 0 25.6003 1 0 0 1812.7508
5575.8847 2887.4336 40.7431 0 42.9830 0 26.3223 1 0 0 1918.4038
5628.7581 2886.5813 40.7431 0 42.9830 0 26.5374 1 0 0 1947.2463
5780.6891 2886.6947 40.7431 0 42.9830 0 24.7383 1 0 0 2033.4393
3623.9440 2888.3855 22.0661 1 42.9830 0 21.3471 1 0 0 1891.3872
3978.4061 2888.1717 40.7431 0 42.9830 0 26.2857 1 0 0 1740.6679
4080.7271 2887.5830 40.7431 0 42.9830 0 26.5280 1 0 0 1708.9078
4668.8333 2887.6490 40.7431 0 42.9830 0 26.0961 1 0 0 1638.7244
5132.8481 2888.3314 40.7431 0 42.9830 0 26.5695 1 0 0 1728.0571
5354.9478 2887.5764 40.7431 0 42.9830 0 25.6003 1 0 0 1812.7508
5487.1443 2888.2704 40.7431 0 42.9830 0 26.5270 1 0 0 1872.8739
5706.8231 2887.9712 40.7431 0 42.9830 0 26.4087 1 0 0 1989.4569
5792.2475 2887.7127 40.7431 0 42.9830 0 26.4116 1 0 0 2039.5009
3659.1479 2888.6106 40.7431 0 42.9830 0 26.2668 1 0 0 1873.7484
3665.2556 2887.6983 40.7431 0 42.9830 0 23.8335 1 0 0 1871.5702
3859.2215 2888.7509 40.7431 0 42.9830 0 25.9766 1 0 0 1784.4578
4265.7095 2888.5699 40.7431 0 42.9830 0 26.3294 1 0 0 1663.9514
4320.0311 2889.3598 23.9955 1 23.4461 1 22.9164 1 0 0 1653.9563
4732.4551 2889.3591 24.9455 1 24.0352 1 23.5045 1 0 0 1641.9183
5013.9714 2889.3013 40.7431 0 42.9830 0 26.0049 1 0 0 1692.4409
5052.8822 2888.7426 40.7431 0 42.9830 0 26.4509 1 0 0 1703.4991
5129.6901 2888.6147 40.7431 0 42.9830 0 26.2305 1 0 0 1726.7708
5145.8888 2889.0172 40.7431 0 42.9830 0 26.1813 1 0 0 1731.6684
5349.8880 2888.2489 40.7431 0 42.9830 0 25.9312 1 0 0 1809.9701
5430.4542 2889.1957 40.7431 0 42.9830 0 26.5650 1 0 0 1845.0885
5761.6657 2888.5620 40.7431 0 42.9830 0 26.1724 1 0 0 2020.7004
5883.2204 2888.5023 40.7431 0 42.9830 0 25.3253 1 0 0 2094.4806
4292.1222 2890.3111 40.7431 0 42.9830 0 26.5503 1 0 0 1657.5395
4633.4230 2890.2689 40.7431 0 42.9830 0 25.5914 1 0 0 1634.4462
4714.8517 2889.8061 19.9008 1 20.0779 1 20.1011 1 0 0 1639.8714
5049.2542 2889.7614 40.7431 0 42.9830 0 26.1843 1 0 0 1701.5051
5252.8913 2890.0401 40.7431 0 42.9830 0 26.4736 1 0 0 1768.9247
5362.0492 2890.1315 40.7431 0 42.9830 0 26.4117 1 0 0 1813.5183
5418.0387 2889.9882 40.7431 0 42.9830 0 26.3788 1 0 0 1838.6565
5450.1100 2890.2934 40.7431 0 42.9830 0 26.3354 1 0 0 1853.3229
5541.3041 2889.8054 40.7431 0 42.9830 0 26.3774 1 0 0 1898.5377
5580.8964 2890.1136 40.7431 0 42.9830 0 25.8419 1 0 0 1918.7429
3929.9234 2891.2730 40.7431 0 42.9830 0 25.6215 1 0 0 1754.9719
3956.0584 2891.1724 40.7431 0 42.9830 0 25.2597 1 0 0 1745.6385
3999.0940 2890.5062 40.7431 0 42.9830 0 26.4944 1 0 0 1731.4921
4240.5101 2890.5550 40.7431 0 42.9830 0 25.7015 1 0 0 1666.8643
4518.8425 2890.7645 40.7431 0 42.9830 0 26.2711 1 0 0 1633.8257
4589.9540 2890.8506 40.7431 0 27.1078 1 25.7582 1 0 0 1632.8711
4707.1429 2890.4217 40.7431 0 42.9830 0 26.2491 1 0 0 1638.6153
4927.1934 2890.6224 40.7431 0 42.9830 0 26.4375 1 0 0 1670.7096
5135.7623 2891.1227 40.7431 0 42.9830 0 26.4713 1 0 0 1726.3613
5167.1882 2890.5621 40.7431 0 42.9830 0 26.3152 1 0 0 1737.3623
5371.1735 2890.6669 40.7431 0 27.3697 1 26.1001 1 0 0 1817.0188
5575.3467 2891.4392 40.7431 0 42.9830 0 26.3882 1 0 0 1914.7072
5684.5242 2891.2845 40.7431 0 42.9830 0 25.9689 1 0 0 1974.1079
5781.1981 2891.3024 40.7431 0 42.9830 0 26.1970 1 0 0 2030.0344
3866.3118 2892.4016 40.7431 0 42.9830 0 23.1426 1 0 0 1778.2787
3963.8289 2892.6594 40.7431 0 42.9830 0 25.6079 1 0 0 1741.5088
4433.3558 2892.2910 40.7431 0 42.9830 0 26.4259 1 0 0 1637.4374
4512.9189 2892.2101 40.7431 0 42.9830 0 26.5036 1 0 0 1632.5930
4576.4053 2891.5664 40.7431 0 27.5587 1 26.0840 1 0 0 1632.0820
4593.1870 2892.0803 40.7431 0 42.9830 0 26.1487 1 0 0 1631.6756
4619.3818 2892.0106 40.7431 0 42.9830 0 26.2507 1 0 0 1632.2579
4829.9511 2891.9151 40.7431 0 42.9830 0 26.3388 1 0 0 1651.6304
5098.8137 2892.4949 40.7431 0 42.9830 0 25.3587 1 0 0 1713.3952
5118.6801 2891.5208 40.7431 0 42.9830 0 26.0385 1 0 0 1720.5044
5348.8651 2891.8485 40.7431 0 42.9830 0 25.6501 1 0 0 1806.2795
5420.7920 2892.3138 40.7431 0 25.9061 1 24.8794 1 0 0 1837.8569
5481.2977 2891.6453 40.7431 0 42.9830 0 25.9402 1 0 0 1867.0807
5490.3898 2891.6290 40.7431 0 42.9830 0 26.4290 1 0 0 1871.5283
3759.3020 2892.7344 40.7431 0 42.9830 0 26.2413 1 0 0 1823.2317
3942.6793 2893.1666 40.7431 0 42.9830 0 26.1644 1 0 0 1748.5623
3963.8289 2892.6594 40.7431 0 42.9830 0 25.6079 1 0 0 1741.5088
4113.7320 2892.8343 22.4598 1 22.1312 1 21.7768 1 0 0 1694.6139
4374.7699 2892.5915 40.7431 0 42.9830 0 25.7052 1 0 0 1643.2204
4420.8849 2893.1620 40.7431 0 42.9830 0 26.0826 1 0 0 1637.6911
4566.9507 2893.0466 40.7431 0 42.9830 0 26.4866 1 0 0 1630.6173
4721.1507 2893.0820 40.7431 0 42.9830 0 26.0277 1 0 0 1637.1603
4850.5308 2893.1573 40.7431 0 26.5037 1 25.3445 1 0 0 1653.7154
5064.2485 2893.3728 40.7431 0 42.9830 0 26.3139 1 0 0 1702.2920
5301.9184 2893.0372 40.7431 0 25.4193 1 24.4087 1 0 0 1785.5670
5544.2916 2893.1841 40.7431 0 42.9830 0 25.6780 1 0 0 1897.1565
5740.9726 2893.1636 40.7431 0 42.9830 0 25.9262 1 0 0 2004.8672
3642.0226 2894.2625 40.7431 0 42.9830 0 24.4047 1 0 0 1877.2646
4048.0166 2894.1612 40.7431 0 42.9830 0 26.2873 1 0 0 1712.3807
4335.5014 2893.6700 40.7431 0 42.9830 0 25.9624 1 0 0 1647.3835
4349.6812 2893.8084 40.7431 0 26.4103 1 25.6102 1 0 0 1645.2504
4407.8822 2893.9104 40.7431 0 42.9830 0 26.1473 1 0 0 1638.2161
4694.0545 2893.7375 40.7431 0 42.9830 0 26.0874 1 0 0 1634.2996
4877.6923 2894.4996 40.7431 0 42.9830 0 26.5713 1 0 0 1657.1482
5110.8757 2895.1063 40.7431 0 42.9830 0 26.1589 1 0 0 1714.6453
5285.5199 2893.6780 40.7431 0 42.9830 0 26.2006 1 0 0 1778.3607
5289.9253 2893.6984 40.7431 0 42.9830 0 26.4754 1 0 0 1780.1083
5437.5098 2893.5972 40.7431 0 42.9830 0 26.4356 1 0 0 1844.4819
5738.1296 2893.8953 40.7431 0 42.9830 0 25.7616 1 0 0 2002.6187
3599.1108 2895.2087 24.0737 1 42.9830 0 22.9232 1 0 0 1898.1297
3952.4017 2895.0836 40.7431 0 42.9830 0 26.5307 1 0 0 1743.2827
4021.5876 2895.1663 40.7431 0 42.9830 0 26.0500 1 0 0 1719.7361
4488.6052 2895.3083 40.7431 0 42.9830 0 26.3714 1 0 0 1630.5946
4735.9644 2895.0051 21.6051 1 21.2282 1 21.0561 1 0 0 1636.6414
4832.5096 2894.7351 40.7431 0 27.2071 1 26.0744 1 0 0 1649.2430
4953.0991 2894.5317 40.7431 0 25.7561 1 24.8312 1 0 0 1672.5640
5355.1463 2895.0112 20.4038 1 19.9570 1 19.7455 1 0 0 1806.1293
5622.5405 2895.2383 40.7431 0 42.9830 0 26.3599 1 0 0 1936.6016
5807.5434 2894.9539 40.7431 0 42.9830 0 26.0621 1 0 0 2042.8940
5885.4098 2894.8721 25.4959 1 42.9830 0 25.8187 1 0 0 2090.8837
3706.2844 2896.3454 21.6063 1 42.9830 0 21.0441 1 0 0 1844.3543
3750.6662 2896.0137 40.7431 0 42.9830 0 26.0265 1 0 0 1824.1820
3933.4247 2896.4888 40.7431 0 42.9830 0 26.5032 1 0 0 1748.8353
4207.0951 2896.0959 40.7431 0 42.9830 0 26.1101 1 0 0 1668.4713
4217.0273 2896.2037 40.7431 0 42.9830 0 26.5239 1 0 0 1666.2080
4232.3862 2896.2451 40.7431 0 42.9830 0 26.5435 1 0 0 1662.9414
5052.8936 2895.6551 40.7431 0 42.9830 0 25.9540 1 0 0 1696.8692
5083.0998 2896.2788 40.7431 0 42.9830 0 26.3892 1 0 0 1705.0388
5238.7677 2896.3953 40.7431 0 42.9830 0 26.1719 1 0 0 1757.6700
5347.3683 2895.7817 40.7431 0 42.9830 0 25.8440 1 0 0 1802.0844
5425.9251 2895.6261 40.7431 0 24.7021 1 24.0368 1 0 0 1837.2910
5444.3894 2895.8188 40.7431 0 42.9830 0 26.4633 1 0 0 1845.7517
6127.3743 2896.4792 40.7431 0 42.9830 0 24.3391 1 0 0 2249.3489
3473.1733 2897.3399 40.7431 0 42.9830 0 26.2126 1 0 0 1964.0412
3551.4278 2896.5893 40.7431 0 42.9830 0 25.8071 1 0 0 1921.8949
4309.9062 2896.3040 40.7431 0 42.9830 0 26.1531 1 0 0 1648.6887
4395.9608 2897.0231 40.7431 0 42.9830 0 25.5978 1 0 0 1636.3762
4691.2338 2896.8913 40.7431 0 42.9830 0 26.2905 1 0 0 1630.9497
4721.6867 2897.4947 40.7431 0 42.9830 0 26.5066 1 0 0 1632.8137
4820.3444 2896.9790 40.7431 0 42.9830 0 26.4600 1 0 0 1645.1638
5096.5733 2896.2045 40.7431 0 42.9830 0 25.6800 1 0 0 1709.1782
5231.1967 2897.1638 40.7431 0 42.9830 0 26.5712 1 0 0 1754.1095
5245.7303 2896.5175 40.7431 0 42.9830 0 26.4777 1 0 0 1760.2008
5362.6497 2897.4194 40.7431 0 42.9830 0 25.7461 1 0 0 1807.2184
5379.9913 2896.9580 23.8403 1 23.1934 1 22.6470 1 0 0 1815.2633
5522.3905 2896.9427 40.7431 0 42.9830 0 25.8472 1 0 0 1882.8049
6015.0733 2896.5390 40.7431 0 42.9830 0 26.3673 1 0 0 2173.2865
3915.9287 2897.7135 40.7431 0 42.9830 0 26.3287 1 0 0 1754.1876
4029.9270 2897.7542 40.7431 0 42.9830 0 25.9524 1 0 0 1714.6196
4354.0703 2898.2091 40.7431 0 42.9830 0 26.0979 1 0 0 1640.2958
4453.1672 2898.1091 40.7431 0 42.9830 0 26.0202 1 0 0 1630.0485
5025.4471 2897.9086 40.7431 0 42.9830 0 26.3527 1 0 0 1687.1625
5110.8757 2895.1063 40.7431 0 42.9830 0 26.1589 1 0 0 1714.6453
5184.2341 2898.4630 40.7431 0 42.9830 0 25.2113 1 0 0 1735.8531
5461.7802 2897.9351 40.7431 0 42.9830 0 26.4379 1 0 0 1852.1549
5589.8733 2898.4208 40.7431 0 42.9830 0 26.4434 1 0 0 1916.4172
5836.2212 2897.7425 40.7431 0 42.9830 0 24.4953 1 0 0 2058.1286
4054.8359 2898.5829 40.7431 0 42.9830 0 25.8105 1 0 0 1706.0847
4174.7002 2899.3583 40.7431 0 24.4047 1 23.7893 1 0 0 1672.7317
4313.0156 2899.4352 40.7431 0 42.9830 0 25.6738 1 0 0 1645.1013
4370.0589 2898.6019 40.7431 0 42.9830 0 26.3515 1 0 0 1637.8356
4477.8074 2899.1767 40.7431 0 42.9830 0 26.1537 1 0 0 1627.3364
4798.3575 2899.2819 40.7431 0 27.1240 1 25.9705 1 0 0 1639.7388
5054.6447 2899.4845 40.7431 0 42.9830 0 26.0937 1 0 0 1693.6914
5103.7221 2898.6345 20.1293 1 19.6906 1 19.5707 1 0 0 1709.0653
5224.6775 2898.6399 40.7431 0 42.9830 0 26.3676 1 0 0 1750.3082
5502.5222 2899.4495 40.7431 0 42.9830 0 25.7176 1 0 0 1870.7025
4040.8732 2899.7641 40.7431 0 26.3872 1 25.1970 1 0 0 1709.2659
4237.1507 2900.4575 40.7431 0 42.9830 0 26.5715 1 0 0 1657.8436
4454.9539 2900.1271 40.7431 0 42.9830 0 26.5173 1 0 0 1627.9041
4551.9962 2900.3409 40.7431 0 42.9830 0 26.0763 1 0 0 1623.4601
4560.0595 2899.6970 40.7431 0 42.9830 0 26.3074 1 0 0 1624.0129
4645.2287 2900.3910 40.7431 0 42.9830 0 26.5127 1 0 0 1624.8030
4700.5841 2900.1571 40.7431 0 42.9830 0 26.4909 1 0 0 1628.3905
4939.9495 2900.3308 40.7431 0 42.9830 0 26.5371 1 0 0 1663.9776
4966.4158 2899.5227 40.7431 0 42.9830 0 26.3655 1 0 0 1670.7778
5325.0630 2899.7480 40.7431 0 42.9830 0 26.3947 1 0 0 1789.0286
5340.3654 2899.8110 40.7431 0 42.9830 0 26.5117 1 0 0 1795.4466
5363.8725 2899.7270 40.7431 0 42.9830 0 26.4914 1 0 0 1805.6765
5414.9978 2899.6667 40.7431 0 42.9830 0 25.6935 1 0 0 1828.6626
5506.6216 2900.1082 40.7431 0 42.9830 0 26.5290 1 0 0 1872.1686
5528.2892 2899.5928 40.7431 0 42.9830 0 26.4852 1 0 0 1883.4964
3971.9316 2901.0300 40.7431 0 42.9830 0 25.6882 1 0 0 1730.8351
4310.4285 2898.5708 40.7431 0 42.9830 0 25.6076 1 0 0 1646.3674
4334.7219 2900.7645 40.7431 0 42.9830 0 25.4140 1 0 0 1640.4780
4450.4639 2901.1138 40.7431 0 42.9830 0 25.8986 1 0 0 1627.2557
4487.0732 2901.0315 40.7431 0 42.9830 0 26.1605 1 0 0 1624.9609
4609.8596 2900.8145 40.7431 0 42.9830 0 26.1604 1 0 0 1623.2211
4973.9968 2900.7504 40.7431 0 42.9830 0 26.5137 1 0 0 1671.3809
5057.4949 2900.5272 40.7431 0 42.9830 0 26.5009 1 0 0 1693.5024
5095.9660 2898.2905 40.7431 0 42.9830 0 25.9046 1 0 0 1707.0064
5184.2233 2901.3668 40.7431 0 26.2089 1 25.1057 1 0 0 1733.1310
5360.0763 2901.0068 40.7431 0 42.9830 0 26.3522 1 0 0 1802.8679
5575.2400 2900.5009 40.7431 0 42.9830 0 26.5623 1 0 0 1906.9324
5584.2106 2901.4099 40.7431 0 42.9830 0 25.8470 1 0 0 1910.8843
5667.6999 2901.6335 40.7431 0 42.9830 0 26.0489 1 0 0 1956.1057
5738.9461 2900.6974 40.7431 0 42.9830 0 26.3011 1 0 0 1997.5629
5892.4747 2901.2635 23.8201 1 42.9830 0 22.4420 1 0 0 2090.3565
3621.1936 2901.7143 40.7431 0 42.9830 0 26.2446 1 0 0 1881.2673
3650.9952 2902.0841 40.7431 0 42.9830 0 24.9350 1 0 0 1866.0237
3774.3045 2902.0358 40.7431 0 42.9830 0 25.9886 1 0 0 1808.2286
3978.1829 2902.3291 40.7431 0 42.9830 0 26.0071 1 0 0 1727.4499
3993.7862 2901.6172 40.7431 0 42.9830 0 26.5017 1 0 0 1722.7975
4381.1437 2901.7921 40.7431 0 42.9830 0 26.0696 1 0 0 1633.3221
4598.9353 2901.7350 40.7431 0 27.0186 1 25.7702 1 0 0 1622.0985
4765.1439 2902.2192 40.7431 0 42.9830 0 26.5226 1 0 0 1632.6151
4812.4824 2902.3011 40.7431 0 42.9830 0 25.2942 1 0 0 1638.7408
5188.6570 2902.1213 40.7431 0 42.9830 0 26.3274 1 0 0 1733.9905
5351.3657 2902.1547 40.7431 0 42.9830 0 26.4539 1 0 0 1798.0535
5596.6431 2901.6207 40.7431 0 42.9830 0 25.8412 1 0 0 1917.3053
5667.6999 2901.6335 40.7431 0 42.9830 0 26.0489 1 0 0 1956.1057
5714.3204 2902.0837 40.7431 0 42.9830 0 25.6651 1 0 0 1982.1726
5843.7705 2901.8915 40.7431 0 42.9830 0 26.2320 1 0 0 2059.4971
6114.5457 2901.7243 40.7431 0 42.9830 0 22.4234 1 0 0 2236.7045
3925.4586 2902.9393 40.7431 0 42.9830 0 25.6146 1 0 0 1745.7805
4951.6519 2903.3062 40.7431 0 42.9830 0 26.4131 1 0 0 1663.6899
5001.1914 2902.7427 40.7431 0 42.9830 0 26.1793 1 0 0 1676.1645
5092.0053 2903.0622 40.7431 0 42.9830 0 26.4306 1 0 0 1701.2542
5097.0658 2903.3433 40.7431 0 42.9830 0 26.1692 1 0 0 1702.5333
5308.6658 2902.5093 40.7431 0 42.9830 0 26.0737 1 0 0 1779.6945
5365.0470 2903.1003 40.7431 0 42.9830 0 26.4647 1 0 0 1803.1581
5779.9632 2902.9857 40.7431 0 42.9830 0 26.3381 1 0 0 2019.9145
5818.6213 2903.0250 40.7431 0 42.9830 0 25.3015 1 0 0 2043.1925
3529.8705 2903.8912 40.7431 0 42.9830 0 25.8758 1 0 0 1927.3141
3612.8286 2904.1811 20.0923 1 42.9830 0 19.9540 1 0 0 1883.3977
3974.6605 2903.9334 40.7431 0 42.9830 0 25.9100 1 0 0 1727.1641
4340.9791 2903.9027 21.2199 1 20.9516 1 20.8851 1 0 0 1636.4695
4368.4084 2903.8409 40.7431 0 25.4539 1 24.5142 1 0 0 1632.8450
4619.6743 2904.2374 40.7431 0 42.9830 0 26.4990 1 0 0 1620.0439
4733.6461 2904.1023 40.7431 0 42.9830 0 25.8009 1 0 0 1627.3603
5075.9362 2903.7353 40.7431 0 42.9830 0 26.1177 1 0 0 1695.7908
5123.5046 2903.9270 40.7431 0 42.9830 0 26.5711 1 0 0 1710.2829
5179.8031 2903.9734 40.7431 0 26.4297 1 25.3149 1 0 0 1729.1386
5360.0517 2903.5109 40.7431 0 42.9830 0 26.5590 1 0 0 1800.6037
5394.1979 2903.8777 40.7431 0 42.9830 0 26.0835 1 0 0 1815.4363
5415.0027 2903.7191 40.7431 0 42.9830 0 25.7879 1 0 0 1825.0670
4061.7857 2904.3729 40.7431 0 42.9830 0 25.9850 1 0 0 1698.4604
4270.7197 2905.3300 40.7431 0 42.9830 0 26.4314 1 0 0 1646.5538
4431.1169 2905.2684 40.7431 0 26.8423 1 25.7456 1 0 0 1624.7044
4573.9665 2904.9875 40.7431 0 42.9830 0 26.3285 1 0 0 1618.6596
5039.1651 2905.3033 40.7431 0 42.9830 0 26.2501 1 0 0 1683.7734
5108.6478 2904.7369 40.7431 0 42.9830 0 26.0303 1 0 0 1704.8015
5175.5358 2904.7364 40.7431 0 42.9830 0 25.7844 1 0 0 1726.9338
5250.4692 2904.5433 40.7431 0 42.9830 0 26.4868 1 0 0 1754.6051
5418.8540 2905.4948 40.7431 0 42.9830 0 26.3882 1 0 0 1825.2697
5479.3686 2904.5018 40.7431 0 27.5442 1 26.1124 1 0 0 1854.9114
5569.8403 2905.2940 40.7431 0 42.9830 0 26.3806 1 0 0 1900.0196
3520.4206 2906.0362 40.7431 0 42.9830 0 25.2600 1 0 0 1930.6540
3876.4888 2905.6838 40.7431 0 42.9830 0 25.9744 1 0 0 1762.0473
4151.7204 2906.2271 40.7431 0 42.9830 0 25.8680 1 0 0 1671.7238
4361.2158 2905.6762 40.7431 0 42.9830 0 26.4765 1 0 0 1631.9481
4523.5059 2906.8216 40.7431 0 42.9830 0 26.0838 1 0 0 1617.6246
4687.0894 2905.9947 40.7431 0 42.9830 0 26.5445 1 0 0 1621.5765
4962.4486 2905.9987 40.7431 0 42.9830 0 26.1540 1 0 0 1663.5533
5100.2772 2905.6773 40.7431 0 42.9830 0 25.9353 1 0 0 1701.3022
5472.4651 2905.6233 40.7431 0 42.9830 0 26.4960 1 0 0 1850.5723
5522.4066 2905.7427 40.7431 0 42.9830 0 26.4500 1 0 0 1875.2153
5665.4657 2906.0830 40.7431 0 42.9830 0 26.2223 1 0 0 1951.1675
5843.6350 2905.8377 40.7431 0 42.9830 0 26.4339 1 0 0 2056.3074
3887.1891 2906.7506 40.7431 0 42.9830 0 25.9477 1 0 0 1756.8551
4095.8669 2906.8029 40.7431 0 42.9830 0 26.4051 1 0 0 1686.1578
4325.4144 2907.2890 40.7431 0 42.9830 0 25.6797 1 0 0 1635.4145
4423.2171 2907.9337 40.7431 0 42.9830 0 26.2467 1 0 0 1622.7661
4739.5911 2907.0039 24.6769 1 23.7339 1 23.1379 1 0 0 1625.0665
4776.6722 2907.0060 22.5921 1 22.0356 1 21.5877 1 0 0 1629.2526
4855.7441 2907.2684 40.7431 0 42.9830 0 26.2065 1 0 0 1640.6903
5073.3033 2906.7038 40.7431 0 42.9830 0 26.3963 1 0 0 1692.1771
5160.3011 2907.4388 40.7431 0 42.9830 0 26.5466 1 0 0 1719.1486
5306.7099 2906.6725 40.7431 0 42.9830 0 25.3244 1 0 0 1775.0952
5316.8361 2907.0332 40.7431 0 42.9830 0 25.8075 1 0 0 1778.9691
5681.0242 2907.1115 40.7431 0 42.9830 0 25.8554 1 0 0 1959.0617
3606.0336 2907.6578 40.7431 0 42.9830 0 25.9862 1 0 0 1883.8926
3655.9902 2907.5834 18.1850 1 42.9830 0 19.0953 1 0 0 1858.7739
4168.5125 2907.9027 40.7431 0 42.9830 0 26.2468 1 0 0 1665.9326
4334.0462 2907.8165 40.7431 0 42.9830 0 26.5438 1 0 0 1633.6012
4539.2324 2907.8740 40.7431 0 42.9830 0 26.0883 1 0 0 1616.1546
4635.7343 2907.6884 40.7431 0 42.9830 0 26.4598 1 0 0 1617.1243
4689.1671 2907.8343 40.7431 0 42.9830 0 26.5255 1 0 0 1619.8873
4700.6848 2907.8116 40.7431 0 42.9830 0 26.3007 1 0 0 1620.7670
4929.0776 2907.7266 40.7431 0 42.9830 0 26.1231 1 0 0 1654.3981
4942.0253 2908.0496 40.7431 0 42.9830 0 26.5208 1 0 0 1656.9076
5019.1877 2907.7359 40.7431 0 27.7174 1 26.2933 1 0 0 1676.0229
5104.9674 2907.8678 40.7431 0 42.9830 0 25.5170 1 0 0 1700.6767
5360.6734 2907.5401 40.7431 0 42.9830 0 25.8043 1 0 0 1797.2511
5409.9488 2907.9804 40.7431 0 42.9830 0 26.1655 1 0 0 1818.9585
5492.3871 2907.8067 40.7431 0 42.9830 0 26.1199 1 0 0 1858.4237
5563.0534 2907.7013 40.7431 0 42.9830 0 26.2798 1 0 0 1894.4186
5571.8248 2908.3115 40.7431 0 42.9830 0 26.5078 1 0 0 1898.4920
5633.4301 2908.4106 40.7431 0 42.9830 0 26.4788 1 0 0 1931.4882
5677.5911 2908.2588 40.7431 0 42.9830 0 25.9700 1 0 0 1956.1768
5698.3667 2907.6555 40.7431 0 42.9830 0 26.1499 1 0 0 1968.4639
5743.7230 2908.4399 40.7431 0 42.9830 0 26.4364 1 0 0 1994.0751
3803.9173 2908.9745 40.7431 0 42.9830 0 26.1088 1 0 0 1789.0581
4290.6736 2909.2281 25.3641 1 42.9830 0 26.5181 1 0 0 1639.1519
4494.7846 2908.9351 40.7431 0 42.9830 0 26.4466 1 0 0 1616.6709
4530.2767 2909.4067 40.7431 0 42.9830 0 26.2737 1 0 0 1614.8419
4585.4487 2909.3673 40.7431 0 42.9830 0 26.1669 1 0 0 1614.3180
4782.0640 2909.1579 40.7431 0 42.9830 0 26.4020 1 0 0 1627.7966
4909.6047 2908.7113 40.7431 0 42.9830 0 26.2018 1 0 0 1649.3683
4933.3557 2908.5652 40.7431 0 27.4693 1 26.0387 1 0 0 1654.5021
5115.7461 2909.3655 40.7431 0 26.2127 1 24.8632 1 0 0 1702.6504
5262.2193 2909.4057 40.7431 0 42.9830 0 26.5279 1 0 0 1754.6920
5292.4924 2908.8677 40.7431 0 42.9830 0 26.5279 1 0 0 1767.2707
5599.7956 2908.6627 40.7431 0 42.9830 0 26.3436 1 0 0 1913.0395
5641.3050 2908.7528 40.7431 0 42.9830 0 26.2081 1 0 0 1935.5319
5661.8549 2908.7235 40.7431 0 42.9830 0 24.6487 1 0 0 1946.9598
3702.7094 2910.0408 40.7431 0 42.9830 0 25.9465 1 0 0 1833.9784
4119.9686 2910.4942 40.7431 0 42.9830 0 26.2705 1 0 0 1675.9241
4146.7392 2910.1539 40.7431 0 42.9830 0 25.4178 1 0 0 1669.1939
4212.5936 2909.5538 40.7431 0 27.6464 1 26.5197 1 0 0 1654.1349
4504.9818 2910.2087 40.7431 0 42.9830 0 26.5055 1 0 0 1614.9288
4523.0411 2907.9587 40.7431 0 42.9830 0 26.2041 1 0 0 1616.5028
4672.0341 2910.4998 40.7431 0 42.9830 0 26.3240 1 0 0 1616.1024
4817.6247 2909.7732 25.3610 1 24.2711 1 23.5791 1 0 0 1632.1070
4954.2216 2909.6040 40.7431 0 42.9830 0 25.9609 1 0 0 1658.1436
5040.6353 2909.5603 40.7431 0 42.9830 0 26.3948 1 0 0 1680.0897
5088.1688 2910.0477 40.7431 0 42.9830 0 26.3074 1 0 0 1693.4333
5100.1179 2909.9689 40.7431 0 42.9830 0 26.4703 1 0 0 1697.1720
5311.7489 2910.4405 40.7431 0 42.9830 0 26.1113 1 0 0 1773.7524
5499.7124 2910.2316 40.7431 0 42.9830 0 26.5416 1 0 0 1859.9493
5529.5313 2910.0761 40.7431 0 42.9830 0 25.5709 1 0 0 1875.0971
5767.1435 2909.6639 40.7431 0 42.9830 0 25.3822 1 0 0 2006.9146
3889.7371 2911.3701 40.7431 0 42.9830 0 26.3119 1 0 0 1751.6071
4305.1735 2910.9727 40.7431 0 42.9830 0 25.7702 1 0 0 1634.9841
4321.1462 2910.7858 40.7431 0 42.9830 0 26.2792 1 0 0 1632.6151
4418.5551 2911.2635 40.7431 0 42.9830 0 26.1341 1 0 0 1619.8925
4423.2171 2907.9337 40.7431 0 42.9830 0 26.2467 1 0 0 1622.7661
4430.7428 2910.8531 40.7431 0 42.9830 0 25.8679 1 0 0 1619.1746
4500.2116 2911.1484 40.7431 0 42.9830 0 26.4451 1 0 0 1614.2020
4625.7706 2910.5300 40.7431 0 42.9830 0 26.4572 1 0 0 1613.9366
4661.8231 2910.6337 40.7431 0 42.9830 0 26.3435 1 0 0 1615.3837
4707.3690 2910.9537 40.7431 0 42.9830 0 25.7035 1 0 0 1618.1703
4832.6685 2911.2730 40.7431 0 42.9830 0 26.5761 1 0 0 1632.9361
4993.4059 2911.1468 40.7431 0 42.9830 0 26.0591 1 0 0 1666.0636
5167.6549 2910.6579 40.7431 0 42.9830 0 25.8525 1 0 0 1718.6474
5183.5236 2911.0781 40.7431 0 42.9830 0 26.1912 1 0 0 1723.7968
5225.5258 2910.8003 40.7431 0 42.9830 0 26.3589 1 0 0 1739.3416
5255.2915 2911.1144 40.7431 0 42.9830 0 26.0115 1 0 0 1750.4136
5302.6108 2910.5149 40.7431 0 42.9830 0 26.1880 1 0 0 1769.9051
5352.9184 2910.4341 40.7431 0 42.9830 0 26.1789 1 0 0 1791.2650
5398.3695 2910.8561 40.7431 0 42.9830 0 26.4659 1 0 0 1811.1070
5565.2756 2910.7445 40.7431 0 42.9830 0 25.6276 1 0 0 1892.9858
5616.0768 2910.5854 40.7431 0 42.9830 0 24.7220 1 0 0 1920.2005
5670.4931 2910.7826 40.7431 0 42.9830 0 26.5441 1 0 0 1950.0946
5805.7075 2910.8440 40.7431 0 42.9830 0 26.5348 1 0 0 2029.1337
3607.4015 2910.1892 40.7431 0 42.9830 0 25.4778 1 0 0 1881.0181
3611.1558 2911.5301 40.7431 0 42.9830 0 25.8451 1 0 0 1877.9398
4093.7230 2911.9305 40.7431 0 42.9830 0 26.0739 1 0 0 1681.8530
4154.8743 2911.7227 40.7431 0 42.9830 0 26.2805 1 0 0 1665.6102
4532.6354 2912.3429 25.5965 1 24.3401 1 23.6288 1 0 0 1611.8440
4636.4806 2912.0397 40.7431 0 42.9830 0 26.4951 1 0 0 1612.8047
5056.2505 2912.0375 24.7692 1 23.8318 1 23.2532 1 0 0 1682.1168
5119.1113 2911.7630 40.7431 0 42.9830 0 26.2392 1 0 0 1701.4520
5192.3991 2912.3077 40.7431 0 42.9830 0 26.2907 1 0 0 1725.8052
5574.9443 2911.8745 40.7431 0 42.9830 0 26.4713 1 0 0 1897.1048
5624.8011 2911.6552 40.7431 0 42.9830 0 26.3661 1 0 0 1924.0511
5695.8003 2911.6766 40.7431 0 42.9830 0 26.4672 1 0 0 1963.6974
5764.2674 2912.1057 40.7431 0 42.9830 0 25.1359 1 0 0 2003.2417
3650.1281 2913.3951 40.7431 0 42.9830 0 24.9972 1 0 0 1856.6344
3662.0508 2913.3029 40.7431 0 42.9830 0 25.2388 1 0 0 1850.8085
3832.9838 2912.6985 40.7431 0 42.9830 0 25.4419 1 0 0 1773.3511
4012.4075 2912.7243 40.7431 0 42.9830 0 25.7298 1 0 0 1706.1207
4128.4410 2913.1807 40.7431 0 42.9830 0 26.2552 1 0 0 1671.0577
4262.7133 2912.7497 40.7431 0 42.9830 0 26.1824 1 0 0 1640.7638
4383.7270 2912.5320 40.7431 0 42.9830 0 26.3894 1 0 0 1622.3525
4719.8122 2912.8803 40.7431 0 42.9830 0 26.0691 1 0 0 1617.3218
4876.4447 2913.4187 40.7431 0 42.9830 0 26.4965 1 0 0 1638.3219
4932.5122 2912.7846 40.7431 0 42.9830 0 26.2859 1 0 0 1650.2002
5067.9757 2912.9230 40.7431 0 42.9830 0 26.4826 1 0 0 1684.6667
5130.5063 2912.7744 40.7431 0 42.9830 0 26.0378 1 0 0 1704.1785
5136.5386 2913.3465 40.7431 0 42.9830 0 26.3419 1 0 0 1705.6166
5460.3660 2912.7888 40.7431 0 42.9830 0 26.5504 1 0 0 1838.4490
5476.5139 2912.5545 40.7431 0 25.6092 1 24.7033 1 0 0 1846.4900
5482.3528 2912.7717 40.7431 0 42.9830 0 26.4765 1 0 0 1849.1606
5722.4717 2913.2537 21.7629 1 21.3586 1 21.1381 1 0 0 1977.7659
5869.6180 2912.5063 40.7431 0 42.9830 0 26.4750 1 0 0 2067.2452
3529.7997 2914.2780 23.8812 1 42.9830 0 22.8685 1 0 0 1918.6316
3615.6141 2913.8875 40.7431 0 42.9830 0 24.5960 1 0 0 1873.6312
3952.4046 2914.0658 40.7431 0 42.9830 0 26.1430 1 0 0 1725.5619
3994.8113 2914.1464 40.7431 0 42.9830 0 26.1638 1 0 0 1710.6588
4073.9924 2914.1453 40.7431 0 42.9830 0 26.3947 1 0 0 1685.4822
4241.1803 2914.3933 40.7431 0 42.9830 0 26.5928 1 0 0 1643.3799
4354.4652 2913.8495 40.7431 0 42.9830 0 26.2384 1 0 0 1624.7449
4481.6192 2914.2053 25.5335 1 24.4958 1 23.7512 1 0 0 1612.1108
4685.8620 2913.7689 40.7431 0 42.9830 0 26.5244 1 0 0 1613.7359
5420.6813 2914.3080 40.7431 0 42.9830 0 26.2660 1 0 0 1818.3110
5587.8918 2914.0294 40.7431 0 42.9830 0 26.3764 1 0 0 1902.1417
5673.0509 2914.2684 40.7431 0 26.8760 1 25.3663 1 0 0 1948.6536
5754.1544 2914.2289 40.7431 0 42.9830 0 26.4158 1 0 0 1995.5384
3414.1797 2915.3594 40.7431 0 42.9830 0 25.5364 1 0 0 1983.0725
3654.5354 2915.3495 40.7431 0 42.9830 0 25.0288 1 0 0 1852.7476
3658.6703 2915.1311 40.7431 0 42.9830 0 25.1264 1 0 0 1850.8881
3791.7550 2914.6450 40.7431 0 42.9830 0 25.7896 1 0 0 1789.2281
3825.3646 2915.0869 40.7431 0 42.9830 0 26.3168 1 0 0 1774.3844
4017.4505 2914.8389 40.7431 0 27.2288 1 25.9084 1 0 0 1702.4679
4295.0437 2915.2175 21.4834 1 21.1498 1 21.0212 1 0 0 1632.4999
4489.0094 2915.3641 40.7431 0 42.9830 0 26.4640 1 0 0 1610.5454
4546.8305 2915.0140 40.7431 0 42.9830 0 25.9921 1 0 0 1608.8684
4667.4881 2916.3267 40.7431 0 42.9830 0 25.4985 1 0 0 1610.0168
4835.7006 2914.5954 40.7431 0 42.9830 0 25.7792 1 0 0 1630.1390
4908.3811 2914.9104 40.7431 0 24.5550 1 23.8085 1 0 0 1643.0499
4923.5911 2914.9846 40.7431 0 42.9830 0 26.4207 1 0 0 1646.1369
5190.4260 2914.9272 40.7431 0 42.9830 0 26.2919 1 0 0 1722.6531
5242.0388 2915.0111 40.7431 0 42.9830 0 26.4371 1 0 0 1741.7011
5246.2332 2915.1591 40.7431 0 27.5534 1 26.4773 1 0 0 1743.1768
5353.3470 2915.0474 40.7431 0 42.9830 0 26.4704 1 0 0 1787.2981
5373.7554 2915.0365 40.7431 0 42.9830 0 26.3551 1 0 0 1796.2969
5441.0559 2914.7604 40.7431 0 42.9830 0 26.4167 1 0 0 1827.4850
5500.9438 2914.9613 40.7431 0 42.9830 0 25.9386 1 0 0 1856.4623
5889.6594 2915.1866 22.0085 1 42.9830 0 21.2112 1 0 0 2077.7856
3989.0579 2915.5632 40.7431 0 42.9830 0 26.2659 1 0 0 1711.2851
4013.8932 2916.4495 40.7431 0 42.9830 0 26.4521 1 0 0 1702.1140
4629.5102 2915.7041 40.7431 0 42.9830 0 26.5446 1 0 0 1608.8890
4718.1617 2914.7754 40.7431 0 42.9830 0 26.4006 1 0 0 1615.2866
4878.3329 2916.4549 40.7431 0 42.9830 0 25.5353 1 0 0 1635.6878
4885.1966 2915.5121 23.6730 1 23.1856 1 22.6290 1 0 0 1637.9029
5020.8775 2915.5218 40.7431 0 42.9830 0 26.0233 1 0 0 1668.9688
5154.7345 2915.6764 40.7431 0 42.9830 0 26.5543 1 0 0 1709.5087
5356.2777 2915.9833 40.7431 0 42.9830 0 26.5287 1 0 0 1787.7358
5428.6676 2915.5708 40.7431 0 42.9830 0 26.4209 1 0 0 1820.9266
5445.0914 2915.9718 40.7431 0 42.9830 0 26.5229 1 0 0 1828.3371
5463.2369 2915.8966 40.7431 0 42.9830 0 26.3977 1 0 0 1837.1139
5596.0329 2915.7319 40.7431 0 42.9830 0 24.5134 1 0 0 1905.0549
5686.3826 2916.0047 40.7431 0 42.9830 0 26.1194 1 0 0 1954.7732
5809.5592 2915.6243 40.7431 0 42.9830 0 26.1974 1 0 0 2027.6803
5960.4767 2915.7428 21.4715 1 42.9830 0 20.9066 1 0 0 2122.9020
3900.9290 2916.7863 40.7431 0 42.9830 0 25.0518 1 0 0 1742.2666
4002.1986 2917.4337 20.4965 1 20.3754 1 20.3105 1 0 0 1705.0733
4437.3165 2916.5809 40.7431 0 42.9830 0 26.3857 1 0 0 1612.8977
4480.1021 2917.1518 40.7431 0 42.9830 0 25.8845 1 0 0 1609.2573
4945.5410 2916.8884 40.7431 0 42.9830 0 25.8282 1 0 0 1649.0782
5114.2039 2917.0098 40.7431 0 42.9830 0 25.9243 1 0 0 1694.9128
5209.9696 2916.5210 40.7431 0 42.9830 0 26.2010 1 0 0 1728.2566
5253.2723 2916.8476 25.3140 1 42.9830 0 26.4687 1 0 0 1744.3465
5256.3254 2916.5303 40.7431 0 42.9830 0 26.5180 1 0 0 1745.8292
5289.3106 2916.9701 40.7431 0 26.6159 1 25.5892 1 0 0 1758.5746
5340.2873 2917.0361 40.7431 0 42.9830 0 26.5037 1 0 0 1779.8494
5349.2645 2917.0661 40.7431 0 42.9830 0 26.5488 1 0 0 1783.7041
5519.6981 2917.4494 40.7431 0 42.9830 0 25.9303 1 0 0 1863.7490
3505.8370 2917.6553 25.4477 1 42.9830 0 23.6226 1 0 0 1928.9693
3895.2593 2918.1831 24.1720 1 42.9830 0 23.0884 1 0 0 1743.1793
3996.1725 2917.8955 40.7431 0 42.9830 0 25.8219 1 0 0 1706.6703
4133.8419 2917.9881 40.7431 0 42.9830 0 25.9754 1 0 0 1664.9881
4537.0242 2918.3458 40.7431 0 42.9830 0 26.1356 1 0 0 1605.7351
4873.8079 2918.2710 40.7431 0 42.9830 0 26.3978 1 0 0 1633.0675
4966.2536 2917.7017 40.7431 0 42.9830 0 26.5351 1 0 0 1653.0734
5089.3836 2918.2337 40.7431 0 42.9830 0 26.0440 1 0 0 1686.0057
5146.7604 2917.9903 40.7431 0 42.9830 0 25.5848 1 0 0 1704.6382
5215.4852 2917.9482 40.7431 0 42.9830 0 26.4787 1 0 0 1728.9672
5326.9078 2918.2286 25.1761 1 24.0885 1 23.4346 1 0 0 1773.0530
5331.2262 2917.6973 40.7431 0 42.9830 0 25.8400 1 0 0 1775.3708
5370.5816 2917.9110 40.7431 0 42.9830 0 26.4831 1 0 0 1792.3110
5438.7145 2917.0832 40.7431 0 42.9830 0 26.0087 1 0 0 1824.3299
5518.6027 2917.9099 40.7431 0 42.9830 0 26.1500 1 0 0 1862.7967
5715.0663 2917.7238 40.7431 0 42.9830 0 25.8644 1 0 0 1969.8302
5736.7292 2918.0300 40.7431 0 42.9830 0 26.5523 1 0 0 1982.2057
3398.6896 2918.6574 40.7431 0 42.9830 0 25.9319 1 0 0 1989.5128
4031.2937 2919.0571 22.2030 1 21.8246 1 21.4721 1 0 0 1693.9940
4316.4006 2918.5944 40.7431 0 42.9830 0 25.7634 1 0 0 1625.6477
4372.6662 2918.5555 40.7431 0 42.9830 0 25.7190 1 0 0 1617.7126
4589.7100 2918.9429 40.7431 0 42.9830 0 26.4059 1 0 0 1604.7777
4612.0809 2919.0567 23.2489 1 22.8055 1 22.3673 1 0 0 1605.0340
4666.1202 2918.8406 40.7431 0 42.9830 0 25.2481 1 0 0 1607.4285
4813.4434 2918.6827 40.7431 0 42.9830 0 26.4527 1 0 0 1622.6762
4985.7615 2918.5192 40.7431 0 42.9830 0 26.4911 1 0 0 1657.0147
5165.1798 2919.1769 40.7431 0 42.9830 0 26.3025 1 0 0 1709.7978
5298.8602 2919.4360 40.7431 0 42.9830 0 26.5905 1 0 0 1760.2310
5478.0306 2919.0491 40.7431 0 42.9830 0 26.4284 1 0 0 1841.5699
5509.1862 2918.9402 40.7431 0 42.9830 0 26.1689 1 0 0 1857.1509
5542.8287 2919.3289 40.7431 0 42.9830 0 26.2719 1 0 0 1873.9782
5542.8287 2919.3289 40.7431 0 42.9830 0 26.2719 1 0 0 1873.9782
4077.7149 2920.3544 40.7431 0 24.8284 1 24.1533 1 0 0 1678.4488
4300.1373 2920.0115 40.7431 0 42.9830 0 25.9030 1 0 0 1626.9105
4593.0764 2919.8807 40.7431 0 42.9830 0 26.3633 1 0 0 1603.8758
4649.2869 2919.9762 40.7431 0 42.9830 0 25.9820 1 0 0 1605.4209
4747.4184 2920.2942 40.7431 0 42.9830 0 25.9275 1 0 0 1612.6669
4894.1423 2919.8429 40.7431 0 42.9830 0 26.5216 1 0 0 1635.3768
4931.0006 2920.0319 40.7431 0 42.9830 0 25.9131 1 0 0 1642.7975
4931.0006 2920.0319 40.7431 0 42.9830 0 25.9131 1 0 0 1642.7975
5052.0880 2920.4461 40.7431 0 42.9830 0 26.4735 1 0 0 1672.8689
5070.0850 2920.1605 40.7431 0 42.9830 0 26.2060 1 0 0 1678.3700
5382.1371 2919.9266 40.7431 0 25.8144 1 24.9056 1 0 0 1795.6739
5402.1695 2920.1549 24.3622 1 23.7777 1 23.1706 1 0 0 1804.5714
5520.8430 2920.3077 40.7431 0 42.9830 0 26.2889 1 0 0 1861.8681
5529.8725 2920.1435 40.7431 0 42.9830 0 26.4057 1 0 0 1866.6155
5588.4907 2920.4042 40.7431 0 42.9830 0 26.3469 1 0 0 1897.0704
5803.3751 2920.4452 22.2506 1 42.9830 0 20.6762 1 0 0 2020.0909
3806.5646 2920.8234 40.7431 0 42.9830 0 24.1530 1 0 0 1777.2262
3815.6508 2920.6949 40.7431 0 42.9830 0 24.3898 1 0 0 1773.4360
4093.7462 2921.4828 40.7431 0 42.9830 0 26.2821 1 0 0 1672.6946
4222.2977 2921.0951 40.7431 0 42.9830 0 26.0611 1 0 0 1640.7655
4350.4187 2921.0415 40.7431 0 42.9830 0 26.4424 1 0 0 1618.1744
4394.7916 2920.8820 23.2353 1 22.8873 1 22.4024 1 0 0 1612.7914
4578.5192 2920.8734 40.7431 0 42.9830 0 26.1845 1 0 0 1602.7791
4692.3834 2920.5574 40.7431 0 25.1775 1 24.4168 1 0 0 1607.4294
5021.3139 2921.1153 40.7431 0 42.9830 0 26.4479 1 0 0 1663.6971
5063.4947 2921.4879 40.7431 0 42.9830 0 26.3291 1 0 0 1675.1657
5173.2537 2922.0942 40.7431 0 42.9830 0 26.2035 1 0 0 1709.8718
5195.4160 2920.5518 40.7431 0 42.9830 0 26.3446 1 0 0 1719.1980
5242.4166 2921.1153 24.7045 1 23.3747 1 22.6991 1 0 0 1736.2102
5468.8029 2920.5870 24.1775 1 23.5056 1 22.9440 1 0 0 1835.7161
5567.2212 2921.1718 40.7431 0 42.9830 0 26.4608 1 0 0 1885.1332
5607.3875 2921.1847 23.9424 1 23.4156 1 22.9262 1 0 0 1906.5831
5672.8690 2921.4846 40.7431 0 42.9830 0 26.0924 1 0 0 1942.5952
3919.8457 2921.9657 40.7431 0 42.9830 0 26.0290 1 0 0 1730.2470
4216.6189 2922.2553 40.7431 0 42.9830 0 25.9762 1 0 0 1640.8610
4233.9721 2921.9241 40.7431 0 42.9830 0 26.2064 1 0 0 1637.4893
4311.8080 2922.4637 40.7431 0 42.9830 0 26.3540 1 0 0 1622.5643
4631.7174 2922.0120 40.7431 0 42.9830 0 26.1815 1 0 0 1602.6623
4801.5792 2922.4237 40.7431 0 42.9830 0 26.5499 1 0 0 1617.2665
4871.9742 2922.3391 40.7431 0 42.9830 0 25.6683 1 0 0 1628.7325
4946.9177 2921.7976 40.7431 0 42.9830 0 26.4510 1 0 0 1644.6067
5130.1916 2922.3335 40.7431 0 42.9830 0 25.8865 1 0 0 1695.0425
5772.3051 2921.9595 40.7431 0 42.9830 0 25.7289 1 0 0 2000.1269
5896.8296 2921.6645 40.7431 0 42.9830 0 23.5989 1 0 0 2077.3323
3447.3167 2922.7511 40.7431 0 42.9830 0 24.7035 1 0 0 1957.8213
4155.5735 2924.2192 40.7431 0 42.9830 0 26.2978 1 0 0 1653.3422
4548.5964 2922.9339 40.7431 0 42.9830 0 26.3553 1 0 0 1600.9203
4707.8490 2923.3364 40.7431 0 42.9830 0 26.4405 1 0 0 1605.8696
4796.5080 2922.9323 40.7431 0 42.9830 0 25.7488 1 0 0 1616.0580
4842.8551 2922.9204 40.7431 0 42.9830 0 26.2913 1 0 0 1623.0905
5102.4655 2922.7415 40.7431 0 42.9830 0 26.5913 1 0 0 1685.7664
5153.0637 2923.2269 40.7431 0 42.9830 0 26.4677 1 0 0 1701.8397
5408.4959 2923.1904 40.7431 0 42.9830 0 26.4192 1 0 0 1804.7899
5425.8960 2923.0596 40.7431 0 42.9830 0 26.1953 1 0 0 1813.0132
5533.4395 2923.0900 40.7431 0 42.9830 0 25.7817 1 0 0 1865.9159
5547.2872 2922.8527 40.7431 0 42.9830 0 26.5085 1 0 0 1873.2742
6154.6985 2923.3331 40.7431 0 42.9830 0 25.6223 1 0 0 2249.1147
3480.1848 2924.1679 40.7431 0 42.9830 0 23.7758 1 0 0 1937.9174
4006.7928 2923.7533 40.7431 0 42.9830 0 26.5836 1 0 0 1697.5799
4199.1123 2923.8536 40.7431 0 42.9830 0 26.0339 1 0 0 1643.2103
4411.0070 2924.1792 40.7431 0 42.9830 0 26.0138 1 0 0 1607.7865
4421.4017 2923.5027 40.7431 0 42.9830 0 26.1597 1 0 0 1607.4372
4981.0118 2923.8776 40.7431 0 42.9830 0 26.5798 1 0 0 1650.6481
5023.3052 2923.9798 40.7431 0 42.9830 0 26.5749 1 0 0 1661.4750
5094.2150 2924.2589 21.8895 1 21.5012 1 21.1143 1 0 0 1681.7568
5275.0622 2924.3185 40.7431 0 42.9830 0 26.1585 1 0 0 1746.0969
5390.6847 2923.7623 40.7431 0 42.9830 0 26.5131 1 0 0 1796.1178
5645.6250 2923.7648 40.7431 0 42.9830 0 26.2651 1 0 0 1925.4248
6170.4609 2924.2689 40.7431 0 42.9830 0 24.8907 1 0 0 2259.5556
4002.5981 2925.1490 40.7431 0 42.9830 0 26.3799 1 0 0 1697.6727
4901.4777 2925.3913 23.3208 1 22.9611 1 22.4868 1 0 0 1631.3909
5173.2537 2922.0942 40.7431 0 42.9830 0 26.2035 1 0 0 1709.8718
5310.5982 2925.1249 40.7431 0 42.9830 0 26.2092 1 0 0 1759.9260
5328.2934 2925.2193 40.7431 0 42.9830 0 26.2741 1 0 0 1767.3164
5440.9391 2924.8801 40.7431 0 25.7235 1 24.8289 1 0 0 1818.5265
5687.5597 2924.9825 24.8211 1 24.3675 1 23.8167 1 0 0 1948.0688
3849.4759 2925.8959 40.7431 0 42.9830 0 25.9359 1 0 0 1754.4932
4044.4842 2925.9291 40.7431 0 26.1951 1 25.1689 1 0 0 1683.2875
4109.7657 2926.0478 40.7431 0 42.9830 0 26.4155 1 0 0 1663.7785
4468.3853 2926.4291 40.7431 0 42.9830 0 25.8132 1 0 0 1600.7289
4496.6565 2925.8728 40.7431 0 42.9830 0 26.1005 1 0 0 1599.6620
4605.9792 2925.9661 40.7431 0 42.9830 0 26.2114 1 0 0 1597.9941
4639.7645 2925.9867 40.7431 0 42.9830 0 26.1996 1 0 0 1598.9991
4709.8999 2925.9868 40.7431 0 27.3498 1 26.0138 1 0 0 1603.4005
4752.7232 2926.3591 40.7431 0 42.9830 0 26.1746 1 0 0 1607.2172
4772.9365 2926.2251 40.7431 0 42.9830 0 26.0825 1 0 0 1609.7189
5234.9249 2925.7180 40.7431 0 42.9830 0 26.4356 1 0 0 1729.0868
5239.6052 2925.5735 40.7431 0 25.6134 1 24.5510 1 0 0 1731.0136
5278.2513 2925.5590 40.7431 0 42.9830 0 26.3162 1 0 0 1746.2438
5318.7269 2925.9400 40.7431 0 42.9830 0 26.5246 1 0 0 1762.6032
5394.7519 2926.4803 40.7431 0 42.9830 0 26.3950 1 0 0 1795.5519
5451.8987 2925.5103 40.7431 0 42.9830 0 26.3270 1 0 0 1823.2221
5530.4845 2925.7973 40.7431 0 42.9830 0 25.9289 1 0 0 1862.0751
5618.2501 2925.8712 40.7431 0 42.9830 0 26.4309 1 0 0 1908.5655
5794.1803 2925.9824 40.7431 0 42.9830 0 25.5189 1 0 0 2010.1062
5893.0190 2925.8964 40.7431 0 42.9830 0 23.6814 1 0 0 2071.6429
6187.5515 2926.1008 40.7431 0 42.9830 0 25.7853 1 0 0 2270.3709
4126.6322 2926.5604 21.4439 1 21.1161 1 21.0019 1 0 0 1658.6543
4155.5735 2924.2192 40.7431 0 42.9830 0 26.2978 1 0 0 1653.3422
4229.8680 2927.2479 40.7431 0 42.9830 0 26.4818 1 0 0 1633.1430
4336.3054 2927.3017 40.7431 0 42.9830 0 25.6924 1 0 0 1613.9957
4588.0394 2926.6379 40.7431 0 42.9830 0 26.1040 1 0 0 1597.0679
4662.6064 2926.6965 40.7431 0 42.9830 0 25.9916 1 0 0 1599.3877
5144.6015 2927.1258 40.7431 0 42.9830 0 26.5903 1 0 0 1695.3085
5413.5471 2926.8129 40.7431 0 42.9830 0 26.0730 1 0 0 1803.9227
5506.5053 2926.0264 40.7431 0 42.9830 0 26.1105 1 0 0 1849.6788
5529.0567 2926.1416 40.7431 0 42.9830 0 26.0858 1 0 0 1861.0468
5536.3454 2926.5538 40.7431 0 42.9830 0 26.1504 1 0 0 1864.4433
5559.8961 2926.6131 40.7431 0 42.9830 0 26.4266 1 0 0 1876.6527
5612.1548 2927.2472 25.4296 1 24.1774 1 23.5491 1 0 0 1904.0847
5803.1864 2927.4987 40.7431 0 42.9830 0 25.9802 1 0 0 2014.3825
5841.7571 2926.5801 40.7431 0 42.9830 0 26.1177 1 0 0 2038.8606
3673.9596 2927.9716 40.7431 0 42.9830 0 25.0082 1 0 0 1832.1782
3728.6490 2927.7081 40.7431 0 42.9830 0 26.3679 1 0 0 1806.1633
4078.5939 2928.4326 40.7431 0 42.9830 0 26.0179 1 0 0 1670.4730
4600.4306 2928.4458 40.7431 0 42.9830 0 26.4113 1 0 0 1595.4145
4657.3774 2927.3642 40.7431 0 42.9830 0 26.0094 1 0 0 1598.4409
4687.7885 2928.0277 40.7431 0 42.9830 0 26.2352 1 0 0 1599.6469
4737.9998 2927.6157 40.7431 0 42.9830 0 26.0860 1 0 0 1604.3998
4741.4164 2928.1512 40.7431 0 42.9830 0 26.4021 1 0 0 1604.2193
4830.1665 2928.4461 40.7431 0 42.9830 0 26.2461 1 0 0 1615.5835
4949.3815 2928.0344 40.7431 0 42.9830 0 26.3769 1 0 0 1639.0946
4972.7861 2927.9067 40.7431 0 42.9830 0 26.4483 1 0 0 1644.7314
5141.0306 2927.6121 40.7431 0 42.9830 0 26.4869 1 0 0 1693.6524
5491.5506 2927.8871 40.7431 0 42.9830 0 26.3812 1 0 0 1840.5741
5567.3764 2928.3018 40.7431 0 42.9830 0 26.5848 1 0 0 1879.1580
5674.1964 2927.6980 40.7431 0 42.9830 0 26.3427 1 0 0 1938.2268
5748.7406 2928.0740 40.7431 0 25.1111 1 24.4603 1 0 0 1981.1751
3617.9490 2929.1786 40.7431 0 42.9830 0 25.7850 1 0 0 1859.3080
3888.3769 2928.8390 24.8906 1 42.9830 0 23.2750 1 0 0 1736.0781
4042.0390 2929.1289 40.7431 0 42.9830 0 25.9575 1 0 0 1681.0234
4242.9669 2929.1398 40.7431 0 42.9830 0 26.2552 1 0 0 1628.5779
4278.1796 2928.5443 40.7431 0 25.3862 1 24.6741 1 0 0 1622.3649
4603.1803 2928.7253 40.7431 0 42.9830 0 26.2275 1 0 0 1595.1824
4798.5105 2929.0995 40.7431 0 42.9830 0 26.3147 1 0 0 1610.2272
4816.1023 2928.6463 40.7431 0 42.9830 0 25.3631 1 0 0 1613.2183
5190.1728 2929.1160 24.0673 1 23.2223 1 22.6476 1 0 0 1709.3190
5203.2239 2928.7338 40.7431 0 42.9830 0 26.4960 1 0 0 1714.4198
5488.8063 2928.7698 40.7431 0 42.9830 0 26.4077 1 0 0 1838.4423
5541.3814 2928.8649 40.7431 0 42.9830 0 26.2693 1 0 0 1865.0701
5732.8365 2929.3846 40.7431 0 42.9830 0 25.7264 1 0 0 1970.7287
5759.5130 2929.2977 23.9820 1 23.3868 1 22.8855 1 0 0 1986.5974
3783.3294 2930.1259 40.7431 0 42.9830 0 24.7204 1 0 0 1779.0498
4249.1275 2929.6751 23.2257 1 22.8620 1 22.3738 1 0 0 1626.8111
4338.8301 2929.5097 40.7431 0 42.9830 0 26.0031 1 0 0 1611.4410
4586.4170 2928.8295 40.7431 0 27.5773 1 26.3903 1 0 0 1594.8633
4676.6477 2930.0074 24.0084 1 23.4227 1 22.8819 1 0 0 1596.9199
4709.8999 2925.9868 40.7431 0 27.3498 1 26.0138 1 0 0 1603.4005
4714.0560 2929.7599 40.7431 0 42.9830 0 26.3795 1 0 0 1599.9985
4760.5948 2929.7838 40.7431 0 42.9830 0 26.1362 1 0 0 1604.7083
4803.5177 2930.3215 40.7431 0 42.9830 0 26.5613 1 0 0 1609.7223
4847.2530 2929.7305 40.7431 0 42.9830 0 25.8204 1 0 0 1617.1110
4863.7796 2930.1276 40.7431 0 24.4670 1 23.8113 1 0 0 1619.5913
4892.5673 2929.5361 40.7431 0 42.9830 0 26.4778 1 0 0 1625.5628
5329.9522 2929.8097 40.7431 0 42.9830 0 25.8998 1 0 0 1763.8757
5499.3440 2929.6989 40.7431 0 42.9830 0 25.9496 1 0 0 1842.9029
5521.0812 2930.0151 40.7431 0 42.9830 0 25.6849 1 0 0 1853.6368
5551.9234 2930.4925 40.7431 0 42.9830 0 26.4242 1 0 0 1869.1704
5843.4713 2930.1413 40.7431 0 42.9830 0 25.9313 1 0 0 2037.1397
5918.0063 2930.1081 40.7431 0 42.9830 0 25.8412 1 0 0 2084.4155
6243.2153 2930.3453 40.7431 0 42.9830 0 25.8776 1 0 0 2307.3217
3548.7849 2930.5768 40.7431 0 42.9830 0 25.4903 1 0 0 1894.6371
3738.5109 2931.2424 25.0977 1 42.9830 0 23.4294 1 0 0 1798.4366
4211.5220 2930.9277 40.7431 0 42.9830 0 26.4120 1 0 0 1633.5228
4290.3041 2930.7824 40.7431 0 42.9830 0 26.3380 1 0 0 1617.9920
4610.1508 2930.5488 40.7431 0 42.9830 0 26.1648 1 0 0 1593.5006
4672.4365 2931.3384 23.6257 1 23.0057 1 22.4886 1 0 0 1595.3271
4793.1060 2930.7556 40.7431 0 42.9830 0 26.4200 1 0 0 1607.8430
4904.1581 2931.2551 40.7431 0 42.9830 0 26.4867 1 0 0 1626.1882
4918.6525 2931.0986 23.8639 1 23.0449 1 22.5258 1 0 0 1629.3426
5061.9757 2930.5118 23.5284 1 22.9489 1 22.4731 1 0 0 1666.0919
5140.5881 2931.1106 40.7431 0 42.9830 0 26.0597 1 0 0 1690.2077
5237.1716 2931.4392 40.7431 0 42.9830 0 26.4603 1 0 0 1724.6631
5316.3531 2931.3519 24.5312 1 42.9830 0 26.2728 1 0 0 1756.6951
5363.8220 2931.1525 40.7431 0 42.9830 0 26.5575 1 0 0 1777.4449
5428.9924 2930.5570 40.7431 0 42.9830 0 26.5682 1 0 0 1807.8594
5515.1141 2931.2575 40.7431 0 42.9830 0 26.3889 1 0 0 1849.5265
5671.9614 2931.4793 40.7431 0 42.9830 0 26.3968 1 0 0 1933.8450
4590.0969 2932.0810 40.7431 0 42.9830 0 26.5237 1 0 0 1591.6440
5125.6802 2931.6326 40.7431 0 42.9830 0 26.2440 1 0 0 1684.7786
5151.5838 2931.5774 40.7431 0 42.9830 0 25.8649 1 0 0 1693.4842
5166.1543 2932.0843 40.7431 0 42.9830 0 26.5112 1 0 0 1698.0308
5166.1543 2932.0843 40.7431 0 42.9830 0 26.5112 1 0 0 1698.0308
5333.2563 2932.4863 40.7431 0 42.9830 0 26.3491 1 0 0 1762.8774
5468.7650 2931.8254 40.7431 0 42.9830 0 26.0790 1 0 0 1825.8917
5714.8375 2931.7804 40.7431 0 42.9830 0 26.2078 1 0 0 1958.2541
5777.8856 2932.1517 40.7431 0 42.9830 0 26.5585 1 0 0 1995.3355
3949.7831 2932.5424 40.7431 0 42.9830 0 25.6287 1 0 0 1709.2963
4085.7932 2932.7545 40.7431 0 42.9830 0 25.9628 1 0 0 1664.2186
4089.9797 2933.1236 40.7431 0 42.9830 0 25.9166 1 0 0 1662.6414
4424.7852 2932.9390 23.2297 1 22.6900 1 22.2252 1 0 0 1597.7237
4566.4684 2932.6613 40.7431 0 42.9830 0 26.3952 1 0 0 1591.0053
4998.7222 2932.9578 40.7431 0 42.9830 0 26.4226 1 0 0 1646.3253
5275.7837 2932.8164 40.7431 0 42.9830 0 26.2703 1 0 0 1738.6076
5457.1184 2932.9794 40.7431 0 42.9830 0 26.2043 1 0 0 1819.2058
5541.0135 2933.0151 40.7431 0 42.9830 0 25.8207 1 0 0 1861.3315
5582.4031 2932.8737 40.7431 0 42.9830 0 26.3701 1 0 0 1883.2785
5634.8847 2933.2059 40.7431 0 27.3754 1 26.1151 1 0 0 1911.6078
5856.8298 2933.4696 40.7431 0 42.9830 0 25.7843 1 0 0 2042.8969
4263.8247 2934.2876 25.3698 1 24.2070 1 23.4707 1 0 0 1619.4096
4298.7189 2934.2618 40.7431 0 42.9830 0 25.8056 1 0 0 1613.1076
4487.0882 2933.9060 40.7431 0 42.9830 0 25.8139 1 0 0 1592.1340
4715.2802 2934.3078 40.7431 0 42.9830 0 26.4131 1 0 0 1595.5757
4744.3230 2934.1172 23.5461 1 22.6642 1 22.1035 1 0 0 1598.5923
4799.3174 2934.0310 40.7431 0 42.9830 0 26.4549 1 0 0 1605.4567
5104.9451 2934.2422 40.7431 0 42.9830 0 25.9452 1 0 0 1675.6320
5245.3622 2934.3999 22.2384 1 21.9785 1 21.5244 1 0 0 1725.0996
5255.9511 2933.8057 40.7431 0 42.9830 0 26.5915 1 0 0 1729.7920
3947.1831 2935.3547 40.7431 0 42.9830 0 26.3848 1 0 0 1707.6319
4017.3163 2934.7368 40.7431 0 42.9830 0 26.0428 1 0 0 1683.7217
4140.0862 2935.3279 40.7431 0 42.9830 0 26.3564 1 0 0 1646.6147
4204.5261 2934.6102 40.7431 0 42.9830 0 26.2124 1 0 0 1631.5041
4454.0489 2935.4559 40.7431 0 42.9830 0 26.1066 1 0 0 1592.7407
4586.8815 2934.5735 40.7431 0 42.9830 0 26.5203 1 0 0 1589.1230
4657.2885 2934.8990 40.7431 0 42.9830 0 26.0060 1 0 0 1590.9117
4665.9784 2935.2224 40.7431 0 42.9830 0 26.3363 1 0 0 1591.0655
4708.1024 2935.1993 40.7431 0 42.9830 0 26.4411 1 0 0 1594.0693
4873.5160 2934.7373 40.7431 0 25.6119 1 24.7329 1 0 0 1616.8292
4893.8294 2935.1573 40.7431 0 42.9830 0 26.4699 1 0 0 1620.2991
4969.0219 2935.3030 23.1062 1 22.5735 1 22.1135 1 0 0 1636.6446
5035.2680 2934.8077 40.7431 0 42.9830 0 26.2400 1 0 0 1654.3455
5303.6492 2934.5821 40.7431 0 42.9830 0 25.9312 1 0 0 1748.4307
6061.2275 2935.4654 40.7431 0 42.9830 0 24.2794 1 0 0 2175.5771
6169.8397 2935.0660 24.0611 1 42.9830 0 22.7281 1 0 0 2251.4858
3612.7896 2936.0170 40.7431 0 42.9830 0 26.0961 1 0 0 1856.1145
3826.3433 2936.3426 40.7431 0 42.9830 0 24.6576 1 0 0 1754.7206
4005.4344 2936.0015 40.7431 0 42.9830 0 25.9921 1 0 0 1686.4992
4210.8241 2935.7328 40.7431 0 42.9830 0 26.3977 1 0 0 1628.9937
4589.5877 2935.7616 40.7431 0 42.9830 0 26.1124 1 0 0 1587.9586
4596.0633 2935.6927 22.1519 1 21.7244 1 21.4286 1 0 0 1588.1029
4777.2763 2935.5457 40.7431 0 42.9830 0 26.1580 1 0 0 1601.0142
4866.5028 2936.1623 40.7431 0 42.9830 0 26.0830 1 0 0 1614.1447
5073.5555 2936.4959 40.7431 0 42.9830 0 26.5683 1 0 0 1663.8084
5113.9373 2936.3407 40.7431 0 42.9830 0 26.1543 1 0 0 1676.5142
5148.4925 2936.0671 40.7431 0 42.9830 0 26.2488 1 0 0 1688.2102
5175.0622 2936.1780 40.7431 0 42.9830 0 24.8560 1 0 0 1697.3265
5312.0426 2936.4615 40.7431 0 42.9830 0 26.5649 1 0 0 1750.2438
5328.7441 2935.6367 40.7431 0 42.9830 0 26.5587 1 0 0 1758.0935
5430.5594 2936.1999 40.7431 0 42.9830 0 26.0104 1 0 0 1803.6322
5594.0452 2936.5180 40.7431 0 42.9830 0 25.9237 1 0 0 1886.4687
5691.9514 2935.8616 40.7431 0 42.9830 0 26.5171 1 0 0 1941.6754
3312.2420 2936.6479 24.6740 1 42.9830 0 23.4377 1 0 0 2027.6771
3375.8726 2937.4200 21.0036 1 42.9830 0 20.6922 1 0 0 1988.0786
4102.8412 2936.7978 40.7431 0 26.8087 1 25.7154 1 0 0 1655.4178
4107.3036 2936.7696 40.7431 0 42.9830 0 26.0731 1 0 0 1654.1794
4121.6126 2937.2282 40.7431 0 42.9830 0 25.5484 1 0 0 1649.7554
4150.4811 2937.1125 40.7431 0 42.9830 0 26.1912 1 0 0 1642.1796
4197.1225 2936.7164 40.7431 0 42.9830 0 26.0676 1 0 0 1631.1490
4223.4594 2937.0998 40.7431 0 42.9830 0 25.7419 1 0 0 1624.8859
4241.5586 2936.8980 40.7431 0 42.9830 0 26.1938 1 0 0 1621.2713
4406.2473 2936.5852 40.7431 0 42.9830 0 26.2495 1 0 0 1595.9395
4495.9999 2936.8901 40.7431 0 42.9830 0 26.1751 1 0 0 1588.6900
4725.1030 2937.1869 40.7431 0 42.9830 0 26.4524 1 0 0 1593.6071
4982.6252 2936.9377 40.7431 0 42.9830 0 26.1040 1 0 0 1638.3950
5014.9039 2937.3826 40.7431 0 42.9830 0 26.1588 1 0 0 1646.3067
5109.8194 2936.5468 40.7431 0 42.9830 0 26.4695 1 0 0 1674.9981
5133.7045 2937.2906 40.7431 0 42.9830 0 25.7110 1 0 0 1682.0845
5141.2929 2936.2666 40.7431 0 42.9830 0 25.8682 1 0 0 1685.5874
5237.6793 2936.8376 40.7431 0 42.9830 0 26.0564 1 0 0 1719.8764
5274.2499 2937.1036 40.7431 0 42.9830 0 26.4335 1 0 0 1734.0660
5277.9377 2937.3093 25.4674 1 24.4378 1 23.7734 1 0 0 1735.3697
5594.0452 2936.5180 40.7431 0 42.9830 0 25.9237 1 0 0 1886.4687
5706.2461 2937.3800 40.7431 0 42.9830 0 26.1362 1 0 0 1948.7021
5933.8756 2936.8708 40.7431 0 42.9830 0 25.9139 1 0 0 2089.5402
3523.7867 2937.9885 40.7431 0 42.9830 0 25.9809 1 0 0 1902.1013
3532.7106 2938.0873 40.7431 0 42.9830 0 26.1563 1 0 0 1897.1045
3584.8710 2938.4693 40.7431 0 42.9830 0 25.0120 1 0 0 1868.6494
3855.9659 2938.3952 40.7431 0 42.9830 0 26.2360 1 0 0 1740.4294
4155.4627 2938.2743 24.8426 1 24.0265 1 23.4237 1 0 0 1639.7776
4215.7493 2937.5674 40.7431 0 42.9830 0 26.4757 1 0 0 1626.1122
4376.4804 2938.8017 40.7431 0 42.9830 0 26.3347 1 0 0 1597.1493
4418.8671 2937.6424 40.7431 0 42.9830 0 26.2639 1 0 0 1593.6075
4759.7677 2937.5635 40.7431 0 42.9830 0 25.8731 1 0 0 1596.8851
5151.4383 2937.5397 40.7431 0 42.9830 0 25.2095 1 0 0 1687.8304
5204.2183 2937.9375 40.7431 0 42.9830 0 26.5502 1 0 0 1706.2278
5463.6355 2937.7155 22.0970 1 21.4823 1 20.9749 1 0 0 1818.2447
5508.1302 2937.9483 40.7431 0 42.9830 0 25.8464 1 0 0 1840.2153
4234.5473 2939.4736 40.7431 0 42.9830 0 26.4998 1 0 0 1620.2065
4316.8112 2939.1599 40.7431 0 25.8314 1 24.9474 1 0 0 1605.2801
4339.7820 2940.0502 40.7431 0 42.9830 0 26.3852 1 0 0 1600.8747
4452.6090 2938.6227 40.7431 0 42.9830 0 26.4764 1 0 0 1589.6925
4638.9608 2939.1086 40.7431 0 42.9830 0 26.4136 1 0 0 1585.8554
4747.8527 2938.7434 40.7431 0 42.9830 0 25.5452 1 0 0 1594.3726
4960.1102 2939.0776 40.7431 0 42.9830 0 26.1721 1 0 0 1630.8507
5082.9430 2939.2880 40.7431 0 42.9830 0 26.0036 1 0 0 1663.9904
5327.3617 2938.2608 40.7431 0 42.9830 0 26.5464 1 0 0 1755.1300
5427.8104 2938.8430 40.7431 0 42.9830 0 26.0110 1 0 0 1800.0012
5829.6954 2939.2245 40.7431 0 42.9830 0 25.5275 1 0 0 2021.4588
5849.4351 2939.3766 40.7431 0 42.9830 0 26.1783 1 0 0 2033.6577
3516.8223 2940.3113 40.7431 0 42.9830 0 25.0623 1 0 0 1904.0247
3673.8556 2940.4935 40.7431 0 42.9830 0 26.3231 1 0 0 1821.3345
3944.7110 2940.2488 40.7431 0 42.9830 0 25.9977 1 0 0 1703.9927
4014.7349 2940.3392 40.7431 0 42.9830 0 26.3146 1 0 0 1679.2942
4293.6091 2940.0783 25.0892 1 42.9830 0 26.4525 1 0 0 1608.2611
4550.5564 2940.4987 40.7431 0 42.9830 0 26.0236 1 0 0 1583.3271
4687.9846 2940.1254 23.3803 1 23.0485 1 22.5480 1 0 0 1587.5940
4822.1403 2940.0711 40.7431 0 42.9830 0 26.2826 1 0 0 1602.8458
5008.4465 2940.1736 40.7431 0 42.9830 0 26.3468 1 0 0 1641.8986
5137.5920 2938.8682 40.7431 0 42.9830 0 25.9434 1 0 0 1681.8946
5145.4677 2940.0478 40.7431 0 42.9830 0 24.3834 1 0 0 1683.4388
5169.9066 2939.7577 40.7431 0 42.9830 0 26.4175 1 0 0 1692.1576
5320.2210 2940.3404 40.7431 0 42.9830 0 25.9905 1 0 0 1750.1968
5360.7219 2939.9308 40.7431 0 42.9830 0 26.4797 1 0 0 1768.2034
5424.3864 2939.6014 40.7431 0 42.9830 0 26.3321 1 0 0 1797.7120
5496.3015 2940.2439 40.7431 0 42.9830 0 26.4999 1 0 0 1832.2572
5653.6786 2939.8245 40.7431 0 42.9830 0 26.3094 1 0 0 1916.6251
5753.8286 2940.2622 40.7431 0 42.9830 0 26.4796 1 0 0 1974.4076
5892.4975 2939.7907 24.7042 1 42.9830 0 23.2046 1 0 0 2060.6123
6056.1532 2940.4293 23.9371 1 42.9830 0 22.8550 1 0 0 2168.4855
3347.3025 2940.5393 40.7431 0 42.9830 0 26.0652 1 0 0 2002.9647
3757.4598 2941.1600 40.7431 0 42.9830 0 25.7924 1 0 0 1780.8901
3882.1465 2941.4381 40.7431 0 42.9830 0 26.2544 1 0 0 1726.9992
4039.0123 2940.7540 40.7431 0 42.9830 0 25.8877 1 0 0 1670.9678
4348.0910 2940.8601 40.7431 0 42.9830 0 25.8836 1 0 0 1598.8766
4409.6977 2940.6792 40.7431 0 42.9830 0 26.3125 1 0 0 1591.5077
4717.6762 2941.2726 40.7431 0 42.9830 0 26.5390 1 0 0 1588.8526
4895.1184 2940.7936 40.7431 0 42.9830 0 26.5212 1 0 0 1615.0293
5096.4453 2940.5178 40.7431 0 42.9830 0 26.5634 1 0 0 1666.9989
5154.6228 2940.5608 40.7431 0 42.9830 0 26.1509 1 0 0 1686.0850
5275.8417 2941.3159 40.7431 0 42.9830 0 26.2303 1 0 0 1730.8574
5347.5321 2941.1091 40.7431 0 42.9830 0 26.5505 1 0 0 1761.3184
5473.4735 2941.2386 40.7431 0 42.9830 0 26.2326 1 0 0 1820.0126
5521.4160 2940.9090 21.9788 1 21.5121 1 21.3069 1 0 0 1844.4512
5593.8850 2940.7821 40.7431 0 42.9830 0 26.4664 1 0 0 1882.7958
5676.9886 2940.6891 40.7431 0 42.9830 0 26.1659 1 0 0 1929.1385
5943.8720 2940.9281 40.7431 0 42.9830 0 26.4886 1 0 0 2092.9881
3856.2768 2941.6750 40.7431 0 42.9830 0 25.8143 1 0 0 1737.3140
3906.4629 2941.5923 40.7431 0 42.9830 0 26.0055 1 0 0 1717.2554
3941.3262 2942.0105 40.7431 0 42.9830 0 26.0612 1 0 0 1703.6106
4169.1212 2942.4279 40.7431 0 42.9830 0 26.3931 1 0 0 1632.3179
4376.4804 2938.8017 40.7431 0 42.9830 0 26.3347 1 0 0 1597.1493
4620.9338 2941.7584 40.7431 0 26.4582 1 25.5362 1 0 0 1582.5746
4670.6681 2941.7758 22.5678 1 22.1561 1 21.8041 1 0 0 1584.8011
4693.2492 2942.2086 40.7431 0 42.9830 0 26.1564 1 0 0 1585.9021
4913.7580 2942.0043 40.7431 0 42.9830 0 26.5302 1 0 0 1617.6508
4949.2966 2941.6040 40.7431 0 42.9830 0 26.3526 1 0 0 1625.8683
5081.3814 2942.2315 40.7431 0 24.7978 1 24.1181 1 0 0 1660.7106
5190.1335 2942.0002 40.7431 0 42.9830 0 26.1325 1 0 0 1697.2921
5389.6766 2941.9176 40.7431 0 42.9830 0 26.5075 1 0 0 1779.5031
5730.4574 2942.1233 40.7431 0 42.9830 0 26.4210 1 0 0 1959.0329
5742.8826 2941.8027 40.7431 0 42.9830 0 26.3905 1 0 0 1966.6489
5781.4591 2941.5589 40.7431 0 42.9830 0 25.9509 1 0 0 1990.0059
5837.5743 2942.2651 19.2060 1 42.9830 0 19.5281 1 0 0 2023.9845
3682.4709 2942.8794 40.7431 0 42.9830 0 25.1259 1 0 0 1815.0121
3703.1496 2943.3847 40.7431 0 42.9830 0 26.3004 1 0 0 1804.4981
4220.4628 2943.3907 20.3238 1 20.1585 1 20.0807 1 0 0 1619.3962
4255.3410 2942.6539 40.7431 0 42.9830 0 25.8232 1 0 0 1612.8559
4339.7820 2940.0502 40.7431 0 42.9830 0 26.3852 1 0 0 1600.8747
4640.1478 2942.8876 40.7431 0 42.9830 0 26.0681 1 0 0 1582.1284
4762.1822 2942.6987 40.7431 0 25.6712 1 24.9341 1 0 0 1592.0679
4771.5561 2942.8152 40.7431 0 27.0008 1 25.5351 1 0 0 1593.0854
4920.4006 2942.8468 40.7431 0 42.9830 0 26.4615 1 0 0 1618.2345
4941.1621 2943.4879 40.7431 0 42.9830 0 26.4218 1 0 0 1622.1765
4950.2104 2942.4725 40.7431 0 42.9830 0 26.1970 1 0 0 1625.2344
5069.0412 2942.6335 40.7431 0 42.9830 0 26.5560 1 0 0 1656.6010
5129.6642 2943.9210 40.7431 0 42.9830 0 26.1678 1 0 0 1674.4886
5164.4061 2942.5145 40.7431 0 42.9830 0 26.5460 1 0 0 1687.6464
5318.1909 2942.2442 40.7431 0 42.9830 0 26.3554 1 0 0 1747.6096
5394.6145 2942.8013 40.7431 0 42.9830 0 26.5590 1 0 0 1780.9865
5505.5098 2943.1613 40.7431 0 42.9830 0 26.4475 1 0 0 1834.3937
5551.2844 2942.7613 24.0471 1 23.4414 1 22.9576 1 0 0 1858.3884
5587.3446 2943.2509 22.3572 1 21.6563 1 21.1185 1 0 0 1877.1833
5829.8210 2942.9489 40.7431 0 42.9830 0 25.7897 1 0 0 2018.6190
5925.9946 2942.7916 40.7431 0 42.9830 0 26.1237 1 0 0 2079.9174
3319.1324 2944.2034 40.7431 0 42.9830 0 25.8129 1 0 0 2017.4749
3512.2923 2944.4686 40.7431 0 42.9830 0 25.5713 1 0 0 1903.0933
3596.8471 2943.8425 40.7431 0 42.9830 0 26.1711 1 0 0 1857.7642
3913.0851 2944.2677 20.4912 1 20.2640 1 20.2126 1 0 0 1712.2225
3977.5922 2943.8812 40.7431 0 42.9830 0 26.3455 1 0 0 1688.7203
4229.2699 2944.4369 40.7431 0 42.9830 0 24.6060 1 0 0 1616.4723
4232.1049 2944.9599 40.7431 0 42.9830 0 24.7333 1 0 0 1615.3584
4275.7476 2943.6798 40.7431 0 42.9830 0 26.1568 1 0 0 1607.9360
4342.1425 2944.4934 40.7431 0 42.9830 0 26.4353 1 0 0 1596.1344
4366.0345 2943.6890 40.7431 0 42.9830 0 26.1627 1 0 0 1593.6316
4450.5135 2945.0650 40.7431 0 27.2188 1 26.2839 1 0 0 1583.4317
4467.3720 2943.9907 40.7431 0 42.9830 0 26.3514 1 0 0 1583.2744
4473.5956 2943.6411 40.7431 0 42.9830 0 26.3887 1 0 0 1583.2150
4762.1822 2942.6987 40.7431 0 25.6712 1 24.9341 1 0 0 1592.0679
4983.1629 2943.8913 40.7431 0 42.9830 0 26.3641 1 0 0 1631.7963
5004.7580 2943.6521 40.7431 0 42.9830 0 26.1929 1 0 0 1637.5708
5050.8918 2943.8150 40.7431 0 25.1075 1 24.3125 1 0 0 1650.1408
5156.9661 2943.8333 40.7431 0 42.9830 0 25.7225 1 0 0 1683.8222
5275.6546 2944.3097 40.7431 0 42.9830 0 26.2789 1 0 0 1728.0450
5458.6886 2944.1145 40.7431 0 42.9830 0 26.4212 1 0 0 1810.2442
5468.5052 2944.1262 40.7431 0 42.9830 0 26.2827 1 0 0 1815.0498
5665.2384 2944.2190 40.7431 0 42.9830 0 25.1949 1 0 0 1919.5411
5845.3579 2943.8998 40.7431 0 42.9830 0 25.5886 1 0 0 2027.5777
3639.4219 2944.9640 40.7431 0 42.9830 0 25.9374 1 0 0 1834.7546
4362.6812 2944.9222 40.7431 0 42.9830 0 25.8407 1 0 0 1592.8511
4534.8053 2945.2601 24.3635 1 23.9082 1 23.3681 1 0 0 1578.8822
4809.1529 2944.9851 40.7431 0 42.9830 0 26.5666 1 0 0 1596.0287
4934.6729 2944.5749 40.7431 0 42.9830 0 26.3907 1 0 0 1619.6617
5012.5823 2944.7415 40.7431 0 42.9830 0 26.3827 1 0 0 1638.5950
5362.3459 2945.0703 40.7431 0 42.9830 0 26.3456 1 0 0 1764.3264
5455.0402 2945.3801 40.7431 0 42.9830 0 26.5152 1 0 0 1807.3594
5536.6577 2944.8025 40.7431 0 42.9830 0 26.3462 1 0 0 1848.9978
5644.2987 2944.8129 40.7431 0 42.9830 0 26.2972 1 0 0 1907.2270
5704.7325 2945.0913 40.7431 0 42.9830 0 26.5652 1 0 0 1941.5485
3775.1582 2945.6376 40.7431 0 42.9830 0 25.6746 1 0 0 1768.8460
4020.2763 2945.8176 40.7431 0 42.9830 0 26.3052 1 0 0 1672.2858
4518.8270 2946.4844 40.7431 0 42.9830 0 26.5000 1 0 0 1578.1396
4683.0135 2945.9242 40.7431 0 42.9830 0 25.7679 1 0 0 1581.4607
4739.6527 2946.1906 40.7431 0 42.9830 0 25.8896 1 0 0 1586.0943
4857.7186 2946.0286 40.7431 0 42.9830 0 26.4098 1 0 0 1602.8661
4939.2297 2946.3004 25.7281 1 24.6903 1 23.9999 1 0 0 1619.0004
5259.4864 2946.2376 40.7431 0 42.9830 0 26.4622 1 0 0 1719.7783
5311.7568 2945.7561 40.7431 0 42.9830 0 26.4067 1 0 0 1741.6985
5439.9821 2946.1513 40.7431 0 42.9830 0 26.5511 1 0 0 1799.3937
5473.8016 2945.5014 40.7431 0 42.9830 0 26.4927 1 0 0 1816.4700
5508.4314 2945.7334 40.7431 0 42.9830 0 25.4188 1 0 0 1833.6647
5594.5232 2945.9436 40.7431 0 42.9830 0 26.4922 1 0 0 1878.8051
5599.2944 2946.2388 40.7431 0 42.9830 0 26.5343 1 0 0 1881.1526
5764.1945 2946.2785 23.6297 1 42.9830 0 22.6358 1 0 0 1975.8112
5906.3780 2945.6756 40.7431 0 42.9830 0 25.0831 1 0 0 2065.0186
6027.9026 2946.1098 40.7431 0 42.9830 0 25.8375 1 0 0 2145.0988
3859.1397 2946.5928 40.7431 0 42.9830 0 26.0682 1 0 0 1731.6527
3919.8654 2947.2494 40.7431 0 42.9830 0 25.8425 1 0 0 1706.8613
4124.6748 2946.6169 40.7431 0 42.9830 0 26.5135 1 0 0 1639.8869
4170.6948 2946.6800 40.7431 0 42.9830 0 26.5467 1 0 0 1627.8083
4234.7010 2946.6346 40.7431 0 42.9830 0 24.5007 1 0 0 1613.1731
4352.5062 2946.7655 40.7431 0 42.9830 0 26.4479 1 0 0 1592.4097
4429.0306 2947.3827 40.7431 0 42.9830 0 26.1066 1 0 0 1582.9486
4514.3099 2946.8139 40.7431 0 42.9830 0 26.2754 1 0 0 1577.9757
4590.3730 2946.9819 40.7431 0 42.9830 0 26.5449 1 0 0 1576.7467
5129.6642 2943.9210 40.7431 0 42.9830 0 26.1678 1 0 0 1674.4886
5274.7327 2947.1500 40.7431 0 42.9830 0 26.4537 1 0 0 1725.0750
5342.0679 2947.1009 40.7431 0 42.9830 0 26.5564 1 0 0 1753.5375
5557.2875 2947.0939 40.7431 0 27.1359 1 25.9375 1 0 0 1857.8732
5565.7673 2946.8080 40.7431 0 42.9830 0 26.1779 1 0 0 1862.6155
5820.7674 2947.1074 40.7431 0 42.9830 0 25.6292 1 0 0 2009.7369
5917.8461 2946.5348 22.6469 1 42.9830 0 21.8688 1 0 0 2071.7804
3337.7654 2948.1176 40.7431 0 42.9830 0 25.8967 1 0 0 2002.8545
3672.3165 2947.9465 40.7431 0 42.9830 0 25.3293 1 0 0 1815.6240
3675.7986 2947.5802 40.7431 0 42.9830 0 24.7568 1 0 0 1814.2148
3725.1572 2948.4497 40.7431 0 42.9830 0 26.2852 1 0 0 1789.5166
3813.8189 2947.6861 40.7431 0 42.9830 0 26.2418 1 0 0 1749.8730
3920.9861 2947.6954 40.7431 0 42.9830 0 25.8404 1 0 0 1706.0198
4093.7534 2947.6127 40.7431 0 42.9830 0 26.1131 1 0 0 1647.6815
4232.1049 2944.9599 40.7431 0 42.9830 0 24.7333 1 0 0 1615.3584
4241.7971 2947.8830 40.7431 0 42.9830 0 26.4167 1 0 0 1610.4725
4279.4661 2948.1696 40.7431 0 26.0616 1 24.7026 1 0 0 1602.8362
4449.9092 2946.1251 40.7431 0 42.9830 0 26.2570 1 0 0 1582.4223
4568.9639 2948.3929 40.7431 0 42.9830 0 26.5453 1 0 0 1575.2634
4636.1357 2948.2026 40.7431 0 42.9830 0 26.2685 1 0 0 1576.6557
4643.6329 2947.8294 40.7431 0 42.9830 0 26.5080 1 0 0 1577.3402
4911.9604 2948.2764 40.7431 0 42.9830 0 26.2390 1 0 0 1611.1412
4926.7350 2947.8746 40.7431 0 42.9830 0 26.3800 1 0 0 1614.6940
4978.1714 2948.3764 40.7431 0 42.9830 0 26.0122 1 0 0 1626.2079
5037.9335 2948.3997 40.7431 0 42.9830 0 25.6196 1 0 0 1642.0466
5145.6717 2948.1704 16.9517 1 42.9830 0 18.1604 1 0 0 1675.8697
5436.8430 2947.9082 40.7431 0 42.9830 0 26.3390 1 0 0 1796.3444
5502.4124 2948.4585 40.7431 0 42.9830 0 26.5001 1 0 0 1828.2574
5536.8531 2949.0545 40.7431 0 42.9830 0 26.4366 1 0 0 1845.4703
5551.4212 2947.2325 40.7431 0 42.9830 0 25.9437 1 0 0 1854.6584
5580.9738 2947.7613 40.7431 0 42.9830 0 26.2602 1 0 0 1869.9504
5693.7157 2948.4796 40.7431 0 42.9830 0 26.4147 1 0 0 1932.3923
5830.2839 2947.9286 40.7431 0 42.9830 0 25.6843 1 0 0 2015.0105
6032.8642 2947.9340 25.4762 1 42.9830 0 23.8324 1 0 0 2147.1249
3485.8077 2948.6552 40.7431 0 42.9830 0 26.2553 1 0 0 1914.5538
3711.4679 2948.5318 40.7431 0 42.9830 0 26.1455 1 0 0 1795.9810
3718.5568 2948.6224 40.7431 0 42.9830 0 26.1332 1 0 0 1792.5063
4299.1927 2949.3717 40.7431 0 42.9830 0 26.5615 1 0 0 1598.1404
4364.9640 2949.1940 40.7431 0 42.9830 0 25.5792 1 0 0 1588.3147
4456.0554 2949.0100 40.7431 0 42.9830 0 26.5160 1 0 0 1579.0740
5056.2182 2948.9851 40.7431 0 25.5292 1 24.8122 1 0 0 1646.7424
5287.2701 2948.8393 24.6011 1 42.9830 0 26.1314 1 0 0 1728.6641
5323.5790 2948.7594 40.7431 0 42.9830 0 26.5006 1 0 0 1744.0242
5370.8145 2949.2028 22.4469 1 22.1336 1 21.7703 1 0 0 1764.4364
5461.5847 2949.9107 40.7431 0 42.9830 0 26.0662 1 0 0 1806.6094
5484.3099 2949.4586 40.7431 0 42.9830 0 25.7730 1 0 0 1818.2691
5519.0580 2948.7840 40.7431 0 42.9830 0 26.2006 1 0 0 1836.4840
5632.3878 2949.2920 40.7431 0 42.9830 0 25.9340 1 0 0 1896.8514
5731.8680 2948.4883 40.7431 0 42.9830 0 25.9623 1 0 0 1954.7330
6070.1477 2948.6953 40.7431 0 42.9830 0 25.9212 1 0 0 2172.0714
3442.6552 2950.3654 23.1564 1 42.9830 0 22.2783 1 0 0 1938.0250
4451.5435 2950.3269 40.7431 0 42.9830 0 25.8159 1 0 0 1578.1055
4473.0922 2949.7275 21.7253 1 21.3100 1 20.9678 1 0 0 1577.1732
4514.9371 2949.7131 40.7431 0 42.9830 0 26.5274 1 0 0 1575.0548
4749.7151 2950.1380 40.7431 0 42.9830 0 26.4135 1 0 0 1583.2514
4885.0325 2950.2411 40.7431 0 42.9830 0 26.0555 1 0 0 1603.7868
4935.4839 2949.5170 40.7431 0 42.9830 0 26.1923 1 0 0 1615.0250
5187.7194 2949.8397 40.7431 0 26.5556 1 25.3382 1 0 0 1689.1110
5333.3216 2950.4316 40.7431 0 42.9830 0 26.5141 1 0 0 1746.7255
5584.9540 2950.3779 40.7431 0 42.9830 0 26.4240 1 0 0 1869.8939
5660.3434 2949.9904 40.7431 0 42.9830 0 25.9588 1 0 0 1912.0106
5773.8849 2949.8616 40.7431 0 42.9830 0 25.8901 1 0 0 1978.8110
5964.7184 2950.3028 25.2056 1 42.9830 0 23.4312 1 0 0 2099.6538
3523.3916 2950.8391 19.0270 1 42.9830 0 17.8642 1 0 0 1891.6214
3628.9672 2951.2326 40.7431 0 42.9830 0 26.0538 1 0 0 1834.7287
3680.9594 2950.9592 40.7431 0 42.9830 0 26.0009 1 0 0 1808.7255
3876.0864 2950.5665 40.7431 0 42.9830 0 25.7584 1 0 0 1721.0897
4322.4882 2951.4489 40.7431 0 42.9830 0 25.6131 1 0 0 1592.2436
4506.2143 2950.5154 40.7431 0 42.9830 0 26.5752 1 0 0 1574.6064
4770.0222 2951.2733 40.7431 0 42.9830 0 26.1610 1 0 0 1584.5025
4887.3901 2951.3622 40.7431 0 25.0821 1 24.2157 1 0 0 1603.1457
4994.2177 2951.3967 24.9966 1 23.9391 1 23.3105 1 0 0 1627.3485
5098.9144 2951.1515 22.4748 1 22.1656 1 21.8201 1 0 0 1657.6833
5219.3271 2951.2930 40.7431 0 42.9830 0 25.9462 1 0 0 1699.4991
5252.4032 2950.5747 40.7431 0 42.9830 0 26.3918 1 0 0 1712.9850
5557.0192 2950.0132 40.7431 0 42.9830 0 26.3087 1 0 0 1855.2545
5596.3954 2951.2634 40.7431 0 42.9830 0 26.5145 1 0 0 1875.3598
5739.7688 2950.9402 40.7431 0 42.9830 0 26.5111 1 0 0 1957.4514
3590.4721 2951.9678 22.6731 1 42.9830 0 21.8937 1 0 0 1854.2343
3684.6800 2951.9596 40.7431 0 42.9830 0 26.0869 1 0 0 1806.0200
3787.9980 2952.2771 40.7431 0 42.9830 0 26.0875 1 0 0 1757.1419
3933.2091 2951.5944 40.7431 0 42.9830 0 26.4857 1 0 0 1697.7653
3988.0069 2951.5980 40.7431 0 42.9830 0 25.9268 1 0 0 1677.8357
4061.1157 2951.6484 40.7431 0 42.9830 0 26.0930 1 0 0 1653.6583
4229.4058 2952.3811 18.6823 1 18.6382 1 18.6169 1 0 0 1608.6830
4241.6431 2952.0295 40.7431 0 42.9830 0 26.0835 1 0 0 1606.4475
4311.3250 2952.3314 40.7431 0 42.9830 0 26.4768 1 0 0 1593.1771
4484.1128 2951.6648 40.7431 0 42.9830 0 26.4200 1 0 0 1574.5699
4744.1996 2951.5762 40.7431 0 42.9830 0 26.3240 1 0 0 1581.2201
4914.6620 2951.8370 40.7431 0 42.9830 0 26.5731 1 0 0 1608.2293
5030.3282 2952.1185 40.7431 0 42.9830 0 25.8901 1 0 0 1636.3439
5038.3585 2952.0186 40.7431 0 42.9830 0 26.4027 1 0 0 1638.6956
5314.9692 2952.3212 23.8414 1 23.2367 1 22.7016 1 0 0 1737.1203
5377.5043 2951.6278 40.7431 0 42.9830 0 26.2178 1 0 0 1765.3065
5517.8867 2952.0659 40.7431 0 25.9777 1 24.9981 1 0 0 1833.0672
5536.8531 2949.0545 40.7431 0 42.9830 0 26.4366 1 0 0 1845.4703
5542.1906 2951.9297 40.7431 0 42.9830 0 25.6962 1 0 0 1845.8108
5573.9739 2951.6967 40.7431 0 42.9830 0 26.2319 1 0 0 1862.8695
5749.9384 2952.4185 40.7431 0 42.9830 0 26.4326 1 0 0 1962.3393
3707.2779 2953.3494 40.7431 0 42.9830 0 25.3550 1 0 0 1793.7790
4113.6588 2952.7504 24.8451 1 23.8667 1 23.3256 1 0 0 1637.0552
4412.1541 2952.5153 24.4202 1 23.7466 1 23.2049 1 0 0 1579.4814
4497.9584 2952.8661 40.7431 0 42.9830 0 26.4880 1 0 0 1572.6373
4721.5784 2952.5203 40.7431 0 42.9830 0 26.3522 1 0 0 1578.0103
4794.7427 2952.3637 40.7431 0 42.9830 0 26.1557 1 0 0 1586.6650
4883.7887 2952.9518 40.7431 0 42.9830 0 26.3753 1 0 0 1600.8867
5014.9376 2952.7643 40.7431 0 42.9830 0 26.1772 1 0 0 1631.5003
5133.7699 2953.0011 40.7431 0 42.9830 0 25.1301 1 0 0 1667.2982
5138.9830 2952.6937 40.7431 0 42.9830 0 24.2606 1 0 0 1669.3438
5387.3838 2953.4897 40.7431 0 42.9830 0 26.3612 1 0 0 1768.1696
5404.6222 2952.8429 40.7431 0 42.9830 0 25.9359 1 0 0 1776.7339
5461.5847 2949.9107 40.7431 0 42.9830 0 26.0662 1 0 0 1806.6094
5487.6656 2952.8373 40.7431 0 42.9830 0 26.2914 1 0 0 1817.0292
5564.0349 2953.4696 40.7431 0 42.9830 0 26.1917 1 0 0 1856.0550
5613.3508 2953.3750 40.7431 0 42.9830 0 26.2373 1 0 0 1882.8925
5687.5306 2953.2444 40.7431 0 42.9830 0 26.1472 1 0 0 1924.9268
5742.3436 2953.3873 40.7431 0 42.9830 0 26.4136 1 0 0 1957.0214
6074.4281 2952.9075 40.7431 0 42.9830 0 26.0564 1 0 0 2171.9732
3249.1750 2954.3951 40.7431 0 42.9830 0 23.7108 1 0 0 2053.9308
3938.4338 2954.3034 40.7431 0 42.9830 0 25.8127 1 0 0 1693.2881
4237.3235 2953.9511 40.7431 0 42.9830 0 24.7683 1 0 0 1605.4688
4460.7390 2954.2964 25.0678 1 24.4572 1 23.7882 1 0 0 1573.4574
4479.5799 2953.6665 40.7431 0 42.9830 0 26.2422 1 0 0 1572.8381
4624.4420 2954.2989 40.7431 0 42.9830 0 26.5653 1 0 0 1570.1475
4630.9675 2954.0052 40.7431 0 42.9830 0 25.8997 1 0 0 1570.6628
4646.9839 2954.1483 40.7431 0 42.9830 0 25.0170 1 0 0 1571.1787
4699.0960 2953.7182 40.7431 0 42.9830 0 25.6467 1 0 0 1574.8775
4784.9287 2954.4606 40.7431 0 42.9830 0 26.3667 1 0 0 1583.2533
4949.1464 2954.2122 40.7431 0 42.9830 0 26.5167 1 0 0 1613.5677
5064.0865 2954.5975 40.7431 0 42.9830 0 26.2132 1 0 0 1643.7037
5130.8775 2953.9056 40.7431 0 42.9830 0 25.9901 1 0 0 1665.4774
5190.2133 2953.9204 40.7431 0 42.9830 0 26.2383 1 0 0 1686.2188
5445.5838 2953.8077 40.7431 0 42.9830 0 26.4773 1 0 0 1795.3969
5555.8751 2953.1388 40.7431 0 42.9830 0 26.0575 1 0 0 1851.9974
5618.8539 2953.7466 40.7431 0 42.9830 0 25.7785 1 0 0 1885.6254
5632.2328 2954.3214 40.7431 0 25.9789 1 24.9104 1 0 0 1892.5925
5635.5132 2954.2392 40.7431 0 42.9830 0 26.5032 1 0 0 1894.4962
5729.5199 2953.6502 40.7431 0 24.3613 1 23.6627 1 0 0 1949.1833
3713.3353 2954.9894 40.7431 0 42.9830 0 24.2872 1 0 0 1789.4210
3974.7296 2954.7817 40.7431 0 42.9830 0 26.3086 1 0 0 1679.5473
3985.3120 2955.3299 40.7431 0 42.9830 0 26.1258 1 0 0 1675.2852
4351.5662 2955.4356 40.7431 0 42.9830 0 26.3045 1 0 0 1583.9566
4650.6086 2954.6862 24.6237 1 23.4318 1 22.8493 1 0 0 1570.8132
4746.4652 2954.7586 40.7431 0 42.9830 0 26.1710 1 0 0 1578.3016
4873.0949 2955.1373 40.7431 0 26.0026 1 25.0461 1 0 0 1596.7071
5064.0865 2954.5975 40.7431 0 42.9830 0 26.2132 1 0 0 1643.7037
5103.4288 2954.8965 40.7431 0 42.9830 0 26.4936 1 0 0 1655.5683
5157.9777 2954.8022 40.7431 0 42.9830 0 25.9340 1 0 0 1673.8876
5159.9537 2954.8462 40.7431 0 42.9830 0 26.0545 1 0 0 1674.5363
5182.3514 2955.0030 40.7431 0 42.9830 0 26.1209 1 0 0 1682.3538
5647.5279 2954.9101 40.7431 0 42.9830 0 25.7187 1 0 0 1900.6983
5811.5014 2954.8810 40.7431 0 42.9830 0 25.9396 1 0 0 1997.8937
5893.5311 2955.2429 40.7431 0 42.9830 0 26.1175 1 0 0 2049.4242
5912.7909 2955.0227 40.7431 0 42.9830 0 25.9189 1 0 0 2062.0416
3988.1770 2955.4947 40.7431 0 26.4648 1 25.2419 1 0 0 1674.1257
4025.8842 2956.3005 40.7431 0 42.9830 0 25.9121 1 0 0 1660.5380
4155.6649 2955.8250 24.3781 1 42.9830 0 25.7992 1 0 0 1622.7632
4204.1962 2955.3723 40.7431 0 25.9179 1 24.9406 1 0 0 1611.3650
4218.8556 2957.3874 40.7431 0 42.9830 0 26.0907 1 0 0 1606.0957
4510.8083 2957.2511 40.7431 0 42.9830 0 26.4696 1 0 0 1567.6841
4542.0172 2955.9552 24.8183 1 42.9830 0 26.4202 1 0 0 1568.0252
4792.1234 2955.5593 40.7431 0 42.9830 0 26.5229 1 0 0 1583.1380
5217.6899 2956.2709 40.7431 0 42.9830 0 26.3444 1 0 0 1694.2723
5593.5791 2955.6988 40.7431 0 42.9830 0 26.1164 1 0 0 1870.1061
5676.1554 2955.8331 40.7431 0 42.9830 0 26.4985 1 0 0 1916.2524
5979.0142 2955.7311 40.7431 0 42.9830 0 26.5229 1 0 0 2105.1013
3535.0082 2957.2373 40.7431 0 42.9830 0 25.6317 1 0 0 1879.8574
3605.8246 2956.7632 40.7431 0 42.9830 0 25.4575 1 0 0 1842.0532
3841.5267 2957.3535 40.7431 0 42.9830 0 26.3040 1 0 0 1729.2486
4168.7085 2956.6440 40.7431 0 42.9830 0 26.4616 1 0 0 1618.6541
4441.9640 2956.5435 40.7431 0 42.9830 0 26.1831 1 0 0 1572.6852
4837.8730 2956.5606 22.5573 1 22.1726 1 21.7791 1 0 0 1589.0898
4942.4003 2956.8304 40.7431 0 42.9830 0 26.1423 1 0 0 1609.4652
5037.8036 2957.1084 40.7431 0 42.9830 0 25.7733 1 0 0 1633.6572
5120.1811 2957.1828 40.7431 0 42.9830 0 26.3104 1 0 0 1658.8387
5163.7198 2956.7277 40.7431 0 26.7917 1 26.4142 1 0 0 1674.0959
5406.4813 2955.1819 40.7431 0 42.9830 0 25.8726 1 0 0 1775.5369
5617.2198 2956.8698 40.7431 0 27.2072 1 25.5320 1 0 0 1882.1200
5803.1841 2957.1996 40.7431 0 42.9830 0 26.2796 1 0 0 1990.9293
3732.8357 2958.1020 40.7431 0 42.9830 0 26.3084 1 0 0 1777.3779
3874.5946 2958.4468 40.7431 0 42.9830 0 26.1072 1 0 0 1714.4984
4233.9788 2958.4165 40.7431 0 42.9830 0 24.3651 1 0 0 1601.8106
4240.7695 2958.3447 40.7431 0 42.9830 0 26.2364 1 0 0 1600.4516
4345.0706 2958.4764 40.7431 0 42.9830 0 25.6706 1 0 0 1581.8745
4590.9625 2957.6554 40.7431 0 42.9830 0 25.5024 1 0 0 1566.0798
4902.9788 2957.7632 40.7431 0 42.9830 0 26.3711 1 0 0 1599.9973
4933.0242 2957.9889 40.7431 0 26.5507 1 25.4573 1 0 0 1606.2177
4949.3741 2958.3224 40.7431 0 27.6402 1 25.9918 1 0 0 1609.6233
5098.3386 2957.6144 40.7431 0 42.9830 0 26.4591 1 0 0 1651.3710
5901.2010 2957.9695 40.7431 0 42.9830 0 24.3372 1 0 0 2052.2887
3233.8214 2959.2561 40.7431 0 42.9830 0 25.9278 1 0 0 2060.1765
3300.7747 2958.6984 40.7431 0 42.9830 0 25.4995 1 0 0 2017.6843
3586.7532 2959.1248 40.7431 0 42.9830 0 26.1942 1 0 0 1850.1543
3955.3754 2959.3081 40.7431 0 25.0420 1 24.3649 1 0 0 1682.3442
4044.6648 2959.2072 40.7431 0 42.9830 0 25.6918 1 0 0 1651.6764
4510.3542 2958.5117 40.7431 0 42.9830 0 26.3439 1 0 0 1566.4431
4685.7769 2959.3826 40.7431 0 42.9830 0 26.0123 1 0 0 1568.2283
5011.2038 2958.7273 40.7431 0 42.9830 0 26.3924 1 0 0 1624.7517
5049.6614 2959.1949 40.7431 0 42.9830 0 26.5168 1 0 0 1635.0642
5060.5418 2959.2430 40.7431 0 42.9830 0 26.1981 1 0 0 1638.2143
5107.8130 2958.7651 40.7431 0 42.9830 0 26.1655 1 0 0 1653.3125
5138.2723 2959.2064 40.7431 0 42.9830 0 25.9342 1 0 0 1662.9753
5159.4391 2957.6552 40.7431 0 42.9830 0 26.5649 1 0 0 1671.7248
5170.3092 2959.0182 40.7431 0 42.9830 0 26.4620 1 0 0 1674.2864
5296.4017 2959.3353 40.7431 0 42.9830 0 26.3000 1 0 0 1722.9147
5435.0718 2958.7260 40.7431 0 42.9830 0 26.4090 1 0 0 1786.0084
5527.8745 2959.1729 40.7431 0 42.9830 0 26.3870 1 0 0 1832.1558
5647.4073 2959.1342 40.7431 0 42.9830 0 26.5229 1 0 0 1897.1452
5696.8024 2958.8594 40.7431 0 42.9830 0 26.3090 1 0 0 1925.7382
5718.3886 2959.1876 40.7431 0 42.9830 0 26.4440 1 0 0 1938.1346
5796.3517 2959.2314 23.6251 1 23.0419 1 22.5478 1 0 0 1985.1179
3868.5029 2960.1473 40.7431 0 42.9830 0 24.3587 1 0 0 1715.4437
4190.4889 2960.3778 40.7431 0 42.9830 0 26.4986 1 0 0 1609.7073
4218.8556 2957.3874 40.7431 0 42.9830 0 26.0907 1 0 0 1606.0957
4230.7101 2959.8739 40.7431 0 42.9830 0 24.5855 1 0 0 1601.0848
4256.4427 2959.9455 40.7431 0 42.9830 0 26.4962 1 0 0 1595.6897
4318.2780 2960.1654 24.6512 1 23.8445 1 23.2918 1 0 0 1584.3125
4712.2720 2960.1131 40.7431 0 42.9830 0 25.2955 1 0 0 1569.6057
4733.2970 2959.9257 40.7431 0 42.9830 0 25.7598 1 0 0 1571.7792
5030.2802 2959.8855 40.7431 0 42.9830 0 26.4826 1 0 0 1628.8726
5131.7089 2959.5566 40.7431 0 42.9830 0 26.2126 1 0 0 1660.4312
5141.7081 2959.0079 40.7431 0 42.9830 0 25.4412 1 0 0 1664.3302
5366.5699 2960.0132 40.7431 0 42.9830 0 26.5267 1 0 0 1752.8744
5584.7827 2959.5473 40.7431 0 42.9830 0 26.0257 1 0 0 1862.0927
5656.2338 2960.1948 40.7431 0 42.9830 0 26.4445 1 0 0 1901.2793
6156.1366 2959.9698 23.7541 1 42.9830 0 22.3082 1 0 0 2224.2181
3691.1604 2960.7230 40.7431 0 42.9830 0 25.9791 1 0 0 1795.2018
3724.5981 2961.3327 40.7431 0 42.9830 0 25.0113 1 0 0 1778.4540
3743.4993 2960.8082 40.7431 0 42.9830 0 23.9491 1 0 0 1769.9640
3977.8193 2960.5634 24.2272 1 23.6783 1 23.1343 1 0 0 1673.0438
4238.5251 2961.2000 40.7431 0 42.9830 0 26.5316 1 0 0 1598.1292
4439.3961 2960.7091 40.7431 0 42.9830 0 26.4938 1 0 0 1568.7533
4599.1188 2962.0163 40.7431 0 42.9830 0 26.0040 1 0 0 1561.8273
4648.3588 2960.5102 40.7431 0 42.9830 0 26.3532 1 0 0 1564.8881
4681.2272 2960.8075 40.7431 0 42.9830 0 25.8107 1 0 0 1566.4901
4740.7743 2960.8334 23.4819 1 23.1234 1 22.6230 1 0 0 1571.6504
4769.9240 2960.8688 40.7431 0 42.9830 0 26.3751 1 0 0 1574.9687
4942.1885 2960.1090 40.7431 0 42.9830 0 26.4201 1 0 0 1606.2251
5001.7640 2960.6173 20.9569 1 20.5563 1 20.3921 1 0 0 1620.4159
5111.8665 2961.0108 40.7431 0 42.9830 0 26.5232 1 0 0 1652.5011
5150.7888 2961.0961 40.7431 0 42.9830 0 26.5846 1 0 0 1665.4883
5224.0700 2961.2231 40.7431 0 42.9830 0 26.2623 1 0 0 1692.1316
5320.0941 2960.9819 40.7431 0 42.9830 0 26.2108 1 0 0 1731.4912
5330.5030 2960.6997 40.7431 0 42.9830 0 26.4774 1 0 0 1736.2537
5412.6696 2961.3879 40.7431 0 42.9830 0 26.3751 1 0 0 1772.9747
5461.2059 2961.4850 40.7431 0 42.9830 0 26.3987 1 0 0 1796.3490
5481.4207 2961.2793 40.7431 0 42.9830 0 26.5115 1 0 0 1806.5925
5555.3284 2960.6435 40.7431 0 42.9830 0 26.4268 1 0 0 1845.3470
5600.8589 2961.2745 40.7431 0 42.9830 0 25.7664 1 0 0 1869.4212
5652.0712 2960.8876 40.7431 0 42.9830 0 26.5790 1 0 0 1898.3434
5898.5552 2959.9406 40.7431 0 42.9830 0 25.2517 1 0 0 2049.0745
6224.7191 2960.9206 24.9270 1 42.9830 0 23.3231 1 0 0 2272.8492
3653.8012 2961.7683 40.7431 0 42.9830 0 25.8962 1 0 0 1812.9725
3938.8817 2961.5673 40.7431 0 42.9830 0 25.7088 1 0 0 1686.3893
4107.1362 2961.5302 40.7431 0 27.6871 1 26.0332 1 0 0 1630.4891
4297.7994 2961.5615 40.7431 0 42.9830 0 25.7150 1 0 0 1586.3763
4492.1615 2961.7838 40.7431 0 42.9830 0 26.2642 1 0 0 1564.0241
4522.2851 2962.4654 40.7431 0 42.9830 0 26.2495 1 0 0 1562.0495
4544.1541 2961.9958 40.7431 0 42.9830 0 26.5045 1 0 0 1561.9431
4587.3014 2961.8526 40.7431 0 42.9830 0 25.6995 1 0 0 1561.8482
4621.2470 2961.9004 40.7431 0 24.5877 1 23.8699 1 0 0 1562.4508
4803.0367 2962.1304 40.7431 0 26.8691 1 25.8180 1 0 0 1578.1741
4907.6084 2961.6234 40.7431 0 42.9830 0 26.1770 1 0 0 1597.1792
4950.8683 2962.4963 40.7431 0 42.9830 0 26.5324 1 0 0 1605.9142
5396.6536 2961.4670 23.1780 1 22.7434 1 22.3232 1 0 0 1765.3882
5497.8825 2961.5353 40.7431 0 42.9830 0 26.4177 1 0 0 1814.6933
5514.8961 2961.7900 40.7431 0 42.9830 0 26.4308 1 0 0 1823.1925
5608.8124 2961.6597 40.7431 0 42.9830 0 26.5680 1 0 0 1873.4792
5814.3051 2961.5280 40.7431 0 42.9830 0 26.4261 1 0 0 1994.4205
3483.7074 2962.9448 40.7431 0 42.9830 0 26.1409 1 0 0 1904.0183
4134.9547 2963.0053 40.7431 0 42.9830 0 26.3502 1 0 0 1621.3168
4224.0602 2963.7290 40.7431 0 42.9830 0 25.8585 1 0 0 1598.7636
4312.4450 2963.3345 40.7431 0 42.9830 0 26.5394 1 0 0 1582.1403
4557.9549 2962.5433 40.7431 0 42.9830 0 26.3150 1 0 0 1561.1899
4589.4895 2962.5688 40.7431 0 26.8375 1 25.8027 1 0 0 1561.1517
4757.9224 2963.3127 40.7431 0 42.9830 0 25.8462 1 0 0 1571.0963
4972.0130 2962.4291 40.7431 0 25.8626 1 24.7402 1 0 0 1611.0680
4985.9341 2963.3391 40.7431 0 42.9830 0 26.5243 1 0 0 1613.6807
5066.7044 2963.0202 40.7431 0 42.9830 0 26.4988 1 0 0 1636.4512
5177.3792 2963.2681 40.7431 0 42.9830 0 26.5664 1 0 0 1672.8511
5207.3123 2962.4845 40.7431 0 25.0101 1 24.2299 1 0 0 1684.5991
5366.3007 2963.4412 40.7431 0 42.9830 0 26.5009 1 0 0 1749.6953
5449.0922 2962.6843 40.7431 0 42.9830 0 26.4392 1 0 0 1789.3532
5472.3825 2962.9434 40.7431 0 42.9830 0 26.5394 1 0 0 1800.6289
5582.7340 2962.7238 24.0991 1 23.4710 1 22.9143 1 0 0 1858.3129
5749.1135 2963.0526 40.7431 0 42.9830 0 26.2549 1 0 0 1953.3388
6124.4821 2962.5596 25.3442 1 42.9830 0 23.8911 1 0 0 2199.9805
3599.6940 2963.8641 40.7431 0 42.9830 0 26.1557 1 0 0 1839.2582
4034.2354 2964.2181 40.7431 0 42.9830 0 26.3457 1 0 0 1650.3148
4052.0035 2963.5985 40.7431 0 42.9830 0 26.4468 1 0 0 1645.1729
4162.7474 2963.8482 40.7431 0 42.9830 0 26.1768 1 0 0 1613.1914
4224.8353 2963.6433 40.7431 0 42.9830 0 25.8242 1 0 0 1598.6776
4235.4685 2964.0274 40.7431 0 42.9830 0 26.1303 1 0 0 1596.0113
4525.0382 2963.3207 40.7431 0 42.9830 0 26.1647 1 0 0 1561.1053
4598.6839 2963.4586 40.7431 0 27.4034 1 25.9830 1 0 0 1560.3783
4864.3510 2963.8133 40.7431 0 27.8299 1 26.0257 1 0 0 1586.5636
4925.1580 2964.4302 22.6087 1 22.2256 1 21.8381 1 0 0 1598.1946
5009.7475 2963.5749 40.7431 0 42.9830 0 26.2807 1 0 0 1619.6911
5124.8527 2963.9497 40.7431 0 26.3396 1 24.9837 1 0 0 1653.9991
5181.5530 2964.2275 40.7431 0 42.9830 0 26.1134 1 0 0 1673.4662
5401.1957 2964.3397 40.7431 0 42.9830 0 26.4915 1 0 0 1764.9700
5482.6491 2964.2477 40.7431 0 42.9830 0 26.5283 1 0 0 1804.6440
5549.7954 2964.1195 40.7431 0 42.9830 0 26.5201 1 0 0 1839.4637
5561.9846 2964.4397 40.7431 0 42.9830 0 26.1987 1 0 0 1845.6859
5578.4520 2963.6664 40.7431 0 42.9830 0 26.0664 1 0 0 1855.2001
5737.7368 2963.4091 40.7431 0 26.2859 1 25.3808 1 0 0 1946.2321
5964.0986 2963.9282 40.7431 0 42.9830 0 26.1343 1 0 0 2089.0509
6053.1861 2964.1241 40.7431 0 42.9830 0 26.0268 1 0 0 2149.2041
3422.3847 2964.6946 40.7431 0 42.9830 0 25.5705 1 0 0 1938.3883
3782.3735 2965.2459 40.7431 0 42.9830 0 25.9068 1 0 0 1748.0949
3915.2493 2965.3867 40.7431 0 42.9830 0 26.0554 1 0 0 1691.9175
3950.4528 2964.7470 40.7431 0 42.9830 0 26.3204 1 0 0 1679.1108
4003.3189 2965.1433 40.7431 0 42.9830 0 26.3286 1 0 0 1659.8213
4280.3735 2964.8141 40.7431 0 42.9830 0 26.4581 1 0 0 1586.3103
4296.1534 2963.8183 40.7431 0 42.9830 0 26.3949 1 0 0 1584.4423
4532.9881 2964.6052 40.7431 0 42.9830 0 26.4131 1 0 0 1559.5904
5019.3867 2964.6988 40.7431 0 23.9202 1 23.2381 1 0 0 1621.2281
5062.6774 2965.1001 40.7431 0 42.9830 0 26.2467 1 0 0 1633.2592
5115.8982 2964.6238 40.7431 0 42.9830 0 26.0765 1 0 0 1650.4035
5196.4464 2964.6969 40.7431 0 26.3736 1 24.9800 1 0 0 1678.4916
5270.7403 2964.8988 40.7431 0 42.9830 0 26.1732 1 0 0 1707.2377
5477.8326 2965.0996 40.7431 0 42.9830 0 26.1066 1 0 0 1801.4875
5643.9268 2964.1849 40.7431 0 27.1183 1 25.5453 1 0 0 1891.0114
5779.6845 2966.2170 40.7431 0 42.9830 0 26.1850 1 0 0 1969.3725
5795.2458 2965.3050 40.7431 0 42.9830 0 25.8953 1 0 0 1979.6527
3604.6810 2965.5747 40.7431 0 42.9830 0 26.2788 1 0 0 1835.1678
3636.4436 2965.7538 40.7431 0 42.9830 0 25.6038 1 0 0 1818.4316
3707.2053 2965.8287 20.1271 1 42.9830 0 16.9869 1 0 0 1782.8999
3720.2301 2965.5133 40.7431 0 42.9830 0 25.0954 1 0 0 1776.8781
3957.5202 2965.5939 40.7431 0 26.4556 1 25.3346 1 0 0 1675.7102
4024.1428 2966.1428 40.7431 0 42.9830 0 25.6734 1 0 0 1651.8305
4526.7867 2966.0091 40.7431 0 42.9830 0 26.4397 1 0 0 1558.3639
4662.8630 2965.5610 40.7431 0 25.9895 1 25.0116 1 0 0 1560.5984
4904.6625 2966.2293 40.7431 0 42.9830 0 26.4578 1 0 0 1592.0612
5146.8057 2966.2278 40.7431 0 42.9830 0 26.3866 1 0 0 1659.2963
5146.8057 2966.2278 40.7431 0 42.9830 0 26.3866 1 0 0 1659.2963
5247.6622 2965.9535 40.7431 0 42.9830 0 26.5193 1 0 0 1696.9865
5358.2018 2966.2763 40.7431 0 42.9830 0 26.5154 1 0 0 1743.5116
5384.3531 2966.3738 40.7431 0 42.9830 0 26.2589 1 0 0 1755.3378
5437.3100 2965.5048 40.7431 0 42.9830 0 25.6950 1 0 0 1781.1550
5557.1284 2965.5608 40.7431 0 42.9830 0 26.4767 1 0 0 1842.1436
5581.4583 2965.6946 40.7431 0 42.9830 0 25.2941 1 0 0 1855.1253
5600.2704 2965.5910 40.7431 0 42.9830 0 26.3483 1 0 0 1865.4915
5630.0747 2966.1240 40.7431 0 42.9830 0 26.3335 1 0 0 1881.6057
3523.6789 2967.0390 40.7431 0 42.9830 0 26.2353 1 0 0 1878.0126
3526.8687 2967.0956 40.7431 0 42.9830 0 26.1743 1 0 0 1876.1830
3693.4188 2966.7449 40.7431 0 42.9830 0 24.6407 1 0 0 1788.8483
3880.7412 2967.0175 40.7431 0 42.9830 0 26.1659 1 0 0 1704.1667
4083.2350 2966.9808 40.7431 0 42.9830 0 25.3741 1 0 0 1632.2992
4413.9832 2966.7207 40.7431 0 42.9830 0 26.1325 1 0 0 1565.1633
4740.6971 2967.2455 40.7431 0 42.9830 0 26.5448 1 0 0 1565.2662
4779.9212 2967.0745 40.7431 0 42.9830 0 26.1398 1 0 0 1570.0889
4795.2663 2967.3755 40.7431 0 42.9830 0 26.5084 1 0 0 1571.8737
4959.4082 2966.7340 25.2308 1 42.9830 0 26.3588 1 0 0 1603.8238
4987.6181 2966.9885 40.7431 0 42.9830 0 26.4427 1 0 0 1610.5835
5370.6345 2967.2779 40.7431 0 42.9830 0 26.5442 1 0 0 1748.2447
5422.6101 2967.4868 40.7431 0 42.9830 0 26.5514 1 0 0 1772.3391
5596.6058 2966.9438 40.7431 0 42.9830 0 26.1049 1 0 0 1862.3477
5757.4338 2967.1694 40.7431 0 42.9830 0 26.3923 1 0 0 1955.0750
3395.5982 2967.7875 24.7470 1 42.9830 0 23.5662 1 0 0 1951.9598
3896.1107 2968.0280 40.7431 0 25.7436 1 24.6822 1 0 0 1697.0429
4261.2501 2967.5177 21.9830 1 21.6150 1 21.3126 1 0 0 1587.3148
4382.7211 2968.3489 40.7431 0 42.9830 0 25.8240 1 0 0 1567.0587
4482.7533 2968.1521 40.7431 0 42.9830 0 26.4264 1 0 0 1558.1893
4520.7106 2967.0718 40.7431 0 42.9830 0 26.2167 1 0 0 1557.4991
4672.9191 2968.1209 23.6060 1 23.0532 1 22.5502 1 0 0 1558.6463
4711.5197 2968.4837 40.7431 0 42.9830 0 26.5655 1 0 0 1561.2014
5186.3938 2967.8617 40.7431 0 42.9830 0 26.5382 1 0 0 1671.8463
5209.7834 2967.9126 25.4477 1 42.9830 0 26.4422 1 0 0 1680.5028
5241.4486 2968.2748 40.7431 0 42.9830 0 26.5599 1 0 0 1692.3971
5380.3995 2967.9127 40.7431 0 42.9830 0 26.4225 1 0 0 1752.1503
5386.0582 2968.1644 40.7431 0 42.9830 0 26.2155 1 0 0 1754.5376
5391.0344 2969.1203 40.7431 0 42.9830 0 25.6246 1 0 0 1755.9990
5502.0887 2967.6266 40.7431 0 27.3882 1 25.8178 1 0 0 1811.6029
5697.5208 2968.3008 40.7431 0 26.2772 1 25.5846 1 0 0 1918.4948
5723.8328 2968.3821 40.7431 0 42.9830 0 26.3134 1 0 0 1933.9513
5736.7290 2968.1306 40.7431 0 42.9830 0 26.4755 1 0 0 1941.8456
5777.0840 2967.8641 40.7431 0 42.9830 0 26.1171 1 0 0 1966.4786
5817.9541 2967.6763 40.7431 0 42.9830 0 25.7906 1 0 0 1991.8847
6082.3789 2968.3773 40.7431 0 42.9830 0 25.6216 1 0 0 2166.3392
3994.0150 2968.5022 40.7431 0 42.9830 0 26.3977 1 0 0 1659.8977
4790.0493 2969.0599 40.7431 0 42.9830 0 25.9155 1 0 0 1569.4805
4798.9866 2968.8356 40.7431 0 42.9830 0 26.5067 1 0 0 1570.9557
4898.0622 2969.4491 40.7431 0 42.9830 0 25.8208 1 0 0 1587.5526
5023.8970 2968.7839 40.7431 0 42.9830 0 25.3810 1 0 0 1618.5472
5235.7889 2968.9428 40.7431 0 42.9830 0 26.3870 1 0 0 1689.5595
5305.6307 2969.4789 40.7431 0 42.9830 0 26.0664 1 0 0 1717.6191
5331.7634 2968.5210 40.7431 0 42.9830 0 26.5463 1 0 0 1729.7680
5367.4785 2969.0536 40.7431 0 42.9830 0 26.5497 1 0 0 1745.2275
5627.6255 2968.9969 40.7431 0 42.9830 0 26.3686 1 0 0 1877.8535
5772.6419 2968.7859 40.7431 0 42.9830 0 26.2851 1 0 0 1963.0346
5779.6845 2966.2170 40.7431 0 42.9830 0 26.1850 1 0 0 1969.3725
3688.9151 2970.3027 40.7431 0 42.9830 0 25.9204 1 0 0 1787.9787
4186.9641 2969.6759 40.7431 0 42.9830 0 26.5229 1 0 0 1601.5279
4336.5288 2970.1296 40.7431 0 42.9830 0 25.8550 1 0 0 1571.6151
4457.8323 2969.7615 40.7431 0 42.9830 0 25.8224 1 0 0 1558.2477
4513.6613 2969.6657 40.7431 0 27.8269 1 26.1339 1 0 0 1555.1659
4523.8817 2970.2067 40.7431 0 42.9830 0 25.3429 1 0 0 1554.2599
4528.8255 2969.6828 40.7431 0 42.9830 0 26.5547 1 0 0 1554.6309
4663.8802 2970.1565 40.7431 0 42.9830 0 26.5026 1 0 0 1556.0685
4663.8802 2970.1565 40.7431 0 42.9830 0 26.5026 1 0 0 1556.0685
4681.3600 2969.9617 40.7431 0 42.9830 0 26.5595 1 0 0 1557.3664
4717.0322 2970.0514 40.7431 0 42.9830 0 26.5145 1 0 0 1560.1342
4740.3555 2969.5183 40.7431 0 42.9830 0 26.4545 1 0 0 1562.9700
4790.0493 2969.0599 40.7431 0 42.9830 0 25.9155 1 0 0 1569.4805
4812.7414 2970.0500 40.7431 0 42.9830 0 26.1423 1 0 0 1571.7812
4945.9018 2970.4738 40.7431 0 42.9830 0 25.7992 1 0 0 1596.9974
4953.8320 2969.6463 40.7431 0 42.9830 0 26.3086 1 0 0 1599.6649
5072.4007 2969.8627 40.7431 0 42.9830 0 26.0810 1 0 0 1631.6568
5289.4968 2970.4113 40.7431 0 42.9830 0 25.7312 1 0 0 1709.9653
5382.2233 2969.6369 40.7431 0 42.9830 0 25.3653 1 0 0 1751.4601
5412.3532 2969.9199 40.7431 0 42.9830 0 25.9723 1 0 0 1765.3111
5624.0473 2969.6974 40.7431 0 42.9830 0 26.4345 1 0 0 1875.2683
5969.4246 2970.4522 22.3978 1 42.9830 0 21.6475 1 0 0 2087.7397
6005.7333 2969.7130 40.7431 0 42.9830 0 25.1409 1 0 0 2112.7184
6075.8482 2969.6308 40.7431 0 42.9830 0 25.4983 1 0 0 2160.8965
3578.0629 2971.0209 40.7431 0 42.9830 0 26.3436 1 0 0 1844.7844
3836.5994 2970.9775 40.7431 0 42.9830 0 25.2903 1 0 0 1719.0270
4115.9165 2971.1877 40.7431 0 42.9830 0 25.4545 1 0 0 1618.7305
4549.5600 2971.0136 40.7431 0 42.9830 0 25.7087 1 0 0 1552.8313
4728.1998 2970.7928 40.7431 0 42.9830 0 26.0197 1 0 0 1560.4574
4743.5076 2970.7894 40.7431 0 42.9830 0 26.5013 1 0 0 1562.0443
4855.4575 2970.8958 23.8492 1 23.1294 1 22.6503 1 0 0 1577.9924
5118.5578 2971.0945 40.7431 0 42.9830 0 26.4817 1 0 0 1645.1703
5220.4753 2971.3805 40.7431 0 42.9830 0 26.1196 1 0 0 1681.3726
5275.2523 2971.2090 40.7431 0 42.9830 0 26.4203 1 0 0 1703.3299
5399.0399 2971.2574 40.7431 0 42.9830 0 26.4803 1 0 0 1757.8489
5434.5319 2970.7341 40.7431 0 42.9830 0 26.3655 1 0 0 1775.2345
5462.4969 2970.8085 40.7431 0 42.9830 0 25.5977 1 0 0 1788.8876
5635.4815 2970.5427 40.7431 0 42.9830 0 26.3500 1 0 0 1880.9946
5826.5132 2971.1919 40.7431 0 42.9830 0 26.3306 1 0 0 1994.5020
6013.2270 2971.0826 19.5135 1 42.9830 0 19.4574 1 0 0 2116.7979
3479.8683 2972.3501 40.7431 0 42.9830 0 26.2735 1 0 0 1898.5271
3695.1997 2972.3959 40.7431 0 42.9830 0 26.1397 1 0 0 1783.0534
3718.6210 2972.1127 40.7431 0 42.9830 0 24.8353 1 0 0 1771.8706
3781.2685 2971.5346 40.7431 0 42.9830 0 26.1541 1 0 0 1742.9934
3948.0734 2971.8781 40.7431 0 42.9830 0 25.4684 1 0 0 1673.3814
4295.3745 2971.8611 40.7431 0 42.9830 0 26.2848 1 0 0 1576.6627
4584.5107 2971.9229 40.7431 0 27.8448 1 26.4220 1 0 0 1551.7575
4628.6461 2971.7652 40.7431 0 42.9830 0 25.6596 1 0 0 1552.8316
4644.7555 2973.1721 40.7431 0 27.6445 1 26.1450 1 0 0 1552.0729
4765.0695 2971.8365 40.7431 0 42.9830 0 26.5671 1 0 0 1563.4869
4788.1478 2972.4231 40.7431 0 42.9830 0 26.1261 1 0 0 1565.8885
4805.6247 2972.3552 40.7431 0 42.9830 0 26.0325 1 0 0 1568.4375
5249.2233 2971.6654 40.7431 0 42.9830 0 26.2579 1 0 0 1692.3669
5391.0344 2969.1203 40.7431 0 42.9830 0 25.6246 1 0 0 1755.9990
5423.3589 2971.8629 40.7431 0 27.1488 1 25.8871 1 0 0 1768.8573
5912.6487 2971.8198 40.7431 0 42.9830 0 26.0885 1 0 0 2049.2000
5951.5863 2971.9347 21.4791 1 42.9830 0 20.7730 1 0 0 2074.7531
6203.0776 2971.9529 24.7261 1 42.9830 0 23.2620 1 0 0 2249.5599
3242.6625 2973.0121 24.8232 1 42.9830 0 22.8487 1 0 0 2043.9793
3610.6136 2973.2860 40.7431 0 42.9830 0 25.6487 1 0 0 1825.4865
3990.1402 2973.0744 40.7431 0 42.9830 0 25.8844 1 0 0 1656.9770
4107.3797 2972.7845 40.7431 0 42.9830 0 25.8512 1 0 0 1619.6397
4110.1572 2973.0813 40.7431 0 42.9830 0 25.9055 1 0 0 1618.5568
4496.4259 2972.5685 40.7431 0 26.2686 1 24.9797 1 0 0 1553.0346
4509.8757 2973.3138 40.7431 0 42.9830 0 26.0044 1 0 0 1551.6732
4526.1706 2973.4595 40.7431 0 42.9830 0 25.0050 1 0 0 1550.9360
4530.1505 2973.1833 40.7431 0 42.9830 0 24.9371 1 0 0 1551.0936
4975.6987 2972.6144 40.7431 0 42.9830 0 26.0038 1 0 0 1602.1192
4995.4761 2973.1112 40.7431 0 42.9830 0 26.3733 1 0 0 1606.7083
5065.6078 2973.3988 40.7431 0 42.9830 0 25.6019 1 0 0 1626.2249
5157.2083 2972.9061 40.7431 0 42.9830 0 26.0926 1 0 0 1656.6609
5160.2047 2972.5252 40.7431 0 42.9830 0 25.6878 1 0 0 1658.0738
5234.8289 2973.2953 40.7431 0 42.9830 0 25.9656 1 0 0 1685.1788
5379.4803 2972.8074 40.7431 0 42.9830 0 25.4485 1 0 0 1747.3821
5474.0940 2972.8361 40.7431 0 42.9830 0 26.3788 1 0 0 1792.9194
5545.0554 2972.9353 40.7431 0 42.9830 0 26.3598 1 0 0 1829.4761
5675.5649 2972.9080 40.7431 0 42.9830 0 26.4892 1 0 0 1901.9657
5728.3348 2972.8145 40.7431 0 42.9830 0 25.8783 1 0 0 1933.0728
5746.8336 2972.9108 40.7431 0 42.9830 0 26.3576 1 0 0 1944.0959
5795.1660 2973.1170 40.7431 0 42.9830 0 26.3093 1 0 0 1973.4598
5882.1929 2972.8319 40.7431 0 42.9830 0 26.2277 1 0 0 2028.6670
3494.8516 2973.5970 40.7431 0 42.9830 0 24.0887 1 0 0 1888.9057
4057.0433 2973.8459 40.7431 0 42.9830 0 26.2706 1 0 0 1633.8563
4067.9557 2973.6168 40.7431 0 42.9830 0 26.0747 1 0 0 1630.6519
4192.8295 2973.6674 40.7431 0 42.9830 0 25.9553 1 0 0 1596.2432
4310.0064 2974.4415 40.7431 0 27.1144 1 25.8315 1 0 0 1571.5959
5074.1588 2974.1335 40.7431 0 27.1118 1 26.3159 1 0 0 1628.1292
5108.9892 2974.0476 40.7431 0 42.9830 0 25.7928 1 0 0 1639.2380
5335.9061 2974.4894 40.7431 0 42.9830 0 26.4545 1 0 0 1726.2278
5580.3653 2973.7608 40.7431 0 42.9830 0 25.6125 1 0 0 1847.7611
5761.7391 2973.5028 40.7431 0 42.9830 0 25.2809 1 0 0 1952.6516
4121.9911 2974.6047 40.7431 0 42.9830 0 26.2315 1 0 0 1613.7403
4227.6561 2974.8852 40.7431 0 42.9830 0 26.0808 1 0 0 1587.0910
4227.6561 2974.8852 40.7431 0 42.9830 0 26.0808 1 0 0 1587.0910
4411.8409 2975.3921 40.7431 0 42.9830 0 26.0075 1 0 0 1556.7600
4513.4597 2975.2675 40.7431 0 42.9830 0 26.0075 1 0 0 1549.5763
4536.7267 2974.6086 40.7431 0 42.9830 0 24.3499 1 0 0 1549.4953
4616.0319 2974.9708 40.7431 0 42.9830 0 26.5304 1 0 0 1549.2372
4803.6888 2974.5336 40.7431 0 42.9830 0 26.5117 1 0 0 1565.9982
4893.2657 2974.8276 40.7431 0 42.9830 0 26.2071 1 0 0 1581.3131
4920.2589 2975.2067 40.7431 0 42.9830 0 26.2903 1 0 0 1586.6074
5077.6752 2974.7009 40.7431 0 42.9830 0 26.1912 1 0 0 1628.6725
5132.9241 2974.5785 40.7431 0 42.9830 0 26.1821 1 0 0 1646.7004
5283.7546 2974.5130 40.7431 0 42.9830 0 25.7974 1 0 0 1703.8416
5345.9822 2975.3821 40.7431 0 42.9830 0 26.1871 1 0 0 1729.8977
5393.4033 2973.5395 40.7431 0 42.9830 0 25.9825 1 0 0 1753.1935
5427.1890 2974.4484 40.7431 0 26.6054 1 25.6066 1 0 0 1768.4334
5522.7026 2975.2257 40.7431 0 42.9830 0 25.7824 1 0 0 1815.7610
5635.5842 2973.3239 40.7431 0 42.9830 0 25.8512 1 0 0 1878.7568
5689.9414 2975.3259 40.7431 0 42.9830 0 25.8416 1 0 0 1908.3633
5708.0889 2974.6771 40.7431 0 42.9830 0 26.0841 1 0 0 1919.5519
5708.0889 2974.6771 40.7431 0 42.9830 0 26.0841 1 0 0 1919.5519
5833.9891 2974.8980 40.7431 0 42.9830 0 26.0252 1 0 0 1996.3274
5863.8446 2975.0786 40.7431 0 42.9830 0 24.6268 1 0 0 2015.1599
3713.1954 2976.4812 40.7431 0 42.9830 0 25.9636 1 0 0 1770.6789
4155.1397 2976.4238 40.7431 0 42.9830 0 26.3828 1 0 0 1603.0079
4253.6237 2976.1730 40.7431 0 42.9830 0 26.2181 1 0 0 1580.3605
4415.4025 2976.3766 40.7431 0 42.9830 0 26.0808 1 0 0 1555.4129
4423.1557 2975.5834 40.7431 0 42.9830 0 25.6390 1 0 0 1555.4292
4557.0793 2976.4111 40.7431 0 42.9830 0 26.2906 1 0 0 1547.3323
4608.6890 2976.3862 40.7431 0 42.9830 0 26.5226 1 0 0 1547.6420
4629.8134 2975.7514 40.7431 0 42.9830 0 26.5647 1 0 0 1548.8892
4644.7555 2973.1721 40.7431 0 27.6445 1 26.1450 1 0 0 1552.0729
4734.4829 2976.0859 40.7431 0 42.9830 0 26.1827 1 0 0 1555.8243
4795.4495 2975.5013 21.0272 1 20.5938 1 20.3112 1 0 0 1563.8548
4993.2408 2976.4527 40.7431 0 42.9830 0 26.2908 1 0 0 1602.8983
5064.3638 2976.0995 40.7431 0 42.9830 0 26.5117 1 0 0 1623.2746
5345.9822 2975.3821 40.7431 0 42.9830 0 26.1871 1 0 0 1729.8977
5351.3264 2975.5922 40.7431 0 42.9830 0 26.0811 1 0 0 1732.1003
5386.4184 2976.0078 19.5733 1 19.8165 1 19.8530 1 0 0 1747.7551
5467.6084 2975.5139 40.7431 0 42.9830 0 26.4628 1 0 0 1787.3536
5599.8610 2976.0014 40.7431 0 42.9830 0 26.3408 1 0 0 1856.5794
6080.0787 2976.3646 22.1584 1 42.9830 0 19.5083 1 0 0 2159.0072
6228.2644 2975.8813 23.7588 1 42.9830 0 22.4402 1 0 0 2265.1762
3700.5347 2977.4783 40.7431 0 42.9830 0 24.1505 1 0 0 1776.0026
4087.6113 2976.6012 40.7431 0 42.9830 0 26.2053 1 0 0 1621.8083
4236.7433 2977.0242 40.7431 0 42.9830 0 25.6241 1 0 0 1583.0409
4303.6008 2976.5125 40.7431 0 42.9830 0 24.5346 1 0 0 1570.6460
4311.6081 2977.3734 40.7431 0 42.9830 0 26.2571 1 0 0 1568.4368
4476.1486 2976.7077 40.7431 0 42.9830 0 26.0732 1 0 0 1550.0530
4547.5467 2976.8776 40.7431 0 42.9830 0 26.5579 1 0 0 1547.0017
4781.0498 2977.3415 40.7431 0 42.9830 0 26.3929 1 0 0 1560.0600
4807.0709 2976.9384 40.7431 0 27.1678 1 26.0909 1 0 0 1564.1190
4936.9884 2976.9363 40.7431 0 42.9830 0 26.0298 1 0 0 1588.6546
5193.2479 2976.9896 40.7431 0 42.9830 0 25.9765 1 0 0 1665.8896
5363.5030 2977.2502 40.7431 0 42.9830 0 26.2703 1 0 0 1736.1196
5378.9762 2976.7837 40.7431 0 42.9830 0 25.9247 1 0 0 1743.6213
5448.6228 2976.9206 40.7431 0 42.9830 0 26.5206 1 0 0 1776.7166
5585.4412 2976.8334 40.7431 0 42.9830 0 26.3297 1 0 0 1847.9570
5692.0179 2977.1879 40.7431 0 42.9830 0 25.9553 1 0 0 1908.0684
5788.2509 2977.2464 40.7431 0 42.9830 0 25.9801 1 0 0 1965.9397
5827.9482 2977.2690 40.7431 0 42.9830 0 26.5325 1 0 0 1990.6788
5845.1651 2977.2447 40.7431 0 42.9830 0 26.3805 1 0 0 2001.5844
5924.8614 2977.4781 40.7431 0 42.9830 0 26.2624 1 0 0 2052.9318
5965.3265 2977.1956 40.7431 0 42.9830 0 25.9641 1 0 0 2079.9849
6029.3181 2977.1437 40.7431 0 42.9830 0 26.3397 1 0 0 2123.3499
3893.1047 2977.8959 40.7431 0 42.9830 0 25.8016 1 0 0 1689.2120
4060.2144 2977.9489 40.7431 0 26.3323 1 25.1853 1 0 0 1628.9613
4159.0928 2978.2635 40.7431 0 42.9830 0 26.5497 1 0 0 1600.2019
4189.8701 2978.1089 40.7431 0 42.9830 0 26.4752 1 0 0 1592.6426
4195.2317 2978.1509 40.7431 0 42.9830 0 26.4994 1 0 0 1591.3160
4248.0152 2977.5162 40.7431 0 24.6942 1 23.9600 1 0 0 1580.1940
4426.0662 2978.4276 40.7431 0 42.9830 0 26.1471 1 0 0 1552.3177
4521.4566 2978.1211 40.7431 0 42.9830 0 24.7688 1 0 0 1546.4307
4551.1457 2978.0926 40.7431 0 42.9830 0 26.4096 1 0 0 1545.7286
4953.6844 2977.5238 40.7431 0 42.9830 0 26.5161 1 0 0 1591.9781
5184.0431 2977.5524 40.7431 0 42.9830 0 26.2247 1 0 0 1661.9683
5223.2770 2978.0820 40.7431 0 42.9830 0 26.1916 1 0 0 1676.2703
5360.1728 2977.6518 40.7431 0 42.9830 0 26.3447 1 0 0 1734.2504
5490.8759 2977.2232 40.7431 0 42.9830 0 26.2348 1 0 0 1797.6242
5581.4886 2976.7339 40.7431 0 27.2872 1 26.1634 1 0 0 1845.8807
5706.3527 2978.4468 40.7431 0 42.9830 0 25.6218 1 0 0 1915.4847
6087.5968 2978.2681 40.7431 0 42.9830 0 25.7186 1 0 0 2162.8968
3471.7549 2978.9846 40.7431 0 42.9830 0 26.2397 1 0 0 1897.8121
3696.5258 2979.3469 40.7431 0 42.9830 0 25.3192 1 0 0 1776.3537
4262.7637 2979.1162 40.7431 0 42.9830 0 26.4851 1 0 0 1575.6458
4354.7440 2978.5570 24.3474 1 23.6759 1 23.0956 1 0 0 1560.6181
4412.4834 2979.1930 40.7431 0 42.9830 0 26.2544 1 0 0 1552.9128
4783.3609 2978.5487 40.7431 0 42.9830 0 26.1229 1 0 0 1559.1716
4900.0556 2979.3493 40.7431 0 42.9830 0 26.5073 1 0 0 1578.2719
4942.6036 2978.6255 40.7431 0 24.9640 1 24.2466 1 0 0 1588.3025
5051.7070 2979.1391 40.7431 0 42.9830 0 26.2385 1 0 0 1616.5945
5343.5345 2978.8199 40.7431 0 42.9830 0 26.4478 1 0 0 1725.7292
5393.3189 2978.8807 40.7431 0 42.9830 0 25.7100 1 0 0 1748.4333
5838.3101 2979.0074 24.1006 1 23.3068 1 22.8120 1 0 0 1995.8746
4013.1159 2980.0460 40.7431 0 42.9830 0 26.4618 1 0 0 1642.4629
4017.1697 2979.7228 25.0204 1 24.3070 1 23.7579 1 0 0 1641.3861
4230.3411 2979.0927 40.7431 0 42.9830 0 26.4371 1 0 0 1582.3995
5041.4708 2979.5125 40.7431 0 42.9830 0 26.3246 1 0 0 1613.2441
5140.5457 2979.6583 40.7431 0 42.9830 0 26.2174 1 0 0 1644.5312
5297.0712 2980.0906 40.7431 0 24.5586 1 23.8008 1 0 0 1704.3760
5644.6451 2979.6849 40.7431 0 42.9830 0 26.3826 1 0 0 1878.6586
5681.4545 2980.0436 40.7431 0 27.1432 1 25.8768 1 0 0 1899.5788
5754.3596 2980.4822 40.7431 0 42.9830 0 25.9814 1 0 0 1942.6242
5821.3590 2979.8485 40.7431 0 42.9830 0 25.8932 1 0 0 1984.5287
3161.6097 2981.3758 40.7431 0 42.9830 0 26.3062 1 0 0 2091.5129
3374.3439 2981.3593 40.7431 0 42.9830 0 24.6717 1 0 0 1954.1387
3711.1558 2981.3450 40.7431 0 42.9830 0 25.7567 1 0 0 1767.4258
4517.0881 2979.5658 40.7431 0 42.9830 0 25.5863 1 0 0 1545.1426
4542.5444 2981.3100 40.7431 0 42.9830 0 24.9343 1 0 0 1542.6649
4607.4855 2980.6352 40.7431 0 42.9830 0 25.8288 1 0 0 1543.3677
4759.9365 2981.2113 40.7431 0 42.9830 0 26.3633 1 0 0 1553.5610
4853.0549 2980.9088 21.6213 1 21.2068 1 20.9280 1 0 0 1567.7116
4978.3570 2980.8917 40.7431 0 42.9830 0 26.4967 1 0 0 1594.7786
5131.5587 2980.3590 40.7431 0 42.9830 0 26.3247 1 0 0 1640.7996
5249.3022 2980.7547 40.7431 0 42.9830 0 26.5613 1 0 0 1684.0671
5378.1641 2980.6814 40.7431 0 42.9830 0 26.1151 1 0 0 1739.7890
5465.4229 2981.2035 40.7431 0 25.6990 1 24.9662 1 0 0 1781.3336
5522.7451 2980.8030 40.7431 0 42.9830 0 25.8544 1 0 0 1811.0294
5587.3215 2981.0200 40.7431 0 42.9830 0 26.3128 1 0 0 1845.4854
5840.9265 2981.1507 40.7431 0 42.9830 0 23.6834 1 0 0 1995.8757
5938.8115 2980.9890 40.7431 0 42.9830 0 25.8557 1 0 0 2059.5044
3420.3891 2982.2148 40.7431 0 42.9830 0 26.0310 1 0 0 1925.5211
3802.0539 2982.3559 40.7431 0 42.9830 0 26.1291 1 0 0 1723.9532
4069.6553 2981.5503 40.7431 0 42.9830 0 25.9141 1 0 0 1622.5831
4129.4651 2981.9502 40.7431 0 42.9830 0 26.0835 1 0 0 1604.6024
4380.2678 2982.2137 40.7431 0 42.9830 0 25.9390 1 0 0 1553.6034
4419.7330 2982.4833 20.6391 1 20.5526 1 20.5516 1 0 0 1548.9000
4546.8151 2982.0482 40.7431 0 42.9830 0 25.5240 1 0 0 1541.8447
4775.7415 2981.7790 40.7431 0 42.9830 0 26.5509 1 0 0 1554.9653
4791.5504 2982.0583 40.7431 0 42.9830 0 26.2443 1 0 0 1556.8152
5008.4809 2981.4673 40.7431 0 27.4826 1 26.0561 1 0 0 1602.1208
5158.6863 2982.0484 40.7431 0 42.9830 0 25.7537 1 0 0 1648.6296
5258.5863 2982.3677 40.7431 0 42.9830 0 26.4276 1 0 0 1686.3351
5273.2370 2982.3289 40.7431 0 42.9830 0 26.1244 1 0 0 1692.3680
5393.8440 2982.3682 40.7431 0 42.9830 0 26.5067 1 0 0 1745.5992
5495.5256 2981.9996 40.7431 0 42.9830 0 26.1208 1 0 0 1795.8975
5959.6343 2981.8383 40.7431 0 42.9830 0 26.1801 1 0 0 2072.7268
3706.9367 2983.3036 40.7431 0 42.9830 0 25.6380 1 0 0 1767.7834
4052.8081 2982.6662 40.7431 0 42.9830 0 25.7875 1 0 0 1626.8450
4344.1137 2983.2438 23.2149 1 22.8815 1 22.4257 1 0 0 1557.5139
4449.1315 2982.6959 40.7431 0 42.9830 0 25.5426 1 0 0 1546.0302
4512.3404 2983.2624 40.7431 0 42.9830 0 26.3054 1 0 0 1541.6322
4598.8375 2983.3052 40.7431 0 42.9830 0 25.9338 1 0 0 1540.5366
4614.1603 2983.1008 22.5414 1 22.1161 1 21.7690 1 0 0 1541.0607
4671.1404 2982.6060 40.7431 0 42.9830 0 26.3454 1 0 0 1544.0779
4715.9791 2983.3713 40.7431 0 42.9830 0 26.1931 1 0 0 1546.7738
4797.1813 2983.4584 40.7431 0 42.9830 0 26.1504 1 0 0 1556.2251
4834.5797 2983.3945 40.7431 0 42.9830 0 26.2287 1 0 0 1562.0817
4947.6280 2983.0812 40.7431 0 42.9830 0 26.3282 1 0 0 1585.1443
5278.2506 2982.5399 40.7431 0 42.9830 0 25.8339 1 0 0 1694.2527
5390.4121 2982.5773 40.7431 0 42.9830 0 26.0611 1 0 0 1743.8059
5498.6997 2983.0780 40.7431 0 42.9830 0 26.1246 1 0 0 1796.6029
5509.8192 2983.3406 40.7431 0 42.9830 0 26.5459 1 0 0 1802.1246
5516.7129 2982.5464 40.7431 0 42.9830 0 25.7758 1 0 0 1806.3902
5558.5999 2983.4315 40.7431 0 42.9830 0 26.4531 1 0 0 1827.8454
5602.8044 2983.2439 23.9356 1 23.3075 1 22.7974 1 0 0 1852.1791
5792.1102 2983.2477 40.7431 0 42.9830 0 26.5444 1 0 0 1963.6136
5873.6414 2982.9469 40.7431 0 42.9830 0 26.5425 1 0 0 2015.4216
5942.7248 2983.2924 40.7431 0 42.9830 0 26.5683 1 0 0 2060.3765
6085.7676 2982.5847 40.7431 0 42.9830 0 26.1480 1 0 0 2158.5335
3290.8600 2984.4267 40.7431 0 42.9830 0 25.6912 1 0 0 2004.1301
3700.0992 2983.7544 40.7431 0 42.9830 0 25.6725 1 0 0 1770.7563
3739.4760 2983.5410 40.7431 0 42.9830 0 26.1085 1 0 0 1751.8378
4582.9025 2983.1486 40.7431 0 27.0942 1 25.9083 1 0 0 1540.5223
4702.2448 2984.3680 40.7431 0 42.9830 0 25.8656 1 0 0 1544.5835
4826.1512 2983.6893 40.7431 0 42.9830 0 26.4393 1 0 0 1560.4088
4862.2331 2983.9985 25.7274 1 42.9830 0 26.5545 1 0 0 1566.3322
4895.5277 2984.4272 40.7431 0 42.9830 0 26.4074 1 0 0 1572.3725
4923.2064 2984.3312 40.7431 0 42.9830 0 25.7517 1 0 0 1578.3525
5244.2216 2983.7914 40.7431 0 42.9830 0 26.2946 1 0 0 1679.2522
5249.8921 2984.2878 40.7431 0 42.9830 0 26.2973 1 0 0 1681.0677
5327.6723 2983.8295 40.7431 0 42.9830 0 25.7520 1 0 0 1714.2164
5387.1155 2983.6794 40.7431 0 42.9830 0 26.3772 1 0 0 1741.2908
5640.0343 2983.9766 40.7431 0 42.9830 0 25.9949 1 0 0 1872.5051
5757.4513 2983.5064 40.7431 0 42.9830 0 26.1994 1 0 0 1942.1046
5833.2317 2984.3279 40.7431 0 42.9830 0 26.4462 1 0 0 1988.5410
3597.4771 2984.5405 40.7431 0 42.9830 0 26.2151 1 0 0 1822.9435
3821.9001 2984.7331 40.7431 0 42.9830 0 26.0496 1 0 0 1713.0184
4313.2489 2984.6175 40.7431 0 42.9830 0 25.9738 1 0 0 1561.0202
4348.3609 2984.6183 40.7431 0 42.9830 0 25.3938 1 0 0 1555.5318
4426.2697 2984.5121 40.7431 0 42.9830 0 26.0458 1 0 0 1546.2417
4630.2983 2985.4186 22.1947 1 21.7687 1 21.4580 1 0 0 1539.2458
4648.8031 2984.7505 40.7431 0 42.9830 0 25.7563 1 0 0 1540.6968
5172.2564 2985.4004 40.7431 0 42.9830 0 25.9536 1 0 0 1650.3633
5428.1830 2984.7633 40.7431 0 42.9830 0 26.3705 1 0 0 1759.8863
5539.3541 2984.8876 40.7431 0 25.8458 1 24.7732 1 0 0 1816.3205
5553.6893 2985.6694 40.7431 0 42.9830 0 25.9545 1 0 0 1823.3177
5562.6632 2984.6434 40.7431 0 42.9830 0 26.0804 1 0 0 1829.0167
5575.6773 2985.0929 40.7431 0 42.9830 0 26.5184 1 0 0 1835.7048
5662.4747 2985.3081 40.7431 0 42.9830 0 26.2546 1 0 0 1884.2796
5751.1570 2985.4763 40.7431 0 42.9830 0 26.0189 1 0 0 1936.7117
5829.6712 2985.3191 40.7431 0 42.9830 0 26.5143 1 0 0 1985.5208
5909.5068 2984.5642 40.7431 0 42.9830 0 26.2563 1 0 0 2037.5056
5967.4991 2985.3458 40.7431 0 42.9830 0 26.5486 1 0 0 2075.3903
3152.6664 2985.7149 40.7431 0 42.9830 0 25.8403 1 0 0 2094.3758
3991.6937 2986.7983 40.7431 0 42.9830 0 26.3023 1 0 0 1643.5902
4035.7079 2985.6308 40.7431 0 25.7530 1 24.7668 1 0 0 1629.6091
4103.0078 2986.2092 40.7431 0 42.9830 0 26.3643 1 0 0 1608.0658
4296.9294 2985.5529 40.7431 0 42.9830 0 26.5810 1 0 0 1562.9120
4499.9641 2985.8317 25.2024 1 42.9830 0 26.0699 1 0 0 1539.6133
4506.6977 2986.1996 40.7431 0 42.9830 0 26.1974 1 0 0 1538.9351
4530.4754 2985.7069 18.6082 1 17.7924 1 17.1516 1 0 0 1538.5658
4543.4445 2985.2605 40.7431 0 42.9830 0 25.6640 1 0 0 1538.6969
4620.2667 2985.8941 40.7431 0 42.9830 0 25.7431 1 0 0 1538.4385
5042.2767 2985.9163 40.7431 0 42.9830 0 26.2668 1 0 0 1607.3502
5083.0739 2986.3698 40.7431 0 42.9830 0 26.5188 1 0 0 1619.2668
5125.0675 2986.1671 40.7431 0 42.9830 0 26.4401 1 0 0 1633.1376
5333.9790 2986.2179 40.7431 0 42.9830 0 25.9861 1 0 0 1714.8557
5364.9915 2986.3250 40.7431 0 42.9830 0 26.2371 1 0 0 1728.7217
5403.2410 2985.5951 40.7431 0 42.9830 0 26.3117 1 0 0 1747.1891
5463.7133 2986.1564 40.7431 0 27.0395 1 25.8888 1 0 0 1776.1900
5626.4003 2986.1988 40.7431 0 42.9830 0 26.5344 1 0 0 1862.9451
5695.8340 2985.8201 40.7431 0 24.8771 1 24.1126 1 0 0 1903.3250
3236.9986 2987.4702 40.7431 0 42.9830 0 26.3381 1 0 0 2036.7472
3433.6188 2986.9207 40.7431 0 42.9830 0 26.2664 1 0 0 1913.8411
4195.1557 2987.4962 40.7431 0 42.9830 0 26.1849 1 0 0 1582.2596
4269.5056 2986.5024 40.7431 0 42.9830 0 25.5194 1 0 0 1567.0807
4705.1190 2987.0168 40.7431 0 42.9830 0 26.0876 1 0 0 1542.1848
4755.5053 2987.2189 23.8716 1 23.3282 1 22.7879 1 0 0 1547.0715
4940.5321 2987.3845 40.7431 0 24.2334 1 23.5408 1 0 0 1579.3019
5150.0432 2986.6436 40.7431 0 42.9830 0 26.3401 1 0 0 1641.2819
5218.2757 2986.8016 40.7431 0 42.9830 0 25.9514 1 0 0 1666.2949
5338.7510 2986.9806 40.7431 0 42.9830 0 26.0921 1 0 0 1716.2919
5391.8854 2987.1897 40.7431 0 42.9830 0 26.5807 1 0 0 1740.4227
5442.6456 2986.7503 25.2576 1 23.9166 1 23.3626 1 0 0 1765.2181
5531.1472 2986.5529 40.7431 0 42.9830 0 26.5157 1 0 0 1810.5596
5675.8796 2986.9937 40.7431 0 42.9830 0 26.4957 1 0 0 1890.6821
5884.8637 2986.9648 40.7431 0 42.9830 0 26.4084 1 0 0 2019.6157
5957.3344 2986.8123 40.7431 0 42.9830 0 26.4179 1 0 0 2067.4904
6135.0499 2986.6632 40.7431 0 42.9830 0 24.5313 1 0 0 2190.4598
3638.4519 2988.4395 24.1357 1 42.9830 0 22.7870 1 0 0 1797.9881
3952.7019 2987.8592 40.7431 0 42.9830 0 25.6859 1 0 0 1656.8303
4014.4520 2988.0630 40.7431 0 42.9830 0 26.5824 1 0 0 1634.4725
4022.3032 2988.4669 40.7431 0 42.9830 0 26.3522 1 0 0 1631.4197
4511.9079 2988.8277 40.7431 0 42.9830 0 26.0866 1 0 0 1536.0889
4547.0327 2987.6567 40.7431 0 42.9830 0 26.5253 1 0 0 1536.2332
5159.8541 2987.8547 40.7431 0 42.9830 0 26.4128 1 0 0 1643.6171
5648.0575 2987.9318 40.7431 0 42.9830 0 26.0899 1 0 0 1873.8401
5723.0882 2988.1796 40.7431 0 25.5109 1 24.7795 1 0 0 1917.6203
6249.9294 2988.1451 40.7431 0 42.9830 0 25.0576 1 0 0 2272.7393
3949.0473 2989.4392 40.7431 0 42.9830 0 26.5732 1 0 0 1656.7417
4280.8128 2989.2022 40.7431 0 42.9830 0 24.2532 1 0 0 1562.2686
4306.7966 2988.7989 40.7431 0 26.8421 1 26.0524 1 0 0 1557.9929
4399.2508 2988.6103 40.7431 0 42.9830 0 25.8793 1 0 0 1544.9908
4403.1533 2989.1880 40.7431 0 42.9830 0 26.3498 1 0 0 1543.9792
4609.7950 2989.0600 40.7431 0 42.9830 0 25.1249 1 0 0 1534.9965
4622.6680 2988.3674 40.7431 0 42.9830 0 25.6192 1 0 0 1536.0399
4746.1395 2988.5655 40.7431 0 42.9830 0 26.0168 1 0 0 1544.6645
4761.1985 2989.1770 40.7431 0 42.9830 0 25.7040 1 0 0 1545.8047
5032.3876 2989.1826 40.7431 0 24.5292 1 23.7648 1 0 0 1601.3691
5050.0184 2989.2204 40.7431 0 42.9830 0 26.2233 1 0 0 1606.4647
5136.8550 2988.5800 40.7431 0 42.9830 0 26.2004 1 0 0 1634.8843
5388.5030 2988.5397 40.7431 0 42.9830 0 26.2949 1 0 0 1737.6436
5516.1067 2988.7176 40.7431 0 26.1309 1 25.0524 1 0 0 1800.8111
5553.4904 2986.7370 40.7431 0 42.9830 0 26.0555 1 0 0 1822.3104
5577.6600 2989.3975 40.7431 0 42.9830 0 26.3671 1 0 0 1833.1829
5582.4376 2989.2745 40.7431 0 42.9830 0 26.2375 1 0 0 1835.9049
5624.1223 2987.6328 40.7431 0 42.9830 0 26.5522 1 0 0 1860.4755
5854.5312 2989.0318 40.7431 0 42.9830 0 26.4464 1 0 0 1998.4786
3991.6937 2986.7983 40.7431 0 42.9830 0 26.3023 1 0 0 1643.5902
4035.4411 2989.8951 40.7431 0 42.9830 0 26.2457 1 0 0 1625.6735
4087.8193 2990.1917 40.7431 0 42.9830 0 26.0650 1 0 0 1608.7866
4243.8095 2989.8013 40.7431 0 42.9830 0 26.2235 1 0 0 1569.0563
4328.4144 2990.1301 40.7431 0 42.9830 0 26.3093 1 0 0 1553.1120
4515.5974 2989.5765 40.7431 0 42.9830 0 24.7278 1 0 0 1535.1951
4518.6241 2990.1010 40.7431 0 42.9830 0 24.4767 1 0 0 1534.5581
4559.8772 2989.6389 40.7431 0 42.9830 0 25.7583 1 0 0 1534.0764
4670.2636 2989.9739 40.7431 0 42.9830 0 26.0571 1 0 0 1536.6696
4688.2691 2990.0080 40.7431 0 42.9830 0 25.4375 1 0 0 1537.8645
4930.5381 2990.4430 40.7431 0 42.9830 0 18.0556 1 0 0 1574.0353
5594.9403 2990.2895 40.7431 0 42.9830 0 26.4850 1 0 0 1841.9547
5763.7480 2989.5145 40.7431 0 42.9830 0 26.0024 1 0 0 1941.1951
5799.1301 2989.9651 40.7431 0 42.9830 0 26.3826 1 0 0 1962.7214
6246.0579 2990.1523 40.7431 0 42.9830 0 26.3615 1 0 0 2268.5293
3176.0783 2990.8833 23.8826 1 42.9830 0 22.7081 1 0 0 2074.7335
4156.9807 2991.3442 40.7431 0 27.0924 1 25.8775 1 0 0 1588.1267
4199.8091 2990.6767 40.7431 0 42.9830 0 26.1067 1 0 0 1578.0610
4269.5964 2991.1566 40.7431 0 42.9830 0 25.7035 1 0 0 1562.4979
4420.1002 2990.9768 40.7431 0 42.9830 0 26.3986 1 0 0 1540.4123
4509.6092 2991.6840 40.7431 0 42.9830 0 25.7787 1 0 0 1533.3303
4542.4757 2991.9443 40.7431 0 42.9830 0 25.2452 1 0 0 1532.0343
4545.9133 2992.8442 40.7431 0 42.9830 0 25.7973 1 0 0 1531.0669
4736.1326 2991.3768 40.7431 0 25.3330 1 24.5176 1 0 0 1540.7878
4914.0766 2991.3435 40.7431 0 42.9830 0 26.4921 1 0 0 1569.5129
5407.7842 2990.6372 40.7431 0 42.9830 0 25.8801 1 0 0 1744.9176
5517.7640 2991.3883 40.7431 0 42.9830 0 25.9431 1 0 0 1799.4036
5588.5532 2991.3832 40.7431 0 42.9830 0 26.1548 1 0 0 1837.5113
5720.9225 2990.8461 40.7431 0 42.9830 0 26.5320 1 0 0 1914.1879
3289.1364 2992.3629 40.7431 0 42.9830 0 26.2240 1 0 0 1999.1490
3387.3152 2992.3990 40.7431 0 42.9830 0 26.1835 1 0 0 1937.4634
3912.4334 2991.6515 40.7431 0 42.9830 0 26.4650 1 0 0 1668.8738
4344.3273 2992.9968 40.7431 0 42.9830 0 26.3815 1 0 0 1547.8369
4482.1964 2992.4849 40.7431 0 42.9830 0 26.4459 1 0 0 1533.9326
4616.4776 2992.2012 18.7192 1 19.2028 1 19.2864 1 0 0 1532.0253
4629.2272 2991.6211 40.7431 0 42.9830 0 26.1827 1 0 0 1533.0087
4866.0858 2991.5572 40.7431 0 42.9830 0 26.3414 1 0 0 1559.6189
4925.7219 2991.8613 23.4258 1 22.9334 1 22.4644 1 0 0 1571.5700
4944.5186 2991.5790 40.7431 0 42.9830 0 26.2551 1 0 0 1576.1535
5024.0868 2991.6791 40.7431 0 42.9830 0 26.5632 1 0 0 1596.6190
5249.5750 2992.1742 22.8944 1 22.4707 1 22.0624 1 0 0 1673.7212
5359.6373 2993.0233 40.7431 0 42.9830 0 25.8859 1 0 0 1720.3170
5501.4656 2991.5035 40.7431 0 42.9830 0 26.1847 1 0 0 1790.8137
5579.1716 2992.1265 40.7431 0 42.9830 0 25.7690 1 0 0 1831.7283
5602.8070 2992.3232 40.7431 0 42.9830 0 26.5030 1 0 0 1844.6365
5773.7069 2993.0447 40.7431 0 42.9830 0 26.0716 1 0 0 1944.5331
3136.1781 2992.9781 40.7431 0 42.9830 0 26.1263 1 0 0 2100.3038
3581.7475 2993.0274 40.7431 0 42.9830 0 26.1444 1 0 0 1824.2943
4170.3840 2992.9577 40.7431 0 25.1536 1 24.0063 1 0 0 1583.0969
4227.9503 2992.6613 40.7431 0 27.2608 1 25.9392 1 0 0 1569.6840
4281.7575 2993.4973 40.7431 0 42.9830 0 25.7738 1 0 0 1557.8725
4356.8564 2992.9356 40.7431 0 42.9830 0 26.4748 1 0 0 1546.0853
4371.6345 2993.4234 40.7431 0 42.9830 0 25.8779 1 0 0 1543.5922
4500.4784 2993.3677 40.7431 0 42.9830 0 26.1879 1 0 0 1532.0612
4815.7813 2992.9094 40.7431 0 42.9830 0 26.4172 1 0 0 1549.6608
4971.9542 2993.4386 40.7431 0 42.9830 0 26.4783 1 0 0 1581.0218
5326.2201 2993.4798 40.7431 0 42.9830 0 26.2743 1 0 0 1704.9122
5446.1094 2992.6035 40.7431 0 42.9830 0 26.1692 1 0 0 1761.8357
5598.9674 2993.0887 40.7431 0 42.9830 0 26.5140 1 0 0 1841.8623
5685.7181 2992.9873 40.7431 0 42.9830 0 26.2146 1 0 0 1891.5777
5725.7477 2993.3988 40.7431 0 42.9830 0 26.1836 1 0 0 1915.0416
5836.8001 2992.8152 40.7431 0 42.9830 0 25.9747 1 0 0 1984.2467
5842.5253 2993.1625 40.7431 0 42.9830 0 25.8992 1 0 0 1987.6268
3933.5069 2994.1484 40.7431 0 42.9830 0 26.1160 1 0 0 1658.3250
4064.5648 2994.0858 40.7431 0 42.9830 0 26.4180 1 0 0 1612.2764
4105.7586 2994.1321 40.7431 0 42.9830 0 26.3988 1 0 0 1599.6846
4151.9454 2993.8625 24.5227 1 23.7820 1 23.1022 1 0 0 1587.0298
4246.9163 2993.9453 40.7431 0 42.9830 0 26.3844 1 0 0 1564.3523
4253.0184 2995.1314 40.7431 0 42.9830 0 26.3167 1 0 0 1561.9258
4508.2660 2993.5811 40.7431 0 42.9830 0 25.7174 1 0 0 1531.4923
4514.8886 2993.6779 40.7431 0 42.9830 0 26.0761 1 0 0 1531.1241
4518.6241 2990.1010 40.7431 0 42.9830 0 24.7648 1 0 0 1534.5581
4547.7115 2993.7909 40.7431 0 42.9830 0 25.8781 1 0 0 1530.0880
5049.7482 2993.8692 40.7431 0 26.3760 1 25.3306 1 0 0 1601.9448
5100.6486 2993.5802 40.7431 0 42.9830 0 26.5116 1 0 0 1618.0539
5114.7153 2994.2171 40.7431 0 42.9830 0 25.8453 1 0 0 1622.0834
5364.4614 2993.7610 40.7431 0 42.9830 0 26.3626 1 0 0 1721.8690
5553.6192 2994.0008 40.7431 0 42.9830 0 26.0875 1 0 0 1816.2579
5561.0969 2993.7964 40.7431 0 42.9830 0 26.2711 1 0 0 1820.4723
5561.0969 2993.7964 40.7431 0 42.9830 0 26.2711 1 0 0 1820.4723
5664.4015 2994.2852 40.7431 0 42.9830 0 26.3380 1 0 0 1878.0755
5774.7073 2993.5975 40.7431 0 42.9830 0 25.6301 1 0 0 1944.7153
5895.6748 2993.9598 40.7431 0 42.9830 0 25.9882 1 0 0 2021.3489
5916.9684 2993.8500 21.5284 1 42.9830 0 20.9520 1 0 0 2035.4146
3988.4774 2995.0137 40.7431 0 42.9830 0 26.3705 1 0 0 1637.0592
4148.5674 2994.9507 40.7431 0 42.9830 0 25.8443 1 0 0 1586.8839
4409.0325 2995.1250 21.5427 1 21.1570 1 20.8941 1 0 0 1537.4357
4502.8406 2995.1224 40.7431 0 27.2971 1 26.1706 1 0 0 1530.1963
4508.2660 2993.5811 40.7431 0 42.9830 0 25.7174 1 0 0 1531.4923
4522.2790 2995.1944 40.7431 0 42.9830 0 25.3181 1 0 0 1529.3393
4542.4757 2991.9443 40.7431 0 42.9830 0 25.2452 1 0 0 1532.0343
4546.1605 2993.0459 40.7431 0 42.9830 0 25.7950 1 0 0 1530.8607
4622.7963 2994.8078 40.7431 0 42.9830 0 25.1373 1 0 0 1529.6068
5069.3916 2994.7401 40.7431 0 26.7777 1 25.4910 1 0 0 1607.0551
5301.1165 2995.4329 40.7431 0 42.9830 0 26.2567 1 0 0 1692.2273
5381.1107 2995.3410 40.7431 0 42.9830 0 26.2550 1 0 0 1728.1747
5388.0234 2995.1259 40.7431 0 42.9830 0 26.5581 1 0 0 1731.6024
5453.2821 2995.0913 40.7431 0 42.9830 0 26.5029 1 0 0 1763.2386
5613.9689 2994.7583 40.7431 0 42.9830 0 26.0600 1 0 0 1848.8687
5658.7503 2995.2378 40.7431 0 42.9830 0 25.6884 1 0 0 1874.0241
5748.9231 2995.2899 40.7431 0 42.9830 0 26.3926 1 0 0 1927.5647
5856.0309 2994.8977 40.7431 0 42.9830 0 25.8115 1 0 0 1994.9409
6073.0672 2994.5941 40.7431 0 42.9830 0 26.2357 1 0 0 2141.0667
4189.9376 2996.2955 40.7431 0 42.9830 0 26.4860 1 0 0 1574.9836
4345.1670 2994.0574 40.7431 0 27.2163 1 26.3538 1 0 0 1546.6635
4459.1391 2996.4833 40.7431 0 42.9830 0 26.0737 1 0 0 1531.5032
4492.7386 2995.6226 40.7431 0 42.9830 0 25.8729 1 0 0 1530.2022
4605.9378 2996.2509 40.7431 0 42.9830 0 26.0416 1 0 0 1527.7229
4781.4274 2996.2299 40.7431 0 42.9830 0 26.0998 1 0 0 1541.3909
4946.1589 2995.5989 40.7431 0 27.5729 1 26.2882 1 0 0 1572.6334
5148.9920 2996.3611 40.7431 0 42.9830 0 26.3133 1 0 0 1631.8149
5171.5705 2995.5734 40.7431 0 24.4224 1 23.7503 1 0 0 1640.6357
5228.7578 2995.5687 40.7431 0 42.9830 0 26.1792 1 0 0 1662.3109
5358.7981 2994.0283 40.7431 0 42.9830 0 25.9572 1 0 0 1719.0398
5472.2714 2996.2910 40.7431 0 42.9830 0 25.6964 1 0 0 1771.7465
5565.3010 2995.9236 40.7431 0 42.9830 0 25.8717 1 0 0 1820.9694
5630.6191 2995.9714 40.7431 0 42.9830 0 26.4862 1 0 0 1857.2842
5644.7907 2995.9047 40.7431 0 42.9830 0 25.9045 1 0 0 1865.4349
5693.3958 2996.2851 40.7431 0 42.9830 0 26.3787 1 0 0 1893.4376
5906.0281 2995.4242 40.7431 0 26.2696 1 25.5562 1 0 0 2027.0276
5964.2340 2996.1140 40.7431 0 42.9830 0 26.2778 1 0 0 2065.2226
3250.9173 2996.7446 40.7431 0 42.9830 0 26.2545 1 0 0 2020.6178
3663.2114 2996.5570 40.7431 0 42.9830 0 25.6414 1 0 0 1778.2496
4555.3960 2997.3211 40.7431 0 42.9830 0 25.9346 1 0 0 1526.4436
5074.1446 2997.4789 40.7431 0 42.9830 0 26.2892 1 0 0 1605.9226
5155.8993 2997.3303 40.7431 0 42.9830 0 25.9724 1 0 0 1633.3544
5207.0773 2996.8355 40.7431 0 42.9830 0 26.5711 1 0 0 1652.7256
5551.4576 2997.1785 40.7431 0 42.9830 0 26.5294 1 0 0 1812.4161
5648.3319 2996.9138 40.7431 0 42.9830 0 26.2321 1 0 0 1866.6438
5859.4908 2996.7442 40.7431 0 42.9830 0 26.5651 1 0 0 1995.7525
3348.4137 2997.7531 40.7431 0 42.9830 0 24.3180 1 0 0 1957.3615
4253.0184 2995.1314 40.7431 0 42.9830 0 26.3167 1 0 0 1561.9258
4316.0029 2998.1268 40.7431 0 42.9830 0 26.2244 1 0 0 1547.2407
4489.7266 2997.8345 40.7431 0 42.9830 0 26.0995 1 0 0 1528.1573
4527.4410 2997.6075 40.7431 0 42.9830 0 24.7761 1 0 0 1526.7603
4535.2235 2998.1294 40.7431 0 42.9830 0 25.3243 1 0 0 1526.0193
4579.7251 2997.7772 40.7431 0 25.3222 1 24.4124 1 0 0 1525.8794
4609.4106 2997.5141 40.7431 0 42.9830 0 25.3786 1 0 0 1526.5358
4621.7885 2997.8204 40.7431 0 42.9830 0 25.1883 1 0 0 1526.5641
4821.2564 2998.4743 40.7431 0 42.9830 0 26.5621 1 0 0 1545.0296
4881.8189 2998.2274 40.7431 0 42.9830 0 26.0164 1 0 0 1556.0991
4947.7432 2998.3070 40.7431 0 42.9830 0 26.2807 1 0 0 1570.3781
5014.3591 2998.3168 40.7431 0 42.9830 0 26.1016 1 0 0 1587.5275
5311.0691 2998.2154 40.7431 0 42.9830 0 25.2642 1 0 0 1694.0195
5505.6411 2998.1878 40.7431 0 42.9830 0 26.5197 1 0 0 1787.2704
5532.7058 2998.4523 40.7431 0 42.9830 0 26.4819 1 0 0 1801.2972
6256.4004 2998.4885 40.7431 0 42.9830 0 25.0891 1 0 0 2270.5536
3155.9953 2998.5850 40.7431 0 42.9830 0 25.7345 1 0 0 2082.6749
3932.1338 2999.1145 25.1288 1 23.4687 1 22.6807 1 0 0 1654.2784
4231.8736 2998.5177 40.7431 0 42.9830 0 26.2170 1 0 0 1563.1083
4464.3673 2999.3847 40.7431 0 42.9830 0 26.1935 1 0 0 1528.2249
4514.2867 2998.5531 40.7431 0 42.9830 0 25.9554 1 0 0 1526.2762
4596.0241 2999.2928 40.7431 0 42.9830 0 25.7414 1 0 0 1524.5084
4861.9314 2999.4822 23.0653 1 22.6384 1 22.2210 1 0 0 1551.0589
4956.2808 2998.9969 40.7431 0 25.6391 1 24.8780 1 0 0 1571.7608
4998.4369 2999.1281 23.0385 1 22.4248 1 21.9132 1 0 0 1582.4066
5158.0451 2998.6654 40.7431 0 42.9830 0 25.8069 1 0 0 1632.8727
5244.5419 2999.2149 40.7431 0 42.9830 0 26.3524 1 0 0 1665.2493
5329.9034 2999.2469 40.7431 0 25.9232 1 24.9035 1 0 0 1701.3706
5377.1601 2998.6903 40.7431 0 42.9830 0 26.2285 1 0 0 1723.3696
5483.2870 2998.9274 40.7431 0 42.9830 0 26.5085 1 0 0 1775.0895
5584.9014 2998.5928 23.3009 1 22.7899 1 22.3590 1 0 0 1829.4840
5759.7009 2998.5890 40.7431 0 42.9830 0 26.5596 1 0 0 1931.5452
5819.7359 2998.8857 40.7431 0 42.9830 0 26.0713 1 0 0 1968.7285
3233.0333 3000.4755 40.7431 0 42.9830 0 25.6978 1 0 0 2029.5746
3543.1341 2999.8760 40.7431 0 42.9830 0 24.4943 1 0 0 1839.9124
3804.0873 2999.7396 40.7431 0 42.9830 0 26.2810 1 0 0 1707.5109
3838.2413 2999.8362 40.7431 0 42.9830 0 26.5609 1 0 0 1692.2915
4084.7852 3000.1024 40.7431 0 42.9830 0 26.5581 1 0 0 1600.2684
4522.0973 2999.9572 40.7431 0 42.9830 0 26.1278 1 0 0 1524.5855
4588.3864 2999.9193 40.7431 0 42.9830 0 26.0010 1 0 0 1523.7925
4616.8460 2999.8615 40.7431 0 42.9830 0 26.0005 1 0 0 1524.3782
4633.7717 2999.6127 40.7431 0 42.9830 0 26.2898 1 0 0 1525.1925
4715.8507 3000.1407 40.7431 0 42.9830 0 26.2319 1 0 0 1530.0638
4737.2370 3000.2160 40.7431 0 42.9830 0 26.0545 1 0 0 1532.1147
4814.3558 2999.7915 40.7431 0 42.9830 0 26.3436 1 0 0 1542.6407
4944.9730 2997.8844 40.7431 0 42.9830 0 26.4631 1 0 0 1570.1324
5122.0426 3000.2518 40.7431 0 42.9830 0 26.3023 1 0 0 1618.8589
5367.3151 3000.0915 40.7431 0 26.4012 1 25.2067 1 0 0 1717.5624
5457.8199 3000.0671 40.7431 0 42.9830 0 26.1412 1 0 0 1761.1988
5558.5975 3000.2188 21.0079 1 20.5915 1 20.3716 1 0 0 1813.7209
5566.5378 2999.3377 40.7431 0 26.7653 1 25.9699 1 0 0 1818.7805
5775.3198 2999.5046 40.7431 0 42.9830 0 26.5441 1 0 0 1940.4502
5814.1034 2999.8991 40.7431 0 42.9830 0 26.4504 1 0 0 1964.3841
5907.3583 2999.9680 40.7431 0 25.8534 1 24.8032 1 0 0 2024.4797
6038.0833 3000.1275 40.7431 0 42.9830 0 26.4455 1 0 0 2112.7321
4030.1710 3001.2756 40.7431 0 42.9830 0 26.0322 1 0 0 1616.7072
4287.9644 3000.7902 22.5942 1 22.1997 1 21.7817 1 0 0 1549.5509
4296.3494 3001.4172 40.7431 0 27.3819 1 26.1478 1 0 0 1547.4063
4530.8381 3001.4466 40.7431 0 42.9830 0 25.6140 1 0 0 1522.8222
4547.0451 3000.6962 40.7431 0 27.4508 1 26.4818 1 0 0 1523.1956
4722.3144 3001.1521 23.5368 1 23.0781 1 22.5784 1 0 0 1529.6684
4890.2430 3001.2054 40.7431 0 42.9830 0 26.5402 1 0 0 1554.8695
5097.3197 3000.6930 40.7431 0 42.9830 0 25.8569 1 0 0 1610.2453
5101.6865 3001.1497 40.7431 0 42.9830 0 26.5124 1 0 0 1611.2373
5210.2783 3000.5658 40.7431 0 42.9830 0 25.9037 1 0 0 1650.5108
5281.2817 3001.9860 40.7431 0 42.9830 0 26.1733 1 0 0 1677.8587
5408.5746 3000.5874 40.7431 0 42.9830 0 24.9938 1 0 0 1736.5619
5691.3743 3001.2333 40.7431 0 42.9830 0 26.2998 1 0 0 1888.2517
5703.0133 3000.8621 40.7431 0 42.9830 0 25.7758 1 0 0 1895.4584
5751.6900 3000.9630 40.7431 0 42.9830 0 26.4249 1 0 0 1924.7609
5875.9482 3001.3547 40.7431 0 42.9830 0 26.5738 1 0 0 2002.8831
3244.9642 3002.2319 24.2716 1 42.9830 0 23.0597 1 0 0 2020.3865
3637.1873 3001.8051 40.7431 0 42.9830 0 26.1894 1 0 0 1787.2523
4091.0716 3002.3739 21.3460 1 21.0313 1 20.9019 1 0 0 1596.1914
4381.6891 3001.7021 40.7431 0 42.9830 0 26.0379 1 0 0 1534.0904
4526.8608 3001.8406 40.7431 0 42.9830 0 26.2835 1 0 0 1522.5472
4627.3141 3001.9159 40.7431 0 42.9830 0 26.4014 1 0 0 1522.6528
5063.0363 3002.1749 40.7431 0 42.9830 0 26.5349 1 0 0 1598.0286
5225.0823 3001.8587 40.7431 0 42.9830 0 25.8389 1 0 0 1655.0821
5278.0699 3002.0470 40.7431 0 42.9830 0 26.5695 1 0 0 1676.4526
5345.0335 3001.9922 40.7431 0 42.9830 0 25.8244 1 0 0 1705.6940
5450.9763 3001.9653 40.7431 0 42.9830 0 26.0965 1 0 0 1756.1307
5523.7703 3002.1596 40.7431 0 42.9830 0 26.2561 1 0 0 1793.4128
5656.3304 3001.8431 40.7431 0 42.9830 0 25.8378 1 0 0 1867.2376
5816.2930 3002.1625 40.7431 0 42.9830 0 26.3733 1 0 0 1964.0128
5931.2603 3001.5028 40.7431 0 42.9830 0 26.1722 1 0 0 2039.1513
6131.5105 3002.0584 24.6777 1 42.9830 0 22.9243 1 0 0 2177.1522
3218.4197 3003.3817 21.0277 1 42.9830 0 20.6080 1 0 0 2037.0922
3950.1542 3002.9803 40.7431 0 42.9830 0 26.1614 1 0 0 1643.7894
3974.6484 3003.2338 40.7431 0 42.9830 0 25.7511 1 0 0 1634.4095
4202.5764 3003.3101 40.7431 0 42.9830 0 26.4684 1 0 0 1565.1318
4231.9962 3002.8750 40.7431 0 42.9830 0 25.7267 1 0 0 1558.8302
4359.8081 3003.2062 24.9795 1 24.3252 1 23.6560 1 0 0 1535.5023
4384.5859 3002.6867 40.7431 0 42.9830 0 26.5806 1 0 0 1532.7523
4617.4635 3003.2913 40.7431 0 42.9830 0 26.2485 1 0 0 1520.9671
4695.2675 3002.4679 25.4995 1 25.4067 1 24.7034 1 0 0 1525.9777
4771.0886 3002.7247 22.6525 1 22.2139 1 21.7772 1 0 0 1533.5946
4802.0559 3003.3400 40.7431 0 42.9830 0 26.3006 1 0 0 1537.2655
4866.1440 3003.3766 40.7431 0 42.9830 0 26.2112 1 0 0 1548.0207
4871.8053 3002.8095 40.7431 0 42.9830 0 26.0716 1 0 0 1549.6544
5359.3240 3003.3491 40.7431 0 42.9830 0 26.4127 1 0 0 1710.9926
5926.7008 3002.6891 40.7431 0 42.9830 0 26.3104 1 0 0 2035.2334
3180.3864 3003.6347 40.7431 0 42.9830 0 24.1861 1 0 0 2062.4167
3661.2321 3004.0317 24.1238 1 42.9830 0 22.7020 1 0 0 1772.8534
4420.8366 3004.0401 40.7431 0 25.2298 1 24.4354 1 0 0 1527.3411
4428.7879 3003.8185 40.7431 0 42.9830 0 26.3980 1 0 0 1526.7830
4460.4992 3003.7636 40.7431 0 42.9830 0 26.5064 1 0 0 1524.1414
4532.1874 3003.8993 40.7431 0 42.9830 0 26.2620 1 0 0 1520.3325
4796.6257 3004.3602 40.7431 0 42.9830 0 26.3792 1 0 0 1535.4611
5165.8587 3004.2268 40.7431 0 42.9830 0 26.2711 1 0 0 1630.4983
5211.6899 3004.3067 40.7431 0 42.9830 0 26.1034 1 0 0 1647.6048
5300.8184 3004.0904 40.7431 0 42.9830 0 26.0050 1 0 0 1684.2844
5453.9535 3003.6381 40.7431 0 42.9830 0 25.1986 1 0 0 1756.1707
5515.9451 3003.8958 40.7431 0 42.9830 0 25.8989 1 0 0 1787.8064
5565.5174 3002.9712 40.7431 0 42.9830 0 26.1393 1 0 0 1815.1790
5577.9497 3003.6964 40.7431 0 42.9830 0 25.9743 1 0 0 1821.3921
5613.2971 3003.8141 40.7431 0 26.7996 1 25.5768 1 0 0 1841.0080
5643.8204 3004.4016 40.7431 0 25.7949 1 24.9592 1 0 0 1857.9239
5900.5848 3003.7004 40.7431 0 42.9830 0 26.2143 1 0 0 2017.2124
6256.6717 3003.7535 40.7431 0 42.9830 0 26.0872 1 0 0 2267.2217
3912.7914 3005.0769 40.7431 0 42.9830 0 25.5855 1 0 0 1656.4150
4147.6925 3004.7579 40.7431 0 42.9830 0 25.5290 1 0 0 1577.6749
4239.9210 3005.1584 24.6579 1 24.1118 1 23.5226 1 0 0 1554.8789
4560.4654 3005.4794 40.7431 0 42.9830 0 25.8178 1 0 0 1518.2312
4869.2850 3005.2499 40.7431 0 42.9830 0 26.2295 1 0 0 1546.7769
4959.3572 3004.9550 40.7431 0 42.9830 0 26.3732 1 0 0 1566.7351
5059.3926 3005.4826 40.7431 0 42.9830 0 25.5640 1 0 0 1593.7669
5123.1880 3005.2097 40.7431 0 42.9830 0 26.2249 1 0 0 1614.5832
5137.5922 3004.5480 40.7431 0 42.9830 0 25.9404 1 0 0 1620.1567
5220.5609 3004.5853 40.7431 0 42.9830 0 26.3173 1 0 0 1650.8003
5281.2817 3001.9860 40.7431 0 42.9830 0 26.1733 1 0 0 1677.8587
5293.0838 3004.7818 40.7431 0 42.9830 0 26.3612 1 0 0 1680.3378
5321.0036 3004.8117 40.7431 0 42.9830 0 26.2455 1 0 0 1692.4413
5474.0137 3005.2947 40.7431 0 42.9830 0 26.4747 1 0 0 1764.8782
5498.2735 3005.0124 40.7431 0 42.9830 0 26.4825 1 0 0 1777.6086
5553.0470 3004.6014 40.7431 0 42.9830 0 26.2148 1 0 0 1807.0291
6040.2498 3005.3166 40.7431 0 42.9830 0 26.4482 1 0 0 2110.4975
6079.7788 3005.3529 40.7431 0 42.9830 0 26.4165 1 0 0 2138.1168
3301.5508 3006.3031 24.4063 1 42.9830 0 23.0109 1 0 0 1980.4903
3853.9130 3005.8962 40.7431 0 42.9830 0 25.7232 1 0 0 1680.0573
4211.9219 3005.9899 40.7431 0 27.0410 1 25.9518 1 0 0 1560.3317
4299.3041 3005.5892 40.7431 0 42.9830 0 25.7061 1 0 0 1542.7729
5657.7569 3005.8378 40.7431 0 42.9830 0 25.9800 1 0 0 1864.8118
3288.3164 3007.1330 40.7431 0 42.9830 0 24.0030 1 0 0 1988.3885
4007.5676 3006.5273 40.7431 0 42.9830 0 26.3227 1 0 0 1619.5342
4017.0235 3007.1477 40.7431 0 26.5152 1 25.6246 1 0 0 1615.6669
4133.7672 3006.6827 40.7431 0 42.9830 0 25.8249 1 0 0 1579.6491
4189.1825 3007.2517 40.7431 0 42.9830 0 26.4267 1 0 0 1564.5467
4431.3952 3007.0782 40.7431 0 26.9967 1 25.8005 1 0 0 1523.2913
4576.0371 3007.3509 40.7431 0 42.9830 0 26.5139 1 0 0 1516.2971
4614.9679 3006.9431 40.7431 0 42.9830 0 26.5053 1 0 0 1517.2479
4892.2123 3007.1354 40.7431 0 42.9830 0 26.4713 1 0 0 1549.4665
4964.8894 3007.3670 40.7431 0 42.9830 0 26.4510 1 0 0 1565.7679
5309.0648 3006.6075 40.7431 0 42.9830 0 26.5623 1 0 0 1685.5919
5391.5843 3007.2622 40.7431 0 42.9830 0 26.3915 1 0 0 1722.5854
5710.4762 3006.7110 40.7431 0 42.9830 0 26.1715 1 0 0 1895.2271
5714.1514 3007.1769 40.7431 0 42.9830 0 26.0473 1 0 0 1897.0601
5940.2170 3006.6329 40.7431 0 42.9830 0 25.0038 1 0 0 2041.3069
4349.3918 3007.7182 40.7431 0 26.6808 1 25.0911 1 0 0 1532.5290
4538.1492 3008.4412 40.7431 0 42.9830 0 26.4769 1 0 0 1515.6382
4559.1313 3007.7543 40.7431 0 42.9830 0 26.0519 1 0 0 1515.9692
4685.8149 3008.4813 23.8648 1 23.3336 1 22.7921 1 0 0 1519.2605
5166.8428 3007.9347 40.7431 0 42.9830 0 26.3493 1 0 0 1627.4016
5356.4197 3008.0244 40.7431 0 42.9830 0 26.1137 1 0 0 1705.5059
5471.9148 3007.6127 40.7431 0 42.9830 0 26.4193 1 0 0 1761.8141
5529.0733 3007.6342 40.7431 0 42.9830 0 26.1131 1 0 0 1791.5910
5630.1578 3007.9013 40.7431 0 42.9830 0 26.4314 1 0 0 1847.2202
5669.4646 3008.0136 40.7431 0 42.9830 0 26.5049 1 0 0 1869.8739
5814.2049 3007.9517 40.7431 0 42.9830 0 26.5613 1 0 0 1958.2087
5873.9327 3007.4197 40.7431 0 25.1754 1 24.4078 1 0 0 1996.9651
3514.5685 3008.7103 40.7431 0 42.9830 0 25.4071 1 0 0 1848.8275
4003.2386 3009.7192 40.7431 0 42.9830 0 26.4647 1 0 0 1618.0674
4273.6109 3009.0864 40.7431 0 42.9830 0 26.0269 1 0 0 1544.1296
4318.6547 3008.7115 40.7431 0 42.9830 0 25.5841 1 0 0 1536.3620
4338.0912 3009.4827 40.7431 0 42.9830 0 26.1041 1 0 0 1532.4851
4459.8754 3008.8931 40.7431 0 42.9830 0 26.1597 1 0 0 1519.0732
4549.1912 3009.1907 40.7431 0 24.7869 1 23.8852 1 0 0 1514.6653
4579.8506 3008.8606 40.7431 0 42.9830 0 25.7739 1 0 0 1514.7965
4607.0030 3009.0832 40.7431 0 42.9830 0 26.3120 1 0 0 1514.9159
4621.7720 3009.0089 40.7431 0 42.9830 0 26.2161 1 0 0 1515.3805
4806.2810 3009.2438 40.7431 0 42.9830 0 26.2678 1 0 0 1532.0610
4843.3672 3009.2581 40.7431 0 42.9830 0 26.1981 1 0 0 1538.0982
4865.9850 3008.6489 40.7431 0 42.9830 0 26.3127 1 0 0 1542.8132
5060.2490 3009.1818 40.7431 0 42.9830 0 26.4506 1 0 0 1590.5050
5128.7911 3009.3555 40.7431 0 42.9830 0 26.3978 1 0 0 1612.6028
5158.6761 3008.8727 40.7431 0 42.9830 0 25.9527 1 0 0 1623.5709
5451.0081 3008.8127 40.7431 0 42.9830 0 26.1357 1 0 0 1750.2167
5457.9094 3009.0002 40.7431 0 42.9830 0 26.4172 1 0 0 1753.5217
5555.2077 3008.7451 40.7431 0 42.9830 0 25.9950 1 0 0 1804.7206
5614.3926 3009.4179 40.7431 0 42.9830 0 25.9569 1 0 0 1837.0046
5676.8037 3009.3783 40.7431 0 42.9830 0 26.4898 1 0 0 1873.0781
5727.7941 3008.3879 40.7431 0 42.9830 0 26.2293 1 0 0 1904.3244
3500.2569 3010.3083 40.7431 0 42.9830 0 24.2179 1 0 0 1855.7648
4024.6347 3009.8402 40.7431 0 42.9830 0 26.3426 1 0 0 1610.5262
4155.8034 3010.2526 40.7431 0 42.9830 0 26.2533 1 0 0 1570.2042
4256.1308 3010.0737 40.7431 0 42.9830 0 26.2439 1 0 0 1546.6628
4646.1350 3009.6631 40.7431 0 42.9830 0 26.1254 1 0 0 1515.6850
[truncated: 10,218,031 more chars]
