# Supplementary material for: NGC1818 unveils the origin of the extended main-sequence turn-off in young Magellanic Clouds clusters
Source: Nat Commun. 2022 Jul 26;13:4325. doi: 10.1038/s41467-022-31977-y (PMC9325706; doi:10.1038/s41467-022-31977-y)
Supplement: Supplementary file 4 — Source Data [file 41467_2022_31977_MOESM4_ESM.txt]

# Figure 4						
# 						
# Panel a						
# Observed LF versus LF derived from the Turn-On						
# col_1 = X	[x coordinate of bins]
# col_2 = Y_obs [Y coordinate of observations luminosity function]
# col_3 = Y_sup_obs	[height of observations upper uncertainties luminosity function]
# col_4 = Y_inf_obs	[height of observations lower uncertainties luminosity function]
# col_5 = Y_bestfit	[Y coordinate of bestfit Luminosity function (blue line)]
# col_6 = Y_sup_bestfit  [Y coordinate of upper uncertainties of bestfit Luminosity function (blue line)]
# col_7 = Y_inf_bestfit [Y coordinate of lower uncertainties of bestfit Luminosity function (blue line)]
# 		 				
						
16		0.021	0.031	0.011	0.014	0.016	0.013
16.15	0.037	0.049	0.025	0.021	0.023	0.02
16.3	0.032	0.043	0.021	0.021	0.023	0.02
16.45	0.02	0.03	0.01	0.022	0.022	0.021
16.6	0.04	0.053	0.027	0.039	0.041	0.038
16.75	0.052	0.067	0.037	0.042	0.044	0.041
16.9	0.052	0.066	0.038	0.031	0.035	0.028
17.05	0.048	0.064	0.032	0.035	0.038	0.033
17.2	0.092	0.111	0.073	0.047	0.051	0.043
17.35	0.06	0.076	0.044	0.052	0.055	0.049
17.5	0.04	0.054	0.026	0.051	0.053	0.05
17.65	0.104	0.126	0.082	0.081	0.083	0.079
17.8	0.096	0.117	0.075	0.071	0.074	0.069
17.95	0.1		0.122	0.078	0.086	0.092	0.08
18.1	0.12	0.146	0.094	0.101	0.106	0.097
18.25	0.08	0.099	0.061	0.097	0.105	0.09
18.4	0.133	0.159	0.107	0.131	0.135	0.127
18.55	0.145	0.172	0.118	0.157	0.164	0.152
18.7	0.157	0.184	0.13	0.133	0.14	0.127
18.85	0.146	0.172	0.12	0.191	0.193	0.188
19		0.227	0.261	0.193	0.192	0.198	0.186
19.15	0.175	0.204	0.146	0.199	0.206	0.191
19.3	0.219	0.253	0.185	0.227	0.233	0.222
19.45	0.24	0.277	0.203	0.237	0.247	0.228
19.6	0.276	0.316	0.236	0.245	0.255	0.238
19.75	0.29	0.332	0.248	0.272	0.285	0.261
19.9	0.41	0.463	0.357	0.27	0.284	0.258
20.05	0.401	0.452	0.35	0.288	0.302	0.276
20.2	0.421	0.474	0.368	0.396	0.411	0.383
20.35	0.429	0.483	0.375	0.4		0.412	0.389
20.5	0.471	0.528	0.414	0.436	0.453	0.418
20.65	0.425	0.482	0.368	0.432	0.455	0.408
20.8	0.484	0.545	0.423	0.453	0.471	0.436
20.95	0.499	0.563	0.435	0.41	0.428	0.392
21.1	0.466	0.527	0.405	0.425	0.446	0.407
21.25	0.426	0.484	0.368	0.355	0.379	0.334
21.4	0.51	0.575	0.445	0.395	0.418	0.375
21.55	0.506	0.572	0.44	0.39	0.408	0.373
21.7	0.382	0.444	0.32	0.394	0.409	0.378
21.85	0.527	0.595	0.459	0.464	0.477	0.45
22		0.483	0.552	0.414	0.447	0.458	0.435
22.15	0.404	0.471	0.338	0.434	0.453	0.412
22.3	0.471	0.539	0.403	0.448	0.47	0.428
22.45	0.428	0.494	0.362	0.481	0.502	0.464
22.6	0.474	0.541	0.407	0.427	0.451	0.404
22.75	0.574	0.653	0.495	0.545	0.566	0.523
22.9	0.512	0.592	0.432	0.588	0.602	0.574
23.05	0.47	0.547	0.393	0.739	0.748	0.728
23.2	0.89	0.988	0.792	0.865	0.874	0.856
23.35	1	1.077	0.923	1	1	1
23.5	0.772	0.874	0.67	0.806	0.83	0.783
23.65	0.639	0.728	0.55	0.705	0.769	0.648
23.8	0.468	0.549	0.387	0.47	0.512	0.437
23.95	0.488	0.57	0.406	0.493	0.522	0.469
24.1	0.374	0.45	0.298	0.54	0.567	0.519
24.25	0.589	0.685	0.493	0.585	0.618	0.553
24.4	0.435	0.521	0.349	0.576	0.626	0.531
24.55	0.648	0.75	0.546	0.66	0.705	0.625
24.7	0.767	0.878	0.656	0.746	0.808	0.702
24.85	0.815	0.928	0.702	0.927	0.992	0.872
25		0.998	1.082	0.914	1.125	1.206	1.061
25.15	1.117	1.266	0.968	1.31	1.394	1.239
25.3	1.484	1.667	1.301	1.58	1.692	1.49
25.45	1.788	2.003	1.573	2.179	2.333	2.055
25.6	1.998	2.238	1.758	3.747	3.897	3.612
25.75	2.409	2.715	2.103	4.134	4.26	4.013
25.9	1.735	1.998	1.472	3.799	3.938	3.667
26.05	1.829	2.11	1.548	3.294	3.423	3.18
26.2	1.806	2.08	1.532	3.276	3.417	3.145
26.35	1.215	1.46	0.97	3.362	3.496	3.239
26.5	0.296	0.461	0.131	3.361	3.502	3.224
						
											
						
# Panel b						
# Observed LF versus LF derived from the Turn-Off age distribution
# 
# col_1 = X [x coordinate of bins]	
# col_2 = Y_obs [Y coordinate of observations luminosity function]	
# col_3 = Y_sup_obs	[height of observations upper uncertainties luminosity function]
# col_4 = Y_inf_obs	[height of observations lower uncertainties luminosity function]
# col_5 = Y_mock (red line)	[Y coordinate of mock Luminosity function  from Turn off age distribution(red line)]
						
						
16		0.021	0.031	0.011	0.02		
16.15	0.037	0.049	0.025	0.02		
16.3	0.032	0.043	0.021	0.03		
16.45	0.02	0.03	0.01	0.02		
16.6	0.04	0.053	0.027	0.03		
16.75	0.052	0.067	0.037	0.04		
16.9	0.052	0.066	0.038	0.05		
17.05	0.048	0.064	0.032	0.05		
17.2	0.092	0.111	0.073	0.05		
17.35	0.06	0.076	0.044	0.07		
17.5	0.04	0.054	0.026	0.07		
17.65	0.104	0.126	0.082	0.09		
17.8	0.096	0.117	0.075	0.09		
17.95	0.1		0.122	0.078	0.11		
18.1	0.12	0.146	0.094	0.13		
18.25	0.08	0.099	0.061	0.14		
18.4	0.133	0.159	0.107	0.15		
18.55	0.145	0.172	0.118	0.18		
18.7	0.157	0.184	0.13	0.19		
18.85	0.146	0.172	0.12	0.23		
19		0.227	0.261	0.193	0.24		
19.15	0.175	0.204	0.146	0.25		
19.3	0.219	0.253	0.185	0.27		
19.45	0.24	0.277	0.203	0.31		
19.6	0.276	0.316	0.236	0.33		
19.75	0.29	0.332	0.248	0.34		
19.9	0.41	0.463	0.357	0.33		
20.05	0.401	0.452	0.35	0.38		
20.2	0.421	0.474	0.368	0.47		
20.35	0.429	0.483	0.375	0.48		
20.5	0.471	0.528	0.414	0.56		
20.65	0.425	0.482	0.368	0.63		
20.8	0.484	0.545	0.423	0.54		
20.95	0.499	0.563	0.435	0.57		
21.1	0.466	0.527	0.405	0.53		
21.25	0.426	0.484	0.368	0.52		
21.4	0.51	0.575	0.445	0.5		
21.55	0.506	0.572	0.44	0.49		
21.7	0.382	0.444	0.32	0.49		
21.85	0.527	0.595	0.459	0.54		
22		0.483	0.552	0.414	0.54		
22.15	0.404	0.471	0.338	0.59		
22.3	0.471	0.539	0.403	0.57		
22.45	0.428	0.494	0.362	0.62		
22.6	0.474	0.541	0.407	0.6		
22.75	0.574	0.653	0.495	0.68		
22.9	0.512	0.592	0.432	0.76		
23.05	0.47	0.547	0.393	0.87		
23.2	0.89	0.988	0.792	0.91		
23.35	1		1.077	0.923	0.95		
23.5	0.772	0.874	0.67	0.93		
23.65	0.639	0.728	0.55	1		
23.8	0.468	0.549	0.387	0.96		
23.95	0.488	0.57	0.406	0.93		
24.1	0.374	0.45	0.298	0.89		
24.25	0.589	0.685	0.493	0.91		
24.4	0.435	0.521	0.349	0.9		
24.55	0.648	0.75	0.546	0.94		
24.7	0.767	0.878	0.656	0.95		
24.85	0.815	0.928	0.702	1.05		
25		0.998	1.082	0.914	1.25		
25.15	1.117	1.266	0.968	1.42		
25.3	1.484	1.667	1.301	1.63		
25.45	1.788	2.003	1.573	2.2		
25.6	1.998	2.238	1.758	3.58		
25.75	2.409	2.715	2.103	4.46		
25.9	1.735	1.998	1.472	4.63		
26.05	1.829	2.11	1.548	3.96		
26.2	1.806	2.08	1.532	3.94		
26.35	1.215	1.46	0.97	4.09		
26.5	0.296	0.461	0.131	4.14		
						
						
# 						
# Panel c						
# Turn-On age distribution (blue line) 
# 						
# col_1 = X_TOn [X coordinate of age distribution bins(left edge of the bin)] 	
# col_2 = Y_Ton	[Y coordinate of best fit age distribution (blue line)]
# col_3 = Y_upper_Ton	[height of upper uncertainties bestfit age distribution (blue line)]
# col_4 = Y_lower_Ton	[height of lower uncertainties bestfit age distribution (blue line)]
						
10		0.002	0.003	0.001		
12.5	0.008	0.052	0			
15		0.027	0.042	0.012	
17.5	0.032	0.077	0			
20		0.011	0.014	0.008		
22.5	0.025	0.029	0.021		
25		0.001	0.016	0			
27.5	0.022	0.045	0		
30		0.012	0.018	0.006		
32.5	0.002	0.002	0.002		
35		0.557	0.663	0.451		
37.5	0.991	1.084	0.898		
40		0.845	0.958	0.732		
42.5	0.211	0.344	0.078		
45		0.043	0.174	0			
47.5	0.009	0.019	0			
50		0.024	0.033	0.015			
52.5	0.012	0.018	0.006			
55		0.006	0.006	0.006			
57.5	0.003	0.003	0.003			
60		0.02	0.023	0.017			
62.5	0.005	0.011	0			
65		0.005	0.005	0.005			
67.5	0.002	0.005	0			
70		0.005	0.005	0.005			
72.5	0.003	0.004	0.002			
75		0.008	0.009	0.007			
77.5	0.006	0.009	0.003			
80		0.003	0.026	0			
82.5	0.013	0.02	0.006			
85		0.039	0.042	0.036			
87.5	0.011	0.016	0.006			
90		0.021	0.027	0.015			
92.5	0.059	0.062	0.056			
95		0	0	0			
97.5	0.018	0.033	0.003			

# 
# Turn-Off age distribution (red line)		
# col_1 = X_TOff 	[X coordinate of Turn-Off age distribution bins(center of the bin, red line)]
# col_2 = Y_Toff	[Y coordinate of Turn-Off age distribution (red line)]
# 

24.867	0.083
30.6	0.042
36.333	1	
42.067	0.708
47.8	0.833
53.533	0.625
59.267	0.542
65	0.167	
70.733	0.25
76.467	0.292
82.2	0.125
87.933	0.083
93.667	0.042
99.4	0.042
105.133	0.167
